# Supplementary material for: Strategies for Rapid Identification of Acinetobacter baumannii Membrane Proteins and Polymyxin B’s Effects
Source: Front Cell Infect Microbiol. 2021 Sep 21;11:734578. doi: 10.3389/fcimb.2021.734578 (PMC8490878; doi:10.3389/fcimb.2021.734578)
Supplement: Supplementary file 3 [file Table_2.xlsx]

## Sheet: Sheet1
Supplementary Table 2 Venn plot results and GO classification of membrane proteins digested by trypsin(TRP) or trypsin-LysC(TRPC) mix in solution.
	Uniprot accession	Gene ontology (biological process)	Gene ontology (cellular component)	Gene ontology (molecular function)
Proteins in both TRP and TRPC groups	D0CDF2	ion transport [GO:0006811]; pathogenesis [GO:0009405]	cell outer membrane [GO:0009279]; host cell mitochondrion [GO:0033650]; pore complex [GO:0046930]	porin activity [GO:0015288]
	D0C9R5		cell outer membrane [GO:0009279]; integral component of membrane [GO:0016021]
	D0CDQ0		cell outer membrane [GO:0009279]; integral component of membrane [GO:0016021]	efflux transmembrane transporter activity [GO:0015562]
	D0CAH3		cell outer membrane [GO:0009279]; integral component of membrane [GO:0016021]	siderophore uptake transmembrane transporter activity [GO:0015344]; signaling receptor activity [GO:0038023]
	D0C7T1	Gram-negative-bacterium-type cell outer membrane assembly [GO:0043165]; lipopolysaccharide transport [GO:0015920]; response to organic substance [GO:0010033]	cell outer membrane [GO:0009279]
	D0CDS9	electron transport chain [GO:0022900]; tricarboxylic acid cycle [GO:0006099]	plasma membrane [GO:0005886]	flavin adenine dinucleotide binding [GO:0050660]; succinate dehydrogenase (ubiquinone) activity [GO:0008177]
	D0CDB7		cell outer membrane [GO:0009279]
	D0CEK8		integral component of membrane [GO:0016021]; plasma membrane [GO:0005886]; proton-transporting ATP synthase complex, coupling factor F(o) [GO:0045263]	hydrolase activity [GO:0016787]; proton-transporting ATP synthase activity, rotational mechanism [GO:0046933]
	D0CDN5		membrane [GO:0016020]	porin activity [GO:0015288]
	D0CB85		integral component of membrane [GO:0016021]
	D0CEH8		cell outer membrane [GO:0009279]; integral component of membrane [GO:0016021]
	D0C763		plasma membrane [GO:0005886]	transmembrane transporter activity [GO:0022857]
	D0C6H3	Gram-negative-bacterium-type cell outer membrane assembly [GO:0043165]; protein insertion into membrane [GO:0051205]	cell outer membrane [GO:0009279]; integral component of membrane [GO:0016021]
	D0CDE5		integral component of membrane [GO:0016021]; outer membrane-bounded periplasmic space [GO:0030288]; plasma membrane [GO:0005886]	quinone binding [GO:0048038]; quinoprotein glucose dehydrogenase activity [GO:0008876]
	D0CEJ1		cell outer membrane [GO:0009279]
	D0C629		cell outer membrane [GO:0009279]
	D0CDQ2		plasma membrane [GO:0005886]	transmembrane transporter activity [GO:0022857]
	D0C7J7		cell outer membrane [GO:0009279]
	D0CDY2	peptidoglycan metabolic process [GO:0000270]	membrane [GO:0016020]	lytic transglycosylase activity [GO:0008933]
	D0CDE3	carbohydrate transport [GO:0008643]	cell outer membrane [GO:0009279]; pore complex [GO:0046930]	porin activity [GO:0015288]
	D0CBL2	cell cycle [GO:0007049]; cell division [GO:0051301]	cell outer membrane [GO:0009279]; integral component of membrane [GO:0016021]
	D0C6M4	aerobic electron transport chain [GO:0019646]	cytochrome complex [GO:0070069]; integral component of membrane [GO:0016021]; plasma membrane [GO:0005886]	electron transfer activity [GO:0009055]; metal ion binding [GO:0046872]
	D0C9M4	Gram-negative-bacterium-type cell outer membrane assembly [GO:0043165]; protein insertion into membrane [GO:0051205]	cell outer membrane [GO:0009279]
	D0CBC3	cell division [GO:0051301]; protein catabolic process [GO:0030163]	integral component of membrane [GO:0016021]; plasma membrane [GO:0005886]	ATP binding [GO:0005524]; ATP-dependent peptidase activity [GO:0004176]; metalloendopeptidase activity [GO:0004222]; zinc ion binding [GO:0008270]
	D0CDY8		cell outer membrane [GO:0009279]	siderophore uptake transmembrane transporter activity [GO:0015344]; signaling receptor activity [GO:0038023]
	D0CE32		outer membrane-bounded periplasmic space [GO:0030288]
	D0CDN0		membrane [GO:0016020]
	D0CEK4		plasma membrane [GO:0005886]; proton-transporting ATP synthase complex, catalytic core F(1) [GO:0045261]	ATP binding [GO:0005524]; hydrolase activity [GO:0016787]; proton-transporting ATPase activity, rotational mechanism [GO:0046961]; proton-transporting ATP synthase activity, rotational mechanism [GO:0046933]
	D0CDQ1	xenobiotic transport [GO:0042908]	integral component of membrane [GO:0016021]; plasma membrane [GO:0005886]	efflux transmembrane transporter activity [GO:0015562]
	D0CEW0	extracellular polysaccharide biosynthetic process [GO:0045226]; lipopolysaccharide biosynthetic process [GO:0009103]	integral component of membrane [GO:0016021]; plasma membrane [GO:0005886]	ATP binding [GO:0005524]; non-membrane spanning protein tyrosine kinase activity [GO:0004715]; transmembrane receptor protein tyrosine kinase activity [GO:0004714]
	D0CG03	protein transport [GO:0015031]	integral component of membrane [GO:0016021]; plasma membrane [GO:0005886]	membrane insertase activity [GO:0032977]
	D0C630	protein secretion [GO:0009306]	integral component of plasma membrane [GO:0005887]
	D0CE28		membrane [GO:0016020]
	D0CD78	intracellular protein transmembrane transport [GO:0065002]; protein targeting [GO:0006605]; protein transport by the Sec complex [GO:0043952]	integral component of membrane [GO:0016021]; plasma membrane [GO:0005886]	P-P-bond-hydrolysis-driven protein transmembrane transporter activity [GO:0015450]
	D0C5T3	pilus assembly [GO:0009297]	cell outer membrane [GO:0009279]; integral component of membrane [GO:0016021]	fimbrial usher porin activity [GO:0015473]
	D0C5X3		membrane [GO:0016020]
	D0CCP5		integral component of membrane [GO:0016021]
	D0C5Z5		integral component of membrane [GO:0016021]; plasma membrane [GO:0005886]; respirasome [GO:0070469]	copper ion binding [GO:0005507]; cytochrome-c oxidase activity [GO:0004129]; cytochrome o ubiquinol oxidase activity [GO:0008827]
	D0CAE4	Gram-negative-bacterium-type cell outer membrane assembly [GO:0043165]; protein insertion into membrane [GO:0051205]	cell outer membrane [GO:0009279]
	D0CF43		cell outer membrane [GO:0009279]	siderophore uptake transmembrane transporter activity [GO:0015344]; signaling receptor activity [GO:0038023]
	D0CAD2		plasma membrane [GO:0005886]	transmembrane transporter activity [GO:0022857]
	D0C5T2	cell wall organization [GO:0071555]	outer membrane-bounded periplasmic space [GO:0030288]
	D0CCN3	peptidoglycan biosynthetic process [GO:0009252]; response to antibiotic [GO:0046677]	plasma membrane [GO:0005886]	penicillin binding [GO:0008658]; peptidoglycan glycosyltransferase activity [GO:0008955]; serine-type D-Ala-D-Ala carboxypeptidase activity [GO:0009002]
	D0C7Q4		integral component of plasma membrane [GO:0005887]
	D0CCL5		integral component of membrane [GO:0016021]; plasma membrane [GO:0005886]	transmembrane transporter activity [GO:0022857]
	D0CEK6		plasma membrane [GO:0005886]; proton-transporting ATP synthase complex, catalytic core F(1) [GO:0045261]	ATP binding [GO:0005524]; hydrolase activity [GO:0016787]; proton-transporting ATPase activity, rotational mechanism [GO:0046961]; proton-transporting ATP synthase activity, rotational mechanism [GO:0046933]
	D0C7S3		integral component of membrane [GO:0016021]; plasma membrane [GO:0005886]	ATPase activity [GO:0016887]; ATPase-coupled lipid transmembrane transporter activity [GO:0034040]; ATP binding [GO:0005524]
	D0C764	xenobiotic transport [GO:0042908]	integral component of membrane [GO:0016021]; plasma membrane [GO:0005886]	efflux transmembrane transporter activity [GO:0015562]
	D0CB10		outer membrane [GO:0019867]
	D0CEV8		membrane [GO:0016020]	polysaccharide transmembrane transporter activity [GO:0015159]
	D0CG24		cell outer membrane [GO:0009279]; integral component of membrane [GO:0016021]
	D0CDG4		cell outer membrane [GO:0009279]
	D0C6M9		cell outer membrane [GO:0009279]	siderophore uptake transmembrane transporter activity [GO:0015344]; signaling receptor activity [GO:0038023]
	D0CB42		outer membrane [GO:0019867]	efflux transmembrane transporter activity [GO:0015562]
	D0CDH6		membrane [GO:0016020]	transmembrane transporter activity [GO:0022857]
	D0C9Q7		integral component of membrane [GO:0016021]; plasma membrane [GO:0005886]	ATP binding [GO:0005524]; DNA binding [GO:0003677]
	D0CCM7	cell wall organization [GO:0071555]; division septum assembly [GO:0000917]; FtsZ-dependent cytokinesis [GO:0043093]; peptidoglycan biosynthetic process [GO:0009252]; regulation of cell shape [GO:0008360]	integral component of plasma membrane [GO:0005887]	penicillin binding [GO:0008658]; peptidoglycan glycosyltransferase activity [GO:0008955]; serine-type D-Ala-D-Ala carboxypeptidase activity [GO:0009002]
	D0C9E7		plasma membrane [GO:0005886]	4 iron, 4 sulfur cluster binding [GO:0051539]; iron ion binding [GO:0005506]; NADH dehydrogenase (quinone) activity [GO:0050136]; quinone binding [GO:0048038]
	D0CAE5		integral component of membrane [GO:0016021]
	D0C7U4		integral component of membrane [GO:0016021]	ATPase activity [GO:0016887]; ATPase-coupled transmembrane transporter activity [GO:0042626]; ATP binding [GO:0005524]
	D0CFV5	copper ion transport [GO:0006825]	integral component of membrane [GO:0016021]; plasma membrane [GO:0005886]	ATPase-coupled cation transmembrane transporter activity [GO:0019829]; ATP binding [GO:0005524]; copper ion binding [GO:0005507]; hydrolase activity [GO:0016787]
	D0CA73		integral component of membrane [GO:0016021]
	D0CAE9		membrane [GO:0016020]; microtubule organizing center [GO:0005815]
	D0CAD0	Gram-negative-bacterium-type cell outer membrane assembly [GO:0043165]	cell outer membrane [GO:0009279]
	D0CCK4		cytoplasm [GO:0005737]; integral component of membrane [GO:0016021]	phosphorelay sensor kinase activity [GO:0000155]
	D0C9E0		integral component of membrane [GO:0016021]; plasma membrane [GO:0005886]	NADH dehydrogenase (ubiquinone) activity [GO:0008137]; quinone binding [GO:0048038]
	D0CDI5	response to toxic substance [GO:0009636]	plasma membrane [GO:0005886]
	D0CD77	intracellular protein transmembrane transport [GO:0065002]; protein targeting [GO:0006605]; protein transport by the Sec complex [GO:0043952]	integral component of membrane [GO:0016021]; plasma membrane [GO:0005886]	P-P-bond-hydrolysis-driven protein transmembrane transporter activity [GO:0015450]
	D0C9E5	ATP synthesis coupled electron transport [GO:0042773]	membrane [GO:0016020]	2 iron, 2 sulfur cluster binding [GO:0051537]; 4 iron, 4 sulfur cluster binding [GO:0051539]; metal ion binding [GO:0046872]; NADH dehydrogenase (ubiquinone) activity [GO:0008137]; quinone binding [GO:0048038]
	D0CAR1	mRNA catabolic process [GO:0006402]; rRNA processing [GO:0006364]; tRNA processing [GO:0008033]	cytoplasm [GO:0005737]; cytoplasmic side of plasma membrane [GO:0009898]	endoribonuclease activity [GO:0004521]; magnesium ion binding [GO:0000287]; ribonuclease E activity [GO:0008995]; rRNA binding [GO:0019843]; tRNA binding [GO:0000049]; zinc ion binding [GO:0008270]
	D0C682		cell outer membrane [GO:0009279]	siderophore uptake transmembrane transporter activity [GO:0015344]; signaling receptor activity [GO:0038023]
	D0C6Q5	glycolytic process [GO:0006096]	cell surface [GO:0009986]; extracellular region [GO:0005576]; phosphopyruvate hydratase complex [GO:0000015]	magnesium ion binding [GO:0000287]; phosphopyruvate hydratase activity [GO:0004634]
	D0C6P0		integral component of membrane [GO:0016021]
	D0C7T2	Gram-negative-bacterium-type cell outer membrane assembly [GO:0043165]; maintenance of stationary phase [GO:0060274]; protein folding [GO:0006457]; protein stabilization [GO:0050821]	outer membrane-bounded periplasmic space [GO:0030288]	peptide binding [GO:0042277]; peptidyl-prolyl cis-trans isomerase activity [GO:0003755]; unfolded protein binding [GO:0051082]
	D0C7C2	iron ion homeostasis [GO:0055072]	cell outer membrane [GO:0009279]; integral component of membrane [GO:0016021]	siderophore uptake transmembrane transporter activity [GO:0015344]; signaling receptor activity [GO:0038023]
	D0CFK8	cell septum assembly [GO:0090529]; FtsZ-dependent cytokinesis [GO:0043093]	cell division site [GO:0032153]; integral component of plasma membrane [GO:0005887]
	D0C9M0	protein transport [GO:0015031]	cell outer membrane [GO:0009279]
	D0CET8	lactate oxidation [GO:0019516]	plasma membrane [GO:0005886]	FMN binding [GO:0010181]; lactate dehydrogenase activity [GO:0004457]
	D0CD79	protein transport [GO:0015031]	integral component of membrane [GO:0016021]; plasma membrane [GO:0005886]
	D0CBQ1		integral component of membrane [GO:0016021]	serine-type endopeptidase activity [GO:0004252]
	D0CAD4		cell outer membrane [GO:0009279]; integral component of membrane [GO:0016021]	efflux transmembrane transporter activity [GO:0015562]
	D0CFM1		integral component of plasma membrane [GO:0005887]	lipopolysaccharide transmembrane transporter activity [GO:0015221]
	D0C9D7		cytoplasm [GO:0005737]; integral component of membrane [GO:0016021]	phosphorelay sensor kinase activity [GO:0000155]
	D0C9S5	Gram-negative-bacterium-type cell outer membrane assembly [GO:0043165]; protein insertion into membrane [GO:0051205]	cell outer membrane [GO:0009279]
	D0CA50		membrane [GO:0016020]
	D0CCL6		integral component of membrane [GO:0016021]	cation transmembrane transporter activity [GO:0008324]
	D0CF57	transmembrane transport [GO:0055085]	integral component of membrane [GO:0016021]; plasma membrane [GO:0005886]
	D0C780		integral component of membrane [GO:0016021]
	D0C7H9		cell outer membrane [GO:0009279]	siderophore uptake transmembrane transporter activity [GO:0015344]; signaling receptor activity [GO:0038023]
	D0C9E2		NADH dehydrogenase complex [GO:0030964]; plasma membrane [GO:0005886]	NAD binding [GO:0051287]; NADH dehydrogenase (ubiquinone) activity [GO:0008137]; quinone binding [GO:0048038]
	D0CFI7		cell outer membrane [GO:0009279]
	D0CDH5		integral component of membrane [GO:0016021]	transmembrane transporter activity [GO:0022857]
	D0C998	cellular copper ion homeostasis [GO:0006878]	cell outer membrane [GO:0009279]	copper ion binding [GO:0005507]
	D0CEK7		plasma membrane [GO:0005886]; proton-transporting ATP synthase complex, catalytic core F(1) [GO:0045261]	hydrolase activity [GO:0016787]; proton-transporting ATP synthase activity, rotational mechanism [GO:0046933]
	D0CBJ5	lipoprotein localization to membrane [GO:0044873]; lipoprotein transport [GO:0042953]	plasma membrane [GO:0005886]	ATPase activity [GO:0016887]; ATP binding [GO:0005524]; lipoprotein releasing activity [GO:0140306]
	D0C8Y4		integral component of membrane [GO:0016021]	flavin adenine dinucleotide binding [GO:0050660]
	D0C5X2		plasma membrane [GO:0005886]	ABC-type D-methionine transporter activity [GO:0033232]; ATPase activity [GO:0016887]; ATP binding [GO:0005524]
	D0CDT9		integral component of membrane [GO:0016021]
	D0CBE3		integral component of membrane [GO:0016021]; plasma membrane [GO:0005886]	metalloendopeptidase activity [GO:0004222]; zinc ion binding [GO:0008270]
	D0CAM7	Kdo2-lipid A biosynthetic process [GO:0036104]; lipid A biosynthetic process [GO:0009245]; lipopolysaccharide biosynthetic process [GO:0009103]	integral component of plasma membrane [GO:0005887]	lauroyltransferase activity [GO:0008913]
	D0CCP6		integral component of membrane [GO:0016021]
	D0CF70	nitrogen compound transport [GO:0071705]	integral component of membrane [GO:0016021]; plasma membrane [GO:0005886]	transmembrane transporter activity [GO:0022857]
	D0CFK2		cell outer membrane [GO:0009279]	siderophore uptake transmembrane transporter activity [GO:0015344]; signaling receptor activity [GO:0038023]
	D0C6N1	lipid catabolic process [GO:0016042]	cell outer membrane [GO:0009279]; integral component of membrane [GO:0016021]	1-acyl-2-lysophosphatidylserine acylhydrolase activity [GO:0052740]; metal ion binding [GO:0046872]; phosphatidylserine 1-acylhydrolase activity [GO:0052739]; phospholipase A1 activity [GO:0008970]; phospholipase A2 activity [GO:0004623]; phospholipase A2 activity (consuming 1,2-dipalmitoylphosphatidylcholine) [GO:0102567]; phospholipase A2 activity consuming 1,2-dioleoylphosphatidylethanolamine)…
	D0CC38	antibiotic catabolic process [GO:0017001]; response to antibiotic [GO:0046677]	outer membrane-bounded periplasmic space [GO:0030288]	beta-lactamase activity [GO:0008800]
	D0CDF9		integral component of plasma membrane [GO:0005887]	mechanosensitive ion channel activity [GO:0008381]
	D0CBZ5		integral component of membrane [GO:0016021]	transmembrane transporter activity [GO:0022857]
	D0CEW2	protein folding [GO:0006457]	membrane [GO:0016020]	peptidyl-prolyl cis-trans isomerase activity [GO:0003755]
	D0C862	aerobic electron transport chain [GO:0019646]	cytochrome complex [GO:0070069]; integral component of membrane [GO:0016021]; plasma membrane [GO:0005886]	electron transfer activity [GO:0009055]; metal ion binding [GO:0046872]
	D0CFB9		integral component of membrane [GO:0016021]	transmembrane transporter activity [GO:0022857]
	D0CB94		integral component of membrane [GO:0016021]	flavin adenine dinucleotide binding [GO:0050660]
	D0C5S4	L-glutamate transmembrane transport [GO:0015813]	integral component of membrane [GO:0016021]; plasma membrane [GO:0005886]	glutamate:sodium symporter activity [GO:0015501]
	D0CC03	cellular response to starvation [GO:0009267]	integral component of membrane [GO:0016021]; plasma membrane [GO:0005886]
	D0CAK5	protein transport [GO:0015031]	integral component of membrane [GO:0016021]; plasma membrane [GO:0005886]
	D0CB28	protein secretion by the type II secretion system [GO:0015628]	cell outer membrane [GO:0009279]; integral component of membrane [GO:0016021]; type II protein secretion system complex [GO:0015627]
	D0CA59	transmembrane transport [GO:0055085]	integral component of membrane [GO:0016021]; plasma membrane [GO:0005886]
	D0C9E1		plasma membrane [GO:0005886]	4 iron, 4 sulfur cluster binding [GO:0051539]; iron ion binding [GO:0005506]; NADH dehydrogenase (ubiquinone) activity [GO:0008137]; quinone binding [GO:0048038]
	D0CBV1		integral component of membrane [GO:0016021]	symporter activity [GO:0015293]
	D0CBL6	bacteriocin transport [GO:0043213]; cell cycle [GO:0007049]; cell division [GO:0051301]	integral component of plasma membrane [GO:0005887]
	D0C5Z4	aerobic respiration [GO:0009060]	integral component of membrane [GO:0016021]; respirasome [GO:0070469]	cytochrome bo3 ubiquinol oxidase activity [GO:0009486]; cytochrome-c oxidase activity [GO:0004129]; heme binding [GO:0020037]; oxidoreductase activity, acting on diphenols and related substances as donors, oxygen as acceptor [GO:0016682]
	D0CFK9	FtsZ-dependent cytokinesis [GO:0043093]	cell division site [GO:0032153]; cytoplasmic side of plasma membrane [GO:0009898]
	D0C8Z9	cell wall organization [GO:0071555]; peptidoglycan biosynthetic process [GO:0009252]; regulation of cell shape [GO:0008360]	integral component of plasma membrane [GO:0005887]	penicillin binding [GO:0008658]; serine-type D-Ala-D-Ala carboxypeptidase activity [GO:0009002]
	D0CA45	phosphate ion transport [GO:0006817]	integral component of membrane [GO:0016021]	inorganic phosphate transmembrane transporter activity [GO:0005315]
	D0C7W3		membrane [GO:0016020]
	D0C6S1		integral component of membrane [GO:0016021]; outer membrane-bounded periplasmic space [GO:0030288]; plasma membrane [GO:0005886]	quinate dehydrogenase (quinone) activity [GO:0047519]; quinone binding [GO:0048038]
	D0CBJ4	lipoprotein transport [GO:0042953]	integral component of membrane [GO:0016021]; plasma membrane [GO:0005886]
	D0CB54		integral component of membrane [GO:0016021]	ferrous iron transmembrane transporter activity [GO:0015093]; GTP binding [GO:0005525]
	D0C8V9	iron ion homeostasis [GO:0055072]	cell outer membrane [GO:0009279]	siderophore uptake transmembrane transporter activity [GO:0015344]; signaling receptor activity [GO:0038023]
	D0CEK5	plasma membrane ATP synthesis coupled proton transport [GO:0042777]	plasma membrane [GO:0005886]; proton-transporting ATP synthase complex, catalytic core F(1) [GO:0045261]	ATP binding [GO:0005524]; hydrolase activity [GO:0016787]; proton-transporting ATP synthase activity, rotational mechanism [GO:0046933]
	D0CDA0		cell outer membrane [GO:0009279]
	D0CAT9	protein secretion by the type II secretion system [GO:0015628]	integral component of membrane [GO:0016021]; plasma membrane [GO:0005886]; type II protein secretion system complex [GO:0015627]
	D0CAK4	protein transport [GO:0015031]	integral component of membrane [GO:0016021]; plasma membrane [GO:0005886]	transmembrane transporter activity [GO:0022857]
	D0CFJ5	cytochrome complex assembly [GO:0017004]	integral component of membrane [GO:0016021]; plasma membrane [GO:0005886]	protein-disulfide reductase activity [GO:0047134]
	D0CF66		cytoplasm [GO:0005737]; integral component of membrane [GO:0016021]	phosphorelay sensor kinase activity [GO:0000155]; transmembrane transporter activity [GO:0022857]
	D0CAX4	protein secretion [GO:0009306]	integral component of membrane [GO:0016021]; plasma membrane [GO:0005886]	P-P-bond-hydrolysis-driven protein transmembrane transporter activity [GO:0015450]
	D0CBK4		integral component of membrane [GO:0016021]
	D0CF68	sodium ion transport [GO:0006814]	integral component of membrane [GO:0016021]	symporter activity [GO:0015293]
	D0C999		integral component of membrane [GO:0016021]	cation transmembrane transporter activity [GO:0008324]; metal ion binding [GO:0046872]
	D0CEU6		integral component of membrane [GO:0016021]	transferase activity, transferring glycosyl groups [GO:0016757]
	D0CAK6	transmembrane transport [GO:0055085]	integral component of membrane [GO:0016021]; plasma membrane [GO:0005886]
	D0CER2		cell outer membrane [GO:0009279]	siderophore uptake transmembrane transporter activity [GO:0015344]; signaling receptor activity [GO:0038023]
	D0CCP7		integral component of membrane [GO:0016021]
	D0C7U9	proline transport [GO:0015824]	integral component of membrane [GO:0016021]; plasma membrane [GO:0005886]	proline:sodium symporter activity [GO:0005298]; sodium ion binding [GO:0031402]
	D0CF95		plasma membrane [GO:0005886]	transmembrane transporter activity [GO:0022857]
	D0C7I3		integral component of membrane [GO:0016021]; plasma membrane [GO:0005886]
	D0C8W7	cell wall organization [GO:0071555]; peptidoglycan biosynthetic process [GO:0009252]; regulation of cell shape [GO:0008360]	integral component of membrane [GO:0016021]; peptidoglycan-based cell wall [GO:0009274]; plasma membrane [GO:0005886]	peptidoglycan glycosyltransferase activity [GO:0008955]; transferase activity, transferring pentosyl groups [GO:0016763]
	D0CCM6	FtsZ-dependent cytokinesis [GO:0043093]	cell division site [GO:0032153]; integral component of plasma membrane [GO:0005887]
	D0C769	pilus assembly [GO:0009297]	cell outer membrane [GO:0009279]; integral component of membrane [GO:0016021]	fimbrial usher porin activity [GO:0015473]
	D0C832		integral component of membrane [GO:0016021]	symporter activity [GO:0015293]
	D0CBL4	bacteriocin transport [GO:0043213]	integral component of membrane [GO:0016021]	toxin transmembrane transporter activity [GO:0019534]
	D0CAA5		integral component of membrane [GO:0016021]; plasma membrane [GO:0005886]	NAD(P)+ transhydrogenase (AB-specific) activity [GO:0008750]; NADP binding [GO:0050661]
	D0CBS3		integral component of membrane [GO:0016021]
	D0CDN1		integral component of membrane [GO:0016021]
	D0C5M1	dicarboxylic acid transport [GO:0006835]	integral component of membrane [GO:0016021]; plasma membrane [GO:0005886]	symporter activity [GO:0015293]
	D0CBK2		integral component of membrane [GO:0016021]
	D0C9G4		integral component of membrane [GO:0016021]	transmembrane transporter activity [GO:0022857]
	D0C6H2		integral component of membrane [GO:0016021]; plasma membrane [GO:0005886]	metal ion binding [GO:0046872]; metalloendopeptidase activity [GO:0004222]
	D0C9S3		integral component of membrane [GO:0016021]
	D0C6Q7	FtsZ-dependent cytokinesis [GO:0043093]	cell division site [GO:0032153]; integral component of plasma membrane [GO:0005887]
	D0CDB0		cytoplasm [GO:0005737]; integral component of membrane [GO:0016021]	phosphorelay sensor kinase activity [GO:0000155]
	D0CDD1	intracellular protein transmembrane transport [GO:0065002]; protein import [GO:0017038]; protein targeting [GO:0006605]	cytoplasm [GO:0005737]; plasma membrane [GO:0005886]	ATP binding [GO:0005524]; metal ion binding [GO:0046872]
	D0CD81		integral component of membrane [GO:0016021]
	D0CCI1		integral component of membrane [GO:0016021]; plasma membrane [GO:0005886]	potassium ion transmembrane transporter activity [GO:0015079]
	D0C6L8	SRP-dependent cotranslational protein targeting to membrane [GO:0006614]	cytoplasm [GO:0005737]; intrinsic component of plasma membrane [GO:0031226]	GTPase activity [GO:0003924]; GTP binding [GO:0005525]
	D0C5P3	protein secretion by the type II secretion system [GO:0015628]	Gram-negative-bacterium-type cell wall [GO:0009276]; integral component of membrane [GO:0016021]; plasma membrane [GO:0005886]; type II protein secretion system complex [GO:0015627]
	D0CF96		integral component of membrane [GO:0016021]	transmembrane transporter activity [GO:0022857]
	D0CBG9	amino acid transport [GO:0006865]; transmembrane transport [GO:0055085]	integral component of membrane [GO:0016021]
	D0CBP4	cell wall organization [GO:0071555]; peptidoglycan biosynthetic process [GO:0009252]	integral component of plasma membrane [GO:0005887]	lyase activity [GO:0016829]; lytic endotransglycosylase activity [GO:0008932]
	D0CE90		integral component of membrane [GO:0016021]; plasma membrane [GO:0005886]	nucleobase transmembrane transporter activity [GO:0015205]
	D0C8W5		integral component of membrane [GO:0016021]; plasma membrane [GO:0005886]
	D0CAU0	protein secretion by the type II secretion system [GO:0015628]	integral component of membrane [GO:0016021]; plasma membrane [GO:0005886]; type II protein secretion system complex [GO:0015627]	metal ion binding [GO:0046872]
	D0CC72		outer membrane [GO:0019867]
	D0CAW6	ATP synthesis coupled electron transport [GO:0042773]	integral component of membrane [GO:0016021]	NADH dehydrogenase (ubiquinone) activity [GO:0008137]
	D0CBS0		cell outer membrane [GO:0009279]	lipid binding [GO:0008289]
	D0CBH0		membrane [GO:0016020]
	D0C7U1	serine transport [GO:0032329]; threonine transport [GO:0015826]	integral component of membrane [GO:0016021]; plasma membrane [GO:0005886]	amino acid transmembrane transporter activity [GO:0015171]; symporter activity [GO:0015293]
	D0C6M3		integral component of membrane [GO:0016021]; plasma membrane [GO:0005886]	oxidoreductase activity [GO:0016491]
	D0CCY6	CDP-diacylglycerol biosynthetic process [GO:0016024]	plasma membrane [GO:0005886]	glycerol-3-phosphate O-acyltransferase activity [GO:0004366]; sn-1-glycerol-3-phosphate C16:0-DCA-CoA acyl transferase activity [GO:0102420]
	D0CD17	intracellular protein transmembrane transport [GO:0065002]; protein targeting [GO:0006605]; protein transport by the Sec complex [GO:0043952]	integral component of membrane [GO:0016021]; plasma membrane [GO:0005886]
	D0CE10		integral component of membrane [GO:0016021]	cation transmembrane transporter activity [GO:0008324]; metal ion binding [GO:0046872]
	D0C6K0	phosphoenolpyruvate-dependent sugar phosphotransferase system [GO:0009401]	integral component of membrane [GO:0016021]; plasma membrane [GO:0005886]	carbohydrate:proton symporter activity [GO:0005351]; D-glucosamine PTS permease activity [GO:0103111]; protein-N(PI)-phosphohistidine-fructose phosphotransferase system transporter activity [GO:0022877]
	D0CBY0		integral component of membrane [GO:0016021]; plasma membrane [GO:0005886]	serine-type endopeptidase activity [GO:0004252]
	D0CAD3	response to antibiotic [GO:0046677]; xenobiotic detoxification by transmembrane export across the plasma membrane [GO:1990961]	integral component of plasma membrane [GO:0005887]	ABC-type xenobiotic transporter activity [GO:0008559]; ATPase activity [GO:0016887]; ATP binding [GO:0005524]; efflux transmembrane transporter activity [GO:0015562]
	D0CDD8		integral component of membrane [GO:0016021]
	D0CA01	nitrogen compound transport [GO:0071705]	integral component of membrane [GO:0016021]; plasma membrane [GO:0005886]	transmembrane transporter activity [GO:0022857]
	D0CD70		integral component of membrane [GO:0016021]
	D0CAM9	dicarboxylic acid transport [GO:0006835]	integral component of membrane [GO:0016021]; plasma membrane [GO:0005886]	amino acid:proton symporter activity [GO:0005280]
	D0CB30	protein secretion by the type II secretion system [GO:0015628]	integral component of membrane [GO:0016021]; plasma membrane [GO:0005886]; type II protein secretion system complex [GO:0015627]
	D0C5W8	dicarboxylic acid transport [GO:0006835]	integral component of membrane [GO:0016021]; plasma membrane [GO:0005886]	symporter activity [GO:0015293]
	D0CFG6	phosphate ion transport [GO:0006817]	cytoplasm [GO:0005737]; integral component of membrane [GO:0016021]	phosphoprotein phosphatase activity [GO:0004721]; phosphorelay sensor kinase activity [GO:0000155]
	D0C804		membrane [GO:0016020]	ATPase activity [GO:0016887]; ATPase-coupled amino acid transmembrane transporter activity [GO:0015424]; ATP binding [GO:0005524]
	D0CAJ7	lipoprotein biosynthetic process [GO:0042158]	integral component of plasma membrane [GO:0005887]	phosphatidylglycerol-prolipoprotein diacylglyceryl transferase activity [GO:0008961]
	D0C699		integral component of membrane [GO:0016021]; plasma membrane [GO:0005886]	ATP binding [GO:0005524]; hydrolase activity [GO:0016787]; magnesium transmembrane transporter activity, phosphorylative mechanism [GO:0015444]
	D0CCT5		integral component of membrane [GO:0016021]
	D0CB23	intracellular protein transmembrane transport [GO:0065002]; protein secretion [GO:0009306]; protein targeting [GO:0006605]; protein transport by the Sec complex [GO:0043952]	integral component of membrane [GO:0016021]; plasma membrane [GO:0005886]	P-P-bond-hydrolysis-driven protein transmembrane transporter activity [GO:0015450]
	D0CBY4		cytoplasm [GO:0005737]; plasma membrane [GO:0005886]
	D0CDM6	amino acid transport [GO:0006865]; transmembrane transport [GO:0055085]	integral component of membrane [GO:0016021]
	D0CEN0		integral component of membrane [GO:0016021]; plasma membrane [GO:0005886]
	D0C7S5	protein transport [GO:0015031]	integral component of membrane [GO:0016021]; plasma membrane [GO:0005886]
	D0CEM9		integral component of membrane [GO:0016021]
	D0CDJ2		integral component of membrane [GO:0016021]
	D0CCU2	amino acid transport [GO:0006865]; transmembrane transport [GO:0055085]	integral component of membrane [GO:0016021]
	D0CCW3		integral component of membrane [GO:0016021]; plasma membrane [GO:0005886]
	D0C9E6		integral component of membrane [GO:0016021]; plasma membrane [GO:0005886]	oxidoreductase activity, acting on NAD(P)H, quinone or similar compound as acceptor [GO:0016655]; quinone binding [GO:0048038]
	D0CBP8		periplasmic space [GO:0042597]	serine-type endopeptidase activity [GO:0004252]
	D0CB57		periplasmic space [GO:0042597]
	D0C997		periplasmic space [GO:0042597]	copper ion binding [GO:0005507]; oxidoreductase activity [GO:0016491]
	D0CFM0	Gram-negative-bacterium-type cell outer membrane assembly [GO:0043165]; lipopolysaccharide transport [GO:0015920]	periplasmic space [GO:0042597]	lipopolysaccharide binding [GO:0001530]
	D0CBL3	cell cycle [GO:0007049]; cell division [GO:0051301]; protein import [GO:0017038]	periplasmic space [GO:0042597]
	D0CF21		periplasmic space [GO:0042597]	oxidoreductase activity [GO:0016491]
	D0CD51		periplasmic space [GO:0042597]	hydrolase activity, hydrolyzing O-glycosyl compounds [GO:0004553]
	D0CFL9	transmembrane transport [GO:0055085]	ATP-binding cassette (ABC) transporter complex [GO:0043190]; cytoplasm [GO:0005737]	ATPase activity [GO:0016887]; ATP binding [GO:0005524]
	D0CB67	transmembrane transport [GO:0055085]	ATP-binding cassette (ABC) transporter complex [GO:0043190]
	D0CB66	transmembrane transport [GO:0055085]	ATP-binding cassette (ABC) transporter complex [GO:0043190]
Proteins only in TRP groups	D0CAL2	potassium ion transport [GO:0006813]	integral component of membrane [GO:0016021]	solute:proton antiporter activity [GO:0015299]
	D0C9I8	cell septum assembly [GO:0090529]	integral component of membrane [GO:0016021]; plasma membrane [GO:0005886]
	D0C683	cellular response to osmotic stress [GO:0071470]	integral component of membrane [GO:0016021]	mechanosensitive ion channel activity [GO:0008381]
	D0CCX9		integral component of membrane [GO:0016021]	metal ion transmembrane transporter activity [GO:0046873]
	D0CB11		integral component of membrane [GO:0016021]; plasma membrane [GO:0005886]
	D0CCL2		integral component of membrane [GO:0016021]
	D0C8N6		integral component of membrane [GO:0016021]
	D0C5P8		integral component of membrane [GO:0016021]	metal ion binding [GO:0046872]; metalloendopeptidase activity [GO:0004222]
	D0CD42		integral component of plasma membrane [GO:0005887]
	D0CBT1	cellular manganese ion homeostasis [GO:0030026]	integral component of membrane [GO:0016021]	manganese ion transmembrane transporter activity [GO:0005384]
	D0C8S3		integral component of membrane [GO:0016021]	metal ion transmembrane transporter activity [GO:0046873]
	D0CDU0	sodium ion transport [GO:0006814]	integral component of membrane [GO:0016021]	solute:proton antiporter activity [GO:0015299]
	D0CDS8	tricarboxylic acid cycle [GO:0006099]	integral component of membrane [GO:0016021]; plasma membrane [GO:0005886]	heme binding [GO:0020037]; metal ion binding [GO:0046872]; succinate dehydrogenase activity [GO:0000104]
	D0C689	iron ion homeostasis [GO:0055072]	cell outer membrane [GO:0009279]	siderophore uptake transmembrane transporter activity [GO:0015344]; signaling receptor activity [GO:0038023]
	D0CF92		integral component of membrane [GO:0016021]	transmembrane transporter activity [GO:0022857]
	D0CB29		integral component of membrane [GO:0016021]; plasma membrane [GO:0005886]
	D0CDS7	tricarboxylic acid cycle [GO:0006099]	integral component of membrane [GO:0016021]; succinate dehydrogenase complex [GO:0045281]	metal ion binding [GO:0046872]; succinate dehydrogenase activity [GO:0000104]
	D0CCP8	cell adhesion [GO:0007155]	integral component of membrane [GO:0016021]; pilus [GO:0009289]
	D0CAU7		integral component of membrane [GO:0016021]	metal ion transmembrane transporter activity [GO:0046873]
	D0CD30		integral component of membrane [GO:0016021]; plasma membrane [GO:0005886]
	D0CCY8		integral component of membrane [GO:0016021]	symporter activity [GO:0015293]
	D0CDM2	cell wall organization [GO:0071555]; dephosphorylation [GO:0016311]; peptidoglycan biosynthetic process [GO:0009252]; regulation of cell shape [GO:0008360]; response to antibiotic [GO:0046677]	integral component of membrane [GO:0016021]; plasma membrane [GO:0005886]	undecaprenyl-diphosphatase activity [GO:0050380]
	D0CBK5		integral component of membrane [GO:0016021]
	D0C6Q6		integral component of membrane [GO:0016021]; plasma membrane [GO:0005886]
	D0C9F2	ATP synthesis coupled electron transport [GO:0042773]	integral component of membrane [GO:0016021]; plasma membrane [GO:0005886]	NADH dehydrogenase (ubiquinone) activity [GO:0008137]; quinone binding [GO:0048038]
	D0C627	ubiquinone biosynthetic process [GO:0006744]	plasma membrane [GO:0005886]	2-octoprenyl-3-methyl-6-methoxy-1,4-benzoquinone hydroxylase activity [GO:0008682]; metal ion binding [GO:0046872]
	D0CFK5	carbohydrate metabolic process [GO:0005975]; cell cycle [GO:0007049]; cell division [GO:0051301]; cell wall organization [GO:0071555]; lipid glycosylation [GO:0030259]; peptidoglycan biosynthetic process [GO:0009252]; regulation of cell shape [GO:0008360]	plasma membrane [GO:0005886]	UDP-N-acetyl-D-glucosamine:N-acetylmuramoyl-L-alanyl-D-glutamyl-meso-2,6-diaminopimelyl-D-alanyl-D-alanine-diphosphoundecaprenol 4-beta-N-acetylglucosaminlytransferase activity [GO:0051991]; undecaprenyldiphospho-muramoylpentapeptide beta-N-acetylglucosaminyltransferase activity [GO:0050511]
	D0CBQ4	ribosomal small subunit biogenesis [GO:0042274]	cytoplasm [GO:0005737]; plasma membrane [GO:0005886]	GTPase activity [GO:0003924]; GTP binding [GO:0005525]; small ribosomal subunit rRNA binding [GO:0070181]
	D0CBX8	phosphate ion transmembrane transport [GO:0035435]	integral component of plasma membrane [GO:0005887]	inorganic phosphate transmembrane transporter activity [GO:0005315]
	D0C7N7	transmembrane transport [GO:0055085]	integral component of membrane [GO:0016021]; plasma membrane [GO:0005886]
	D0CC21	iron ion homeostasis [GO:0055072]	cell outer membrane [GO:0009279]; integral component of membrane [GO:0016021]	siderophore uptake transmembrane transporter activity [GO:0015344]; signaling receptor activity [GO:0038023]
	D0CBL5	cell cycle [GO:0007049]; cell division [GO:0051301]; protein transport [GO:0015031]	integral component of plasma membrane [GO:0005887]	transmembrane transporter activity [GO:0022857]
	D0C7D6		integral component of membrane [GO:0016021]
	D0CEL0		integral component of membrane [GO:0016021]; plasma membrane [GO:0005886]; proton-transporting ATP synthase complex, coupling factor F(o) [GO:0045263]	hydrolase activity [GO:0016787]; proton-transporting ATP synthase activity, rotational mechanism [GO:0046933]
	D0CC49	oligopeptide transport [GO:0006857]	integral component of membrane [GO:0016021]; plasma membrane [GO:0005886]	peptide transmembrane transporter activity [GO:1904680]
	D0C8T9		integral component of membrane [GO:0016021]
	D0CDQ8	lipoprotein localization to outer membrane [GO:0044874]; lipoprotein transport [GO:0042953]	periplasmic space [GO:0042597]
	D0CDG8		periplasmic space [GO:0042597]
Proteins only in TRPC groups	D0C7Y2		integral component of membrane [GO:0016021]	transmembrane transporter activity [GO:0022857]
	D0CDD3		integral component of membrane [GO:0016021]	transmembrane transporter activity [GO:0022857]
	D0CBE1	xenobiotic transport [GO:0042908]	integral component of membrane [GO:0016021]; plasma membrane [GO:0005886]	efflux transmembrane transporter activity [GO:0015562]
	D0CCX5		ATP-binding cassette (ABC) transporter complex [GO:0043190]
