# Supplementary material for: Strategies for Rapid Identification of Acinetobacter baumannii Membrane Proteins and Polymyxin B’s Effects
Source: Front Cell Infect Microbiol. 2021 Sep 21;11:734578. doi: 10.3389/fcimb.2021.734578 (PMC8490878; doi:10.3389/fcimb.2021.734578)
Supplement: Supplementary file 6 [file Table_5.xlsx]

## Sheet: Sheet1
Supplementary Table 5 Venn plot results and GO classification of membrane proteins extraction by different detergents (LDAO, CHAPS, DDM, SDC, and OG)
	Uniprot accession	Gene ontology (biological process)	Gene ontology (cellular component)	Gene ontology (molecular function)
Proteins in all the 5 detergents groups	D0CAH3		cell outer membrane [GO:0009279]; integral component of membrane [GO:0016021]	siderophore uptake transmembrane transporter activity [GO:0015344]; signaling receptor activity [GO:0038023]
	D0C630	protein secretion [GO:0009306]	integral component of plasma membrane [GO:0005887]
	D0CBC3	cell division [GO:0051301]; protein catabolic process [GO:0030163]	integral component of membrane [GO:0016021]; plasma membrane [GO:0005886]	ATP binding [GO:0005524]; ATP-dependent peptidase activity [GO:0004176]; metalloendopeptidase activity [GO:0004222]; zinc ion binding [GO:0008270]
	D0CEW0	extracellular polysaccharide biosynthetic process [GO:0045226]; lipopolysaccharide biosynthetic process [GO:0009103]	integral component of membrane [GO:0016021]; plasma membrane [GO:0005886]	ATP binding [GO:0005524]; non-membrane spanning protein tyrosine kinase activity [GO:0004715]; transmembrane receptor protein tyrosine kinase activity [GO:0004714]
	D0C7J7		cell outer membrane [GO:0009279]
	D0CDB7		cell outer membrane [GO:0009279]
	D0C7T1	Gram-negative-bacterium-type cell outer membrane assembly [GO:0043165]; lipopolysaccharide transport [GO:0015920]; response to organic substance [GO:0010033]	cell outer membrane [GO:0009279]
	D0CDS9	electron transport chain [GO:0022900]; tricarboxylic acid cycle [GO:0006099]	plasma membrane [GO:0005886]	flavin adenine dinucleotide binding [GO:0050660]; succinate dehydrogenase (ubiquinone) activity [GO:0008177]
	D0CDQ1	xenobiotic transport [GO:0042908]	integral component of membrane [GO:0016021]; plasma membrane [GO:0005886]	efflux transmembrane transporter activity [GO:0015562]
	D0CDQ0		cell outer membrane [GO:0009279]; integral component of membrane [GO:0016021]	efflux transmembrane transporter activity [GO:0015562]
	D0C6H3	Gram-negative-bacterium-type cell outer membrane assembly [GO:0043165]; protein insertion into membrane [GO:0051205]	cell outer membrane [GO:0009279]; integral component of membrane [GO:0016021]
	D0C629		cell outer membrane [GO:0009279]
	D0CDY2	peptidoglycan metabolic process [GO:0000270]	membrane [GO:0016020]	lytic transglycosylase activity [GO:0008933]
	D0CEK4		plasma membrane [GO:0005886]; proton-transporting ATP synthase complex, catalytic core F(1) [GO:0045261]	ATP binding [GO:0005524]; hydrolase activity [GO:0016787]; proton-transporting ATPase activity, rotational mechanism [GO:0046961]; proton-transporting ATP synthase activity, rotational mechanism [GO:0046933]
	D0CDE3	carbohydrate transport [GO:0008643]	cell outer membrane [GO:0009279]; pore complex [GO:0046930]	porin activity [GO:0015288]
	D0C9R5		cell outer membrane [GO:0009279]; integral component of membrane [GO:0016021]
	D0C5T3	pilus assembly [GO:0009297]	cell outer membrane [GO:0009279]; integral component of membrane [GO:0016021]	fimbrial usher porin activity [GO:0015473]
	D0CDE5		integral component of membrane [GO:0016021]; outer membrane-bounded periplasmic space [GO:0030288]; plasma membrane [GO:0005886]	quinone binding [GO:0048038]; quinoprotein glucose dehydrogenase activity [GO:0008876]
	D0C764	xenobiotic transport [GO:0042908]	integral component of membrane [GO:0016021]; plasma membrane [GO:0005886]	efflux transmembrane transporter activity [GO:0015562]
	D0CD78	intracellular protein transmembrane transport [GO:0065002]; protein targeting [GO:0006605]; protein transport by the Sec complex [GO:0043952]	integral component of membrane [GO:0016021]; plasma membrane [GO:0005886]	P-P-bond-hydrolysis-driven protein transmembrane transporter activity [GO:0015450]
	D0CEJ1		cell outer membrane [GO:0009279]
	D0C763		plasma membrane [GO:0005886]	transmembrane transporter activity [GO:0022857]
	D0C5Z5		integral component of membrane [GO:0016021]; plasma membrane [GO:0005886]; respirasome [GO:0070469]	copper ion binding [GO:0005507]; cytochrome-c oxidase activity [GO:0004129]; cytochrome o ubiquinol oxidase activity [GO:0008827]
	D0C7S3		integral component of membrane [GO:0016021]; plasma membrane [GO:0005886]	ATPase activity [GO:0016887]; ATPase-coupled lipid transmembrane transporter activity [GO:0034040]; ATP binding [GO:0005524]
	D0CDY8		cell outer membrane [GO:0009279]	siderophore uptake transmembrane transporter activity [GO:0015344]; signaling receptor activity [GO:0038023]
	D0CB85		integral component of membrane [GO:0016021]
	D0CCN3	peptidoglycan biosynthetic process [GO:0009252]; response to antibiotic [GO:0046677]	plasma membrane [GO:0005886]	penicillin binding [GO:0008658]; peptidoglycan glycosyltransferase activity [GO:0008955]; serine-type D-Ala-D-Ala carboxypeptidase activity [GO:0009002]
	D0CEH8		cell outer membrane [GO:0009279]; integral component of membrane [GO:0016021]
	D0C9M4	Gram-negative-bacterium-type cell outer membrane assembly [GO:0043165]; protein insertion into membrane [GO:0051205]	cell outer membrane [GO:0009279]
	D0C9Q7		integral component of membrane [GO:0016021]; plasma membrane [GO:0005886]	ATP binding [GO:0005524]; DNA binding [GO:0003677]
	D0CDQ2		plasma membrane [GO:0005886]	transmembrane transporter activity [GO:0022857]
	D0CF43		cell outer membrane [GO:0009279]	siderophore uptake transmembrane transporter activity [GO:0015344]; signaling receptor activity [GO:0038023]
	D0CDN5		membrane [GO:0016020]	porin activity [GO:0015288]
	D0CDG4		cell outer membrane [GO:0009279]
	D0C5X3		membrane [GO:0016020]
	D0CDF2	ion transport [GO:0006811]; pathogenesis [GO:0009405]	cell outer membrane [GO:0009279]; host cell mitochondrion [GO:0033650]; pore complex [GO:0046930]	porin activity [GO:0015288]
	D0CDN0		membrane [GO:0016020]
	D0C9E5	ATP synthesis coupled electron transport [GO:0042773]	membrane [GO:0016020]	2 iron, 2 sulfur cluster binding [GO:0051537]; 4 iron, 4 sulfur cluster binding [GO:0051539]; metal ion binding [GO:0046872]; NADH dehydrogenase (ubiquinone) activity [GO:0008137]; quinone binding [GO:0048038]
	D0CG03	protein transport [GO:0015031]	integral component of membrane [GO:0016021]; plasma membrane [GO:0005886]	membrane insertase activity [GO:0032977]
	D0C7H9		cell outer membrane [GO:0009279]	siderophore uptake transmembrane transporter activity [GO:0015344]; signaling receptor activity [GO:0038023]
	D0CEK6		plasma membrane [GO:0005886]; proton-transporting ATP synthase complex, catalytic core F(1) [GO:0045261]	ATP binding [GO:0005524]; hydrolase activity [GO:0016787]; proton-transporting ATPase activity, rotational mechanism [GO:0046961]; proton-transporting ATP synthase activity, rotational mechanism [GO:0046933]
	D0C7T2	Gram-negative-bacterium-type cell outer membrane assembly [GO:0043165]; maintenance of stationary phase [GO:0060274]; protein folding [GO:0006457]; protein stabilization [GO:0050821]	outer membrane-bounded periplasmic space [GO:0030288]	peptide binding [GO:0042277]; peptidyl-prolyl cis-trans isomerase activity [GO:0003755]; unfolded protein binding [GO:0051082]
	D0C6M9		cell outer membrane [GO:0009279]	siderophore uptake transmembrane transporter activity [GO:0015344]; signaling receptor activity [GO:0038023]
	D0CCM7	cell wall organization [GO:0071555]; division septum assembly [GO:0000917]; FtsZ-dependent cytokinesis [GO:0043093]; peptidoglycan biosynthetic process [GO:0009252]; regulation of cell shape [GO:0008360]	integral component of plasma membrane [GO:0005887]	penicillin binding [GO:0008658]; peptidoglycan glycosyltransferase activity [GO:0008955]; serine-type D-Ala-D-Ala carboxypeptidase activity [GO:0009002]
	D0C9E2		NADH dehydrogenase complex [GO:0030964]; plasma membrane [GO:0005886]	NAD binding [GO:0051287]; NADH dehydrogenase (ubiquinone) activity [GO:0008137]; quinone binding [GO:0048038]
	D0CE28		membrane [GO:0016020]
	D0C5Z4	aerobic respiration [GO:0009060]	integral component of membrane [GO:0016021]; respirasome [GO:0070469]	cytochrome bo3 ubiquinol oxidase activity [GO:0009486]; cytochrome-c oxidase activity [GO:0004129]; heme binding [GO:0020037]; oxidoreductase activity, acting on diphenols and related substances as donors, oxygen as acceptor [GO:0016682]
	D0CFV5	copper ion transport [GO:0006825]	integral component of membrane [GO:0016021]; plasma membrane [GO:0005886]	ATPase-coupled cation transmembrane transporter activity [GO:0019829]; ATP binding [GO:0005524]; copper ion binding [GO:0005507]; hydrolase activity [GO:0016787]
	D0C9I8	cell septum assembly [GO:0090529]	integral component of membrane [GO:0016021]; plasma membrane [GO:0005886]
	D0CAR1	mRNA catabolic process [GO:0006402]; rRNA processing [GO:0006364]; tRNA processing [GO:0008033]	cytoplasm [GO:0005737]; cytoplasmic side of plasma membrane [GO:0009898]	endoribonuclease activity [GO:0004521]; magnesium ion binding [GO:0000287]; ribonuclease E activity [GO:0008995]; rRNA binding [GO:0019843]; tRNA binding [GO:0000049]; zinc ion binding [GO:0008270]
	D0C8Y4		integral component of membrane [GO:0016021]	flavin adenine dinucleotide binding [GO:0050660]
	D0CAD2		plasma membrane [GO:0005886]	transmembrane transporter activity [GO:0022857]
	D0CF70	nitrogen compound transport [GO:0071705]	integral component of membrane [GO:0016021]; plasma membrane [GO:0005886]	transmembrane transporter activity [GO:0022857]
	D0CCP5		integral component of membrane [GO:0016021]
	D0CBQ1		integral component of membrane [GO:0016021]	serine-type endopeptidase activity [GO:0004252]
	D0CAE4	Gram-negative-bacterium-type cell outer membrane assembly [GO:0043165]; protein insertion into membrane [GO:0051205]	cell outer membrane [GO:0009279]
	D0C682		cell outer membrane [GO:0009279]	siderophore uptake transmembrane transporter activity [GO:0015344]; signaling receptor activity [GO:0038023]
	D0C6M4	aerobic electron transport chain [GO:0019646]	cytochrome complex [GO:0070069]; integral component of membrane [GO:0016021]; plasma membrane [GO:0005886]	electron transfer activity [GO:0009055]; metal ion binding [GO:0046872]
	D0CEK8		integral component of membrane [GO:0016021]; plasma membrane [GO:0005886]; proton-transporting ATP synthase complex, coupling factor F(o) [GO:0045263]	hydrolase activity [GO:0016787]; proton-transporting ATP synthase activity, rotational mechanism [GO:0046933]
	D0C7U4		integral component of membrane [GO:0016021]	ATPase activity [GO:0016887]; ATPase-coupled transmembrane transporter activity [GO:0042626]; ATP binding [GO:0005524]
	D0CBL2	cell cycle [GO:0007049]; cell division [GO:0051301]	cell outer membrane [GO:0009279]; integral component of membrane [GO:0016021]
	D0CCL6		integral component of membrane [GO:0016021]	cation transmembrane transporter activity [GO:0008324]
	D0CCY6	CDP-diacylglycerol biosynthetic process [GO:0016024]	plasma membrane [GO:0005886]	glycerol-3-phosphate O-acyltransferase activity [GO:0004366]; sn-1-glycerol-3-phosphate C16:0-DCA-CoA acyl transferase activity [GO:0102420]
	D0C7C2	iron ion homeostasis [GO:0055072]	cell outer membrane [GO:0009279]; integral component of membrane [GO:0016021]	siderophore uptake transmembrane transporter activity [GO:0015344]; signaling receptor activity [GO:0038023]
	D0CEV8		membrane [GO:0016020]	polysaccharide transmembrane transporter activity [GO:0015159]
	D0CB94		integral component of membrane [GO:0016021]	flavin adenine dinucleotide binding [GO:0050660]
	D0C6Q5	glycolytic process [GO:0006096]	cell surface [GO:0009986]; extracellular region [GO:0005576]; phosphopyruvate hydratase complex [GO:0000015]	magnesium ion binding [GO:0000287]; phosphopyruvate hydratase activity [GO:0004634]
	D0CB42		outer membrane [GO:0019867]	efflux transmembrane transporter activity [GO:0015562]
	D0CA50		membrane [GO:0016020]
	D0CDH5		integral component of membrane [GO:0016021]	transmembrane transporter activity [GO:0022857]
	D0C9D7		cytoplasm [GO:0005737]; integral component of membrane [GO:0016021]	phosphorelay sensor kinase activity [GO:0000155]
	D0CE32		outer membrane-bounded periplasmic space [GO:0030288]
	D0CAE5		integral component of membrane [GO:0016021]
	D0CCK4		cytoplasm [GO:0005737]; integral component of membrane [GO:0016021]	phosphorelay sensor kinase activity [GO:0000155]
	D0CF66		cytoplasm [GO:0005737]; integral component of membrane [GO:0016021]	phosphorelay sensor kinase activity [GO:0000155]; transmembrane transporter activity [GO:0022857]
	D0CB10		outer membrane [GO:0019867]
	D0CB54		integral component of membrane [GO:0016021]	ferrous iron transmembrane transporter activity [GO:0015093]; GTP binding [GO:0005525]
	D0CG24		cell outer membrane [GO:0009279]; integral component of membrane [GO:0016021]
	D0C6K0	phosphoenolpyruvate-dependent sugar phosphotransferase system [GO:0009401]	integral component of membrane [GO:0016021]; plasma membrane [GO:0005886]	carbohydrate:proton symporter activity [GO:0005351]; D-glucosamine PTS permease activity [GO:0103111]; protein-N(PI)-phosphohistidine-fructose phosphotransferase system transporter activity [GO:0022877]
	D0CAD0	Gram-negative-bacterium-type cell outer membrane assembly [GO:0043165]	cell outer membrane [GO:0009279]
	D0CEK7		plasma membrane [GO:0005886]; proton-transporting ATP synthase complex, catalytic core F(1) [GO:0045261]	hydrolase activity [GO:0016787]; proton-transporting ATP synthase activity, rotational mechanism [GO:0046933]
	D0CAD4		cell outer membrane [GO:0009279]; integral component of membrane [GO:0016021]	efflux transmembrane transporter activity [GO:0015562]
	D0CDA0		cell outer membrane [GO:0009279]
	D0CDH6		membrane [GO:0016020]	transmembrane transporter activity [GO:0022857]
	D0CBE3		integral component of membrane [GO:0016021]; plasma membrane [GO:0005886]	metalloendopeptidase activity [GO:0004222]; zinc ion binding [GO:0008270]
	D0CBJ4	lipoprotein transport [GO:0042953]	integral component of membrane [GO:0016021]; plasma membrane [GO:0005886]
	D0CF57	transmembrane transport [GO:0055085]	integral component of membrane [GO:0016021]; plasma membrane [GO:0005886]
	D0C5T2	cell wall organization [GO:0071555]	outer membrane-bounded periplasmic space [GO:0030288]
	D0C9S5	Gram-negative-bacterium-type cell outer membrane assembly [GO:0043165]; protein insertion into membrane [GO:0051205]	cell outer membrane [GO:0009279]
	D0CET8	lactate oxidation [GO:0019516]	plasma membrane [GO:0005886]	FMN binding [GO:0010181]; lactate dehydrogenase activity [GO:0004457]
	D0CAE9		membrane [GO:0016020]; microtubule organizing center [GO:0005815]
	D0CDB0		cytoplasm [GO:0005737]; integral component of membrane [GO:0016021]	phosphorelay sensor kinase activity [GO:0000155]
	D0CDF9		integral component of plasma membrane [GO:0005887]	mechanosensitive ion channel activity [GO:0008381]
	D0CFK8	cell septum assembly [GO:0090529]; FtsZ-dependent cytokinesis [GO:0043093]	cell division site [GO:0032153]; integral component of plasma membrane [GO:0005887]
	D0CCL5		integral component of membrane [GO:0016021]; plasma membrane [GO:0005886]	transmembrane transporter activity [GO:0022857]
	D0CBK2		integral component of membrane [GO:0016021]
	D0C7Q4		integral component of plasma membrane [GO:0005887]
	D0CB28	protein secretion by the type II secretion system [GO:0015628]	cell outer membrane [GO:0009279]; integral component of membrane [GO:0016021]; type II protein secretion system complex [GO:0015627]
	D0CFK2		cell outer membrane [GO:0009279]	siderophore uptake transmembrane transporter activity [GO:0015344]; signaling receptor activity [GO:0038023]
	D0C5P3	protein secretion by the type II secretion system [GO:0015628]	Gram-negative-bacterium-type cell wall [GO:0009276]; integral component of membrane [GO:0016021]; plasma membrane [GO:0005886]; type II protein secretion system complex [GO:0015627]
	D0C9V7		integral component of membrane [GO:0016021]
	D0CCX9		integral component of membrane [GO:0016021]	metal ion transmembrane transporter activity [GO:0046873]
	D0C683	cellular response to osmotic stress [GO:0071470]	integral component of membrane [GO:0016021]	mechanosensitive ion channel activity [GO:0008381]
	D0C862	aerobic electron transport chain [GO:0019646]	cytochrome complex [GO:0070069]; integral component of membrane [GO:0016021]; plasma membrane [GO:0005886]	electron transfer activity [GO:0009055]; metal ion binding [GO:0046872]
	D0CA73		integral component of membrane [GO:0016021]
	D0C6P0		integral component of membrane [GO:0016021]
	D0C9E0		integral component of membrane [GO:0016021]; plasma membrane [GO:0005886]	NADH dehydrogenase (ubiquinone) activity [GO:0008137]; quinone binding [GO:0048038]
	D0CFI7		cell outer membrane [GO:0009279]
	D0C5X2		plasma membrane [GO:0005886]	ABC-type D-methionine transporter activity [GO:0033232]; ATPase activity [GO:0016887]; ATP binding [GO:0005524]
	D0CD38		integral component of membrane [GO:0016021]
	D0C8Z9	cell wall organization [GO:0071555]; peptidoglycan biosynthetic process [GO:0009252]; regulation of cell shape [GO:0008360]	integral component of plasma membrane [GO:0005887]	penicillin binding [GO:0008658]; serine-type D-Ala-D-Ala carboxypeptidase activity [GO:0009002]
	D0CAK5	protein transport [GO:0015031]	integral component of membrane [GO:0016021]; plasma membrane [GO:0005886]
	D0CC03	cellular response to starvation [GO:0009267]	integral component of membrane [GO:0016021]; plasma membrane [GO:0005886]
	D0CAT9	protein secretion by the type II secretion system [GO:0015628]	integral component of membrane [GO:0016021]; plasma membrane [GO:0005886]; type II protein secretion system complex [GO:0015627]
	D0C7U9	proline transport [GO:0015824]	integral component of membrane [GO:0016021]; plasma membrane [GO:0005886]	proline:sodium symporter activity [GO:0005298]; sodium ion binding [GO:0031402]
	D0C5M1	dicarboxylic acid transport [GO:0006835]	integral component of membrane [GO:0016021]; plasma membrane [GO:0005886]	symporter activity [GO:0015293]
	D0CAU7		integral component of membrane [GO:0016021]	metal ion transmembrane transporter activity [GO:0046873]
	D0CA59	transmembrane transport [GO:0055085]	integral component of membrane [GO:0016021]; plasma membrane [GO:0005886]
	D0CDI5	response to toxic substance [GO:0009636]	plasma membrane [GO:0005886]
	D0CA45	phosphate ion transport [GO:0006817]	integral component of membrane [GO:0016021]	inorganic phosphate transmembrane transporter activity [GO:0005315]
	D0C6N1	lipid catabolic process [GO:0016042]	cell outer membrane [GO:0009279]; integral component of membrane [GO:0016021]	1-acyl-2-lysophosphatidylserine acylhydrolase activity [GO:0052740]; metal ion binding [GO:0046872]; phosphatidylserine 1-acylhydrolase activity [GO:0052739]; phospholipase A1 activity [GO:0008970]; phospholipase A2 activity [GO:0004623]; phospholipase A2 activity (consuming 1,2-dipalmitoylphosphatidylcholine) [GO:0102567]; phospholipase A2 activity consuming 1,2-dioleoylphosphatidylethanolamine)…
	D0CC38	antibiotic catabolic process [GO:0017001]; response to antibiotic [GO:0046677]	outer membrane-bounded periplasmic space [GO:0030288]	beta-lactamase activity [GO:0008800]
	D0CDS7	tricarboxylic acid cycle [GO:0006099]	integral component of membrane [GO:0016021]; succinate dehydrogenase complex [GO:0045281]	metal ion binding [GO:0046872]; succinate dehydrogenase activity [GO:0000104]
	D0CDT9		integral component of membrane [GO:0016021]
	D0CBZ5		integral component of membrane [GO:0016021]	transmembrane transporter activity [GO:0022857]
	D0CAL2	potassium ion transport [GO:0006813]	integral component of membrane [GO:0016021]	solute:proton antiporter activity [GO:0015299]
	D0CD77	intracellular protein transmembrane transport [GO:0065002]; protein targeting [GO:0006605]; protein transport by the Sec complex [GO:0043952]	integral component of membrane [GO:0016021]; plasma membrane [GO:0005886]	P-P-bond-hydrolysis-driven protein transmembrane transporter activity [GO:0015450]
	D0CCP6		integral component of membrane [GO:0016021]
	D0CFM1		integral component of plasma membrane [GO:0005887]	lipopolysaccharide transmembrane transporter activity [GO:0015221]
	D0C8W7	cell wall organization [GO:0071555]; peptidoglycan biosynthetic process [GO:0009252]; regulation of cell shape [GO:0008360]	integral component of membrane [GO:0016021]; peptidoglycan-based cell wall [GO:0009274]; plasma membrane [GO:0005886]	peptidoglycan glycosyltransferase activity [GO:0008955]; transferase activity, transferring pentosyl groups [GO:0016763]
	D0CAW6	ATP synthesis coupled electron transport [GO:0042773]	integral component of membrane [GO:0016021]	NADH dehydrogenase (ubiquinone) activity [GO:0008137]
	D0CEU6		integral component of membrane [GO:0016021]	transferase activity, transferring glycosyl groups [GO:0016757]
	D0C5S4	L-glutamate transmembrane transport [GO:0015813]	integral component of membrane [GO:0016021]; plasma membrane [GO:0005886]	glutamate:sodium symporter activity [GO:0015501]
	D0CCL7		integral component of membrane [GO:0016021]	cation transmembrane transporter activity [GO:0008324]
	D0C9E7		plasma membrane [GO:0005886]	4 iron, 4 sulfur cluster binding [GO:0051539]; iron ion binding [GO:0005506]; NADH dehydrogenase (quinone) activity [GO:0050136]; quinone binding [GO:0048038]
	D0CB11		integral component of membrane [GO:0016021]; plasma membrane [GO:0005886]
	D0C9E6		integral component of membrane [GO:0016021]; plasma membrane [GO:0005886]	oxidoreductase activity, acting on NAD(P)H, quinone or similar compound as acceptor [GO:0016655]; quinone binding [GO:0048038]
	D0CBK4		integral component of membrane [GO:0016021]
	D0CDD1	intracellular protein transmembrane transport [GO:0065002]; protein import [GO:0017038]; protein targeting [GO:0006605]	cytoplasm [GO:0005737]; plasma membrane [GO:0005886]	ATP binding [GO:0005524]; metal ion binding [GO:0046872]
	D0CBD1		integral component of membrane [GO:0016021]	transmembrane transporter activity [GO:0022857]
	D0CAM9	dicarboxylic acid transport [GO:0006835]	integral component of membrane [GO:0016021]; plasma membrane [GO:0005886]	amino acid:proton symporter activity [GO:0005280]
	D0CAA5		integral component of membrane [GO:0016021]; plasma membrane [GO:0005886]	NAD(P)+ transhydrogenase (AB-specific) activity [GO:0008750]; NADP binding [GO:0050661]
	D0CBJ5	lipoprotein localization to membrane [GO:0044873]; lipoprotein transport [GO:0042953]	plasma membrane [GO:0005886]	ATPase activity [GO:0016887]; ATP binding [GO:0005524]; lipoprotein releasing activity [GO:0140306]
	D0CAM7	Kdo2-lipid A biosynthetic process [GO:0036104]; lipid A biosynthetic process [GO:0009245]; lipopolysaccharide biosynthetic process [GO:0009103]	integral component of plasma membrane [GO:0005887]	lauroyltransferase activity [GO:0008913]
	D0C5P8		integral component of membrane [GO:0016021]	metal ion binding [GO:0046872]; metalloendopeptidase activity [GO:0004222]
	D0C6L8	SRP-dependent cotranslational protein targeting to membrane [GO:0006614]	cytoplasm [GO:0005737]; intrinsic component of plasma membrane [GO:0031226]	GTPase activity [GO:0003924]; GTP binding [GO:0005525]
	D0CEK5	plasma membrane ATP synthesis coupled proton transport [GO:0042777]	plasma membrane [GO:0005886]; proton-transporting ATP synthase complex, catalytic core F(1) [GO:0045261]	ATP binding [GO:0005524]; hydrolase activity [GO:0016787]; proton-transporting ATP synthase activity, rotational mechanism [GO:0046933]
	D0CD42		integral component of plasma membrane [GO:0005887]
	D0C6H2		integral component of membrane [GO:0016021]; plasma membrane [GO:0005886]	metal ion binding [GO:0046872]; metalloendopeptidase activity [GO:0004222]
	D0C9E1		plasma membrane [GO:0005886]	4 iron, 4 sulfur cluster binding [GO:0051539]; iron ion binding [GO:0005506]; NADH dehydrogenase (ubiquinone) activity [GO:0008137]; quinone binding [GO:0048038]
	D0C998	cellular copper ion homeostasis [GO:0006878]	cell outer membrane [GO:0009279]	copper ion binding [GO:0005507]
	D0C6S1		integral component of membrane [GO:0016021]; outer membrane-bounded periplasmic space [GO:0030288]; plasma membrane [GO:0005886]	quinate dehydrogenase (quinone) activity [GO:0047519]; quinone binding [GO:0048038]
	D0CBL5	cell cycle [GO:0007049]; cell division [GO:0051301]; protein transport [GO:0015031]	integral component of plasma membrane [GO:0005887]	transmembrane transporter activity [GO:0022857]
	D0CDJ7		integral component of membrane [GO:0016021]; plasma membrane [GO:0005886]	alanine:sodium symporter activity [GO:0015655]
	D0CF68	sodium ion transport [GO:0006814]	integral component of membrane [GO:0016021]	symporter activity [GO:0015293]
	D0CCL2		integral component of membrane [GO:0016021]
	D0C9M0	protein transport [GO:0015031]	cell outer membrane [GO:0009279]
	D0CEL0		integral component of membrane [GO:0016021]; plasma membrane [GO:0005886]; proton-transporting ATP synthase complex, coupling factor F(o) [GO:0045263]	hydrolase activity [GO:0016787]; proton-transporting ATP synthase activity, rotational mechanism [GO:0046933]
	D0CAG2		membrane [GO:0016020]	gluconate transmembrane transporter activity [GO:0015128]
	D0C769	pilus assembly [GO:0009297]	cell outer membrane [GO:0009279]; integral component of membrane [GO:0016021]	fimbrial usher porin activity [GO:0015473]
	D0CBP4	cell wall organization [GO:0071555]; peptidoglycan biosynthetic process [GO:0009252]	integral component of plasma membrane [GO:0005887]	lyase activity [GO:0016829]; lytic endotransglycosylase activity [GO:0008932]
	D0CBV1		integral component of membrane [GO:0016021]	symporter activity [GO:0015293]
	D0CAK6	transmembrane transport [GO:0055085]	integral component of membrane [GO:0016021]; plasma membrane [GO:0005886]
	D0CF95		plasma membrane [GO:0005886]	transmembrane transporter activity [GO:0022857]
	D0CAT6	lipoprotein biosynthetic process [GO:0042158]	integral component of membrane [GO:0016021]; plasma membrane [GO:0005886]	N-acyltransferase activity [GO:0016410]
	D0C8N6		integral component of membrane [GO:0016021]
	D0C8Y3		integral component of membrane [GO:0016021]	citrate transmembrane transporter activity [GO:0015137]
	D0C999		integral component of membrane [GO:0016021]	cation transmembrane transporter activity [GO:0008324]; metal ion binding [GO:0046872]
	D0CBY0		integral component of membrane [GO:0016021]; plasma membrane [GO:0005886]	serine-type endopeptidase activity [GO:0004252]
	D0C7U1	serine transport [GO:0032329]; threonine transport [GO:0015826]	integral component of membrane [GO:0016021]; plasma membrane [GO:0005886]	amino acid transmembrane transporter activity [GO:0015171]; symporter activity [GO:0015293]
	D0CDQ4		integral component of membrane [GO:0016021]
	D0CFJ5	cytochrome complex assembly [GO:0017004]	integral component of membrane [GO:0016021]; plasma membrane [GO:0005886]	protein-disulfide reductase activity [GO:0047134]
	D0CCT5		integral component of membrane [GO:0016021]
	D0C8S3		integral component of membrane [GO:0016021]	metal ion transmembrane transporter activity [GO:0046873]
	D0CD30		integral component of membrane [GO:0016021]; plasma membrane [GO:0005886]
	D0C7W3		membrane [GO:0016020]
	D0CCM6	FtsZ-dependent cytokinesis [GO:0043093]	cell division site [GO:0032153]; integral component of plasma membrane [GO:0005887]
	D0CEU0		integral component of plasma membrane [GO:0005887]	lactate transmembrane transporter activity [GO:0015129]
	D0CFB9		integral component of membrane [GO:0016021]	transmembrane transporter activity [GO:0022857]
	D0C9F2	ATP synthesis coupled electron transport [GO:0042773]	integral component of membrane [GO:0016021]; plasma membrane [GO:0005886]	NADH dehydrogenase (ubiquinone) activity [GO:0008137]; quinone binding [GO:0048038]
	D0CCI1		integral component of membrane [GO:0016021]; plasma membrane [GO:0005886]	potassium ion transmembrane transporter activity [GO:0015079]
	D0CAW4	ATP synthesis coupled electron transport [GO:0042773]	integral component of membrane [GO:0016021]; plasma membrane [GO:0005886]	NADH dehydrogenase (ubiquinone) activity [GO:0008137]
	D0C7M3	cyclic nucleotide biosynthetic process [GO:0009190]; intracellular signal transduction [GO:0035556]	integral component of membrane [GO:0016021]
	D0CDN1		integral component of membrane [GO:0016021]
	D0C7N7	transmembrane transport [GO:0055085]	integral component of membrane [GO:0016021]; plasma membrane [GO:0005886]
	D0CD17	intracellular protein transmembrane transport [GO:0065002]; protein targeting [GO:0006605]; protein transport by the Sec complex [GO:0043952]	integral component of membrane [GO:0016021]; plasma membrane [GO:0005886]
	D0C804		membrane [GO:0016020]	ATPase activity [GO:0016887]; ATPase-coupled amino acid transmembrane transporter activity [GO:0015424]; ATP binding [GO:0005524]
	D0CD70		integral component of membrane [GO:0016021]
	D0CAK4	protein transport [GO:0015031]	integral component of membrane [GO:0016021]; plasma membrane [GO:0005886]	transmembrane transporter activity [GO:0022857]
	D0CBS3		integral component of membrane [GO:0016021]
	D0C6M3		integral component of membrane [GO:0016021]; plasma membrane [GO:0005886]	oxidoreductase activity [GO:0016491]
	D0CEM9		integral component of membrane [GO:0016021]
	D0CB51	cell wall organization [GO:0071555]; FtsZ-dependent cytokinesis [GO:0043093]; peptidoglycan biosynthetic process [GO:0009252]; regulation of cell shape [GO:0008360]	cell division site [GO:0032153]; integral component of plasma membrane [GO:0005887]	peptidoglycan glycosyltransferase activity [GO:0008955]
	D0C832		integral component of membrane [GO:0016021]	symporter activity [GO:0015293]
	D0CBS0		cell outer membrane [GO:0009279]	lipid binding [GO:0008289]
	D0CE10		integral component of membrane [GO:0016021]	cation transmembrane transporter activity [GO:0008324]; metal ion binding [GO:0046872]
	D0CAX4	protein secretion [GO:0009306]	integral component of membrane [GO:0016021]; plasma membrane [GO:0005886]	P-P-bond-hydrolysis-driven protein transmembrane transporter activity [GO:0015450]
	D0CB30	protein secretion by the type II secretion system [GO:0015628]	integral component of membrane [GO:0016021]; plasma membrane [GO:0005886]; type II protein secretion system complex [GO:0015627]
	D0CDU0	sodium ion transport [GO:0006814]	integral component of membrane [GO:0016021]	solute:proton antiporter activity [GO:0015299]
	D0CBL6	bacteriocin transport [GO:0043213]; cell cycle [GO:0007049]; cell division [GO:0051301]	integral component of plasma membrane [GO:0005887]
	D0C7R4	protein secretion by the type II secretion system [GO:0015628]	integral component of membrane [GO:0016021]; plasma membrane [GO:0005886]; type II protein secretion system complex [GO:0015627]
	D0CBE1	xenobiotic transport [GO:0042908]	integral component of membrane [GO:0016021]; plasma membrane [GO:0005886]	efflux transmembrane transporter activity [GO:0015562]
	D0C780		integral component of membrane [GO:0016021]
	D0CFK5	carbohydrate metabolic process [GO:0005975]; cell cycle [GO:0007049]; cell division [GO:0051301]; cell wall organization [GO:0071555]; lipid glycosylation [GO:0030259]; peptidoglycan biosynthetic process [GO:0009252]; regulation of cell shape [GO:0008360]	plasma membrane [GO:0005886]	UDP-N-acetyl-D-glucosamine:N-acetylmuramoyl-L-alanyl-D-glutamyl-meso-2,6-diaminopimelyl-D-alanyl-D-alanine-diphosphoundecaprenol 4-beta-N-acetylglucosaminlytransferase activity [GO:0051991]; undecaprenyldiphospho-muramoylpentapeptide beta-N-acetylglucosaminyltransferase activity [GO:0050511]
	D0CAJ7	lipoprotein biosynthetic process [GO:0042158]	integral component of plasma membrane [GO:0005887]	phosphatidylglycerol-prolipoprotein diacylglyceryl transferase activity [GO:0008961]
	D0CD72	division septum assembly [GO:0000917]	integral component of plasma membrane [GO:0005887]
	D0CBL4	bacteriocin transport [GO:0043213]	integral component of membrane [GO:0016021]	toxin transmembrane transporter activity [GO:0019534]
	D0CEW2	protein folding [GO:0006457]	membrane [GO:0016020]	peptidyl-prolyl cis-trans isomerase activity [GO:0003755]
	D0CAW7		integral component of membrane [GO:0016021]; plasma membrane [GO:0005886]	cation transmembrane transporter activity [GO:0008324]
	D0C7I3		integral component of membrane [GO:0016021]; plasma membrane [GO:0005886]
	D0C699		integral component of membrane [GO:0016021]; plasma membrane [GO:0005886]	ATP binding [GO:0005524]; hydrolase activity [GO:0016787]; magnesium transmembrane transporter activity, phosphorylative mechanism [GO:0015444]
	D0C9E9	ATP synthesis coupled electron transport [GO:0042773]	integral component of membrane [GO:0016021]; plasma membrane [GO:0005886]	NADH dehydrogenase (quinone) activity [GO:0050136]; quinone binding [GO:0048038]
	D0CD79	protein transport [GO:0015031]	integral component of membrane [GO:0016021]; plasma membrane [GO:0005886]
	D0CDM6	amino acid transport [GO:0006865]; transmembrane transport [GO:0055085]	integral component of membrane [GO:0016021]
	D0C9F0	ATP synthesis coupled electron transport [GO:0042773]	integral component of membrane [GO:0016021]	NADH dehydrogenase (ubiquinone) activity [GO:0008137]
	D0CF92		integral component of membrane [GO:0016021]	transmembrane transporter activity [GO:0022857]
	D0CCP7		integral component of membrane [GO:0016021]
	D0CD81		integral component of membrane [GO:0016021]
	D0CCJ3		integral component of membrane [GO:0016021]
	D0CEW3	cell wall organization [GO:0071555]; peptidoglycan biosynthetic process [GO:0009252]; regulation of cell shape [GO:0008360]	integral component of plasma membrane [GO:0005887]	lipid-linked peptidoglycan transporter activity [GO:0015648]
	D0CEK9		integral component of membrane [GO:0016021]; plasma membrane [GO:0005886]; proton-transporting ATP synthase complex, coupling factor F(o) [GO:0045263]	hydrolase activity [GO:0016787]; lipid binding [GO:0008289]; proton-transporting ATP synthase activity, rotational mechanism [GO:0046933]
	D0CAZ3	phospholipid biosynthetic process [GO:0008654]	integral component of membrane [GO:0016021]	CDP-diacylglycerol-glycerol-3-phosphate 3-phosphatidyltransferase activity [GO:0008444]
	D0C9S3		integral component of membrane [GO:0016021]
	D0C9G4		integral component of membrane [GO:0016021]	transmembrane transporter activity [GO:0022857]
	D0C628		integral component of membrane [GO:0016021]	transmembrane transporter activity [GO:0022857]
	D0CDS8	tricarboxylic acid cycle [GO:0006099]	integral component of membrane [GO:0016021]; plasma membrane [GO:0005886]	heme binding [GO:0020037]; metal ion binding [GO:0046872]; succinate dehydrogenase activity [GO:0000104]
	D0C9F1	ATP synthesis coupled electron transport [GO:0042773]	integral component of membrane [GO:0016021]	NADH dehydrogenase (ubiquinone) activity [GO:0008137]
	D0CAR7		membrane [GO:0016020]	antiporter activity [GO:0015297]; xenobiotic transmembrane transporter activity [GO:0042910]
	D0CD58	phospholipid biosynthetic process [GO:0008654]	membrane [GO:0016020]	CDP-diacylglycerol-serine O-phosphatidyltransferase activity [GO:0003882]
	D0C5S1	amino acid transport [GO:0006865]	integral component of membrane [GO:0016021]; plasma membrane [GO:0005886]
	D0C8H8	respiratory electron transport chain [GO:0022904]	integral component of membrane [GO:0016021]; plasma membrane [GO:0005886]	electron transfer activity [GO:0009055]
	D0CB87		integral component of membrane [GO:0016021]
	D0CBW3		integral component of membrane [GO:0016021]
	D0C725		integral component of membrane [GO:0016021]
	D0CCJ8		integral component of membrane [GO:0016021]
	D0C5W8	dicarboxylic acid transport [GO:0006835]	integral component of membrane [GO:0016021]; plasma membrane [GO:0005886]	symporter activity [GO:0015293]
	D0C6Q7	FtsZ-dependent cytokinesis [GO:0043093]	cell division site [GO:0032153]; integral component of plasma membrane [GO:0005887]
	D0CBX8	phosphate ion transmembrane transport [GO:0035435]	integral component of plasma membrane [GO:0005887]	inorganic phosphate transmembrane transporter activity [GO:0005315]
	D0CDF5	amino acid transport [GO:0006865]; transmembrane transport [GO:0055085]	integral component of membrane [GO:0016021]
	D0CCY8		integral component of membrane [GO:0016021]	symporter activity [GO:0015293]
	D0C863		integral component of membrane [GO:0016021]; plasma membrane [GO:0005886]	oxidoreductase activity [GO:0016491]
	D0CDM2	cell wall organization [GO:0071555]; dephosphorylation [GO:0016311]; peptidoglycan biosynthetic process [GO:0009252]; regulation of cell shape [GO:0008360]; response to antibiotic [GO:0046677]	integral component of membrane [GO:0016021]; plasma membrane [GO:0005886]	undecaprenyl-diphosphatase activity [GO:0050380]
	D0CBM3	xenobiotic detoxification by transmembrane export across the plasma membrane [GO:1990961]	integral component of membrane [GO:0016021]; plasma membrane [GO:0005886]	xenobiotic transmembrane transporter activity [GO:0042910]
	D0CBK5		integral component of membrane [GO:0016021]
	D0CDD4	cytolysis [GO:0019835]	integral component of membrane [GO:0016021]
	D0CAW5		integral component of membrane [GO:0016021]
	D0C5X1	transmembrane transport [GO:0055085]	integral component of membrane [GO:0016021]; plasma membrane [GO:0005886]
	D0C5Z3	aerobic electron transport chain [GO:0019646]	integral component of membrane [GO:0016021]; plasma membrane [GO:0005886]	cytochrome-c oxidase activity [GO:0004129]; cytochrome o ubiquinol oxidase activity [GO:0008827]
	D0CB57		periplasmic space [GO:0042597]
	D0C997		periplasmic space [GO:0042597]	copper ion binding [GO:0005507]; oxidoreductase activity [GO:0016491]
	D0CBP8		periplasmic space [GO:0042597]	serine-type endopeptidase activity [GO:0004252]
	D0CBL3	cell cycle [GO:0007049]; cell division [GO:0051301]; protein import [GO:0017038]	periplasmic space [GO:0042597]
	D0CF21		periplasmic space [GO:0042597]	oxidoreductase activity [GO:0016491]
	D0CFM0	Gram-negative-bacterium-type cell outer membrane assembly [GO:0043165]; lipopolysaccharide transport [GO:0015920]	periplasmic space [GO:0042597]	lipopolysaccharide binding [GO:0001530]
	D0CDG8		periplasmic space [GO:0042597]
	D0CB67	transmembrane transport [GO:0055085]	ATP-binding cassette (ABC) transporter complex [GO:0043190]
	D0CFL9	transmembrane transport [GO:0055085]	ATP-binding cassette (ABC) transporter complex [GO:0043190]; cytoplasm [GO:0005737]	ATPase activity [GO:0016887]; ATP binding [GO:0005524]
	D0CB66	transmembrane transport [GO:0055085]	ATP-binding cassette (ABC) transporter complex [GO:0043190]
	D0CCX5		ATP-binding cassette (ABC) transporter complex [GO:0043190]
	D0C805	amino acid transport [GO:0006865]	ATP-binding cassette (ABC) transporter complex [GO:0043190]	transmembrane transporter activity [GO:0022857]
	D0C806	amino acid transport [GO:0006865]	ATP-binding cassette (ABC) transporter complex [GO:0043190]	transmembrane transporter activity [GO:0022857]
Proteins in LDAO, CHAPS, DDM, and SDC groups	D0CCW3		integral component of membrane [GO:0016021]; plasma membrane [GO:0005886]
Proteins in LDAO, CHAPS, SDC, and OG groups	D0CFF0	phosphatidylglycerol biosynthetic process [GO:0006655]; phospholipid catabolic process [GO:0009395]	integral component of membrane [GO:0016021]; plasma membrane [GO:0005886]	metal ion binding [GO:0046872]; phosphatidylglycerophosphatase activity [GO:0008962]
	D0CC72		outer membrane [GO:0019867]
	D0CDQ8	lipoprotein localization to outer membrane [GO:0044874]; lipoprotein transport [GO:0042953]	periplasmic space [GO:0042597]
Proteins in LDAO, DDM, SDC, and OG groups	D0C8V9	iron ion homeostasis [GO:0055072]	cell outer membrane [GO:0009279]	siderophore uptake transmembrane transporter activity [GO:0015344]; signaling receptor activity [GO:0038023]
	D0CF96		integral component of membrane [GO:0016021]	transmembrane transporter activity [GO:0022857]
	D0CDJ2		integral component of membrane [GO:0016021]
	D0C8W5		integral component of membrane [GO:0016021]; plasma membrane [GO:0005886]
	D0CFG6	phosphate ion transport [GO:0006817]	cytoplasm [GO:0005737]; integral component of membrane [GO:0016021]	phosphoprotein phosphatase activity [GO:0004721]; phosphorelay sensor kinase activity [GO:0000155]
	D0CA01	nitrogen compound transport [GO:0071705]	integral component of membrane [GO:0016021]; plasma membrane [GO:0005886]	transmembrane transporter activity [GO:0022857]
	D0CAD3	response to antibiotic [GO:0046677]; xenobiotic detoxification by transmembrane export across the plasma membrane [GO:1990961]	integral component of plasma membrane [GO:0005887]	ABC-type xenobiotic transporter activity [GO:0008559]; ATPase activity [GO:0016887]; ATP binding [GO:0005524]; efflux transmembrane transporter activity [GO:0015562]
	D0CER2		cell outer membrane [GO:0009279]	siderophore uptake transmembrane transporter activity [GO:0015344]; signaling receptor activity [GO:0038023]
	D0CFK9	FtsZ-dependent cytokinesis [GO:0043093]	cell division site [GO:0032153]; cytoplasmic side of plasma membrane [GO:0009898]
	D0CF72		integral component of membrane [GO:0016021]
	D0CDR5	transmembrane transport [GO:0055085]	integral component of membrane [GO:0016021]
	D0C9P3	protoporphyrinogen IX biosynthetic process [GO:0006782]	integral component of plasma membrane [GO:0005887]	metal ion binding [GO:0046872]; protoporphyrinogen oxidase activity [GO:0070818]
	D0C8T9		integral component of membrane [GO:0016021]
	D0C623		cytoplasm [GO:0005737]; membrane [GO:0016020]	phosphorelay sensor kinase activity [GO:0000155]
	D0C7R3	protein secretion [GO:0009306]	integral component of membrane [GO:0016021]; plasma membrane [GO:0005886]
	D0CCN0	cell cycle [GO:0007049]; cell division [GO:0051301]; cell wall organization [GO:0071555]; peptidoglycan biosynthetic process [GO:0009252]; regulation of cell shape [GO:0008360]	integral component of membrane [GO:0016021]; plasma membrane [GO:0005886]	phospho-N-acetylmuramoyl-pentapeptide-transferase activity [GO:0008963]; UDP-N-acetylmuramoyl-L-alanyl-D-glutamyl-meso-2,6-diaminopimelyl-D-alanyl-D-alanine:undecaprenyl-phosphate transferase activity [GO:0051992]
	D0CCM1	amino acid transport [GO:0006865]; transmembrane transport [GO:0055085]	integral component of membrane [GO:0016021]
	D0CE90		integral component of membrane [GO:0016021]; plasma membrane [GO:0005886]	nucleobase transmembrane transporter activity [GO:0015205]
	D0CAU2	potassium ion transport [GO:0006813]	integral component of membrane [GO:0016021]	solute:proton antiporter activity [GO:0015299]
	D0C7A7		membrane [GO:0016020]	gluconate transmembrane transporter activity [GO:0015128]
	D0C5P5	'de novo' pyrimidine nucleobase biosynthetic process [GO:0006207]; 'de novo' UMP biosynthetic process [GO:0044205]	cytoplasm [GO:0005737]; plasma membrane [GO:0005886]	dihydroorotate dehydrogenase activity [GO:0004152]
	D0CB76		integral component of plasma membrane [GO:0005887]	ammonium transmembrane transporter activity [GO:0008519]
	D0C8V3		integral component of membrane [GO:0016021]	ATPase activity [GO:0016887]; ATPase-coupled transmembrane transporter activity [GO:0042626]; ATP binding [GO:0005524]; peptidase activity [GO:0008233]
	D0CB23	intracellular protein transmembrane transport [GO:0065002]; protein secretion [GO:0009306]; protein targeting [GO:0006605]; protein transport by the Sec complex [GO:0043952]	integral component of membrane [GO:0016021]; plasma membrane [GO:0005886]	P-P-bond-hydrolysis-driven protein transmembrane transporter activity [GO:0015450]
	D0CDD3		integral component of membrane [GO:0016021]	transmembrane transporter activity [GO:0022857]
	D0CCP8	cell adhesion [GO:0007155]	integral component of membrane [GO:0016021]; pilus [GO:0009289]
	D0C6Q6		integral component of membrane [GO:0016021]; plasma membrane [GO:0005886]
	D0CA02		integral component of membrane [GO:0016021]; plasma membrane [GO:0005886]
	D0C6A3	amino acid transport [GO:0006865]	integral component of membrane [GO:0016021]; plasma membrane [GO:0005886]
	D0CB29		integral component of membrane [GO:0016021]; plasma membrane [GO:0005886]
	D0CF80		integral component of membrane [GO:0016021]	transmembrane transporter activity [GO:0022857]
	D0CEN0		integral component of membrane [GO:0016021]; plasma membrane [GO:0005886]
	D0CAU0	protein secretion by the type II secretion system [GO:0015628]	integral component of membrane [GO:0016021]; plasma membrane [GO:0005886]; type II protein secretion system complex [GO:0015627]	metal ion binding [GO:0046872]
	D0CA62		membrane [GO:0016020]
	D0C6K5		integral component of membrane [GO:0016021]
	D0CBH0		membrane [GO:0016020]
	D0CDK0	peptide transport [GO:0015833]	integral component of membrane [GO:0016021]	ATP binding [GO:0005524]; peptide transmembrane transporter activity [GO:1904680]
	D0CC84	cell division [GO:0051301]; cell wall organization [GO:0071555]; peptidoglycan biosynthetic process [GO:0009252]; regulation of cell shape [GO:0008360]	integral component of plasma membrane [GO:0005887]	peptidoglycan glycosyltransferase activity [GO:0008955]
	D0C7P2		cell outer membrane [GO:0009279]
	D0CE92	respiratory electron transport chain [GO:0022904]	integral component of membrane [GO:0016021]; plasma membrane [GO:0005886]	electron transfer activity [GO:0009055]
	D0CBG9	amino acid transport [GO:0006865]; transmembrane transport [GO:0055085]	integral component of membrane [GO:0016021]
	D0C6T3		integral component of membrane [GO:0016021]	transmembrane transporter activity [GO:0022857]
	D0CEL4		plasma membrane [GO:0005886]	ABC-type zinc transporter activity [GO:0015633]; ATPase activity [GO:0016887]; ATP binding [GO:0005524]
Proteins in CHAPS, DDM, SDC, and OG groups	D0CDF7	nucleobase transport [GO:0015851]	integral component of membrane [GO:0016021]	transmembrane transporter activity [GO:0022857]
Proteins in LDAO, DDM, and SDC groups	D0CEK3		plasma membrane [GO:0005886]; proton-transporting ATP synthase complex, catalytic core F(1) [GO:0045261]	ATP binding [GO:0005524]; hydrolase activity [GO:0016787]; proton-transporting ATP synthase activity, rotational mechanism [GO:0046933]
	D0CDB3	fatty acid biosynthetic process [GO:0006633]	integral component of membrane [GO:0016021]	oxidoreductase activity, acting on paired donors, with oxidation of a pair of donors resulting in the reduction of molecular oxygen to two molecules of water [GO:0016717]
	D0CAC4		integral component of membrane [GO:0016021]
	D0CBJ7	lipopolysaccharide biosynthetic process [GO:0009103]	integral component of membrane [GO:0016021]; plasma membrane [GO:0005886]	transferase activity, transferring acyl groups [GO:0016746]
	D0C627	ubiquinone biosynthetic process [GO:0006744]	plasma membrane [GO:0005886]	2-octoprenyl-3-methyl-6-methoxy-1,4-benzoquinone hydroxylase activity [GO:0008682]; metal ion binding [GO:0046872]
	D0CG30		integral component of membrane [GO:0016021]
Proteins in CHAPS, DDM, and SDC groups	D0CBY4		cytoplasm [GO:0005737]; plasma membrane [GO:0005886]
Proteins in LDAO, DDM, and OG groups	D0C7S5	protein transport [GO:0015031]	integral component of membrane [GO:0016021]; plasma membrane [GO:0005886]
	D0CE27		integral component of membrane [GO:0016021]
	D0C6H0	CDP-diacylglycerol biosynthetic process [GO:0016024]	integral component of membrane [GO:0016021]	phosphatidate cytidylyltransferase activity [GO:0004605]
	D0CF84		integral component of membrane [GO:0016021]	symporter activity [GO:0015293]
Proteins in LDAO, SDC, and OG groups	D0CC21	iron ion homeostasis [GO:0055072]	cell outer membrane [GO:0009279]; integral component of membrane [GO:0016021]	siderophore uptake transmembrane transporter activity [GO:0015344]; signaling receptor activity [GO:0038023]
	D0C5U9		cytoplasm [GO:0005737]; integral component of membrane [GO:0016021]; plasma membrane [GO:0005886]	ATP binding [GO:0005524]; phosphorelay sensor kinase activity [GO:0000155]
	D0C7E2		integral component of membrane [GO:0016021]
	D0CDD8		integral component of membrane [GO:0016021]
	D0C8V2	protein secretion [GO:0009306]	integral component of membrane [GO:0016021]; plasma membrane [GO:0005886]
	D0CD51		periplasmic space [GO:0042597]	hydrolase activity, hydrolyzing O-glycosyl compounds [GO:0004553]
Proteins in DDM, SDC, and OG groups	D0CFY7		integral component of membrane [GO:0016021]
	D0CAW8		integral component of membrane [GO:0016021]; plasma membrane [GO:0005886]	ion transmembrane transporter activity [GO:0015075]
	D0CFL7		integral component of membrane [GO:0016021]
Proteins in LDAO and DDM groups	D0CCQ0		integral component of membrane [GO:0016021]
	D0C6A0		integral component of membrane [GO:0016021]; plasma membrane [GO:0005886]
	D0CB91		integral component of membrane [GO:0016021]	transmembrane transporter activity [GO:0022857]
	D0CE36	amino acid transport [GO:0006865]; transmembrane transport [GO:0055085]	integral component of membrane [GO:0016021]
Proteins in CHAPS and DDM groups	D0C878		integral component of membrane [GO:0016021]	transmembrane transporter activity [GO:0022857]
Proteins in LDAO and SDC groups	D0CBQ0	positive regulation of translation [GO:0045727]	plasma membrane [GO:0005886]	GTPase activity [GO:0003924]; GTP binding [GO:0005525]; ribosome binding [GO:0043022]; translation elongation factor activity [GO:0003746]
	D0CBQ4	ribosomal small subunit biogenesis [GO:0042274]	cytoplasm [GO:0005737]; plasma membrane [GO:0005886]	GTPase activity [GO:0003924]; GTP binding [GO:0005525]; small ribosomal subunit rRNA binding [GO:0070181]
	D0C689	iron ion homeostasis [GO:0055072]	cell outer membrane [GO:0009279]	siderophore uptake transmembrane transporter activity [GO:0015344]; signaling receptor activity [GO:0038023]
Proteins in DDM and SDC groups	D0CFZ1		integral component of membrane [GO:0016021]
	D0CDY5	transmembrane transport [GO:0055085]	integral component of membrane [GO:0016021]; plasma membrane [GO:0005886]
Proteins in LDAO and OG groups	D0C8R8		integral component of membrane [GO:0016021]	voltage-gated chloride channel activity [GO:0005247]
Proteins in DDM and OG groups	D0CB92		integral component of membrane [GO:0016021]; plasma membrane [GO:0005886]
Proteins in SDC and OG groups	D0C6T2		integral component of membrane [GO:0016021]
Proteins in only LDAO groups	D0C6S0	carbohydrate transport [GO:0008643]	cell outer membrane [GO:0009279]; pore complex [GO:0046930]	porin activity [GO:0015288]
	D0CBX5	amino acid transport [GO:0006865]; transmembrane transport [GO:0055085]	integral component of membrane [GO:0016021]
	D0CB90	chromosome segregation [GO:0007059]; DNA topological change [GO:0006265]	chromosome [GO:0005694]; extrinsic component of plasma membrane [GO:0019897]	ATP binding [GO:0005524]; DNA binding [GO:0003677]; DNA topoisomerase type II (double strand cut, ATP-hydrolyzing) activity [GO:0003918]
	D0CDG6	transmembrane transport [GO:0055085]	integral component of membrane [GO:0016021]
	D0CCU2	amino acid transport [GO:0006865]; transmembrane transport [GO:0055085]	integral component of membrane [GO:0016021]
	D0CFE2	amino acid transport [GO:0006865]; transmembrane transport [GO:0055085]	integral component of membrane [GO:0016021]
	D0CBT1	cellular manganese ion homeostasis [GO:0030026]	integral component of membrane [GO:0016021]	manganese ion transmembrane transporter activity [GO:0005384]
Proteins in only CHAPS groups	D0CBS1		integral component of plasma membrane [GO:0005887]
Proteins in only DDM groups	D0CFZ8		integral component of membrane [GO:0016021]; plasma membrane [GO:0005886]
	D0C5Q1	chaperone-mediated protein folding [GO:0061077]	membrane [GO:0016020]; periplasmic space [GO:0042597]	metalloendopeptidase activity [GO:0004222]; zinc ion binding [GO:0008270]
Proteins in only SDC groups	D0C812		membrane [GO:0016020]
	D0C792		integral component of membrane [GO:0016021]; plasma membrane [GO:0005886]	molybdate ion transmembrane transporter activity [GO:0015098]
	D0C7N8	transmembrane transport [GO:0055085]	integral component of membrane [GO:0016021]; plasma membrane [GO:0005886]
	D0C6B2		integral component of membrane [GO:0016021]	transmembrane transporter activity [GO:0022857]
Proteins in only OG groups	D0C6C6		integral component of membrane [GO:0016021]	transmembrane transporter activity [GO:0022857]
	D0C9E8		integral component of membrane [GO:0016021]; plasma membrane [GO:0005886]	NADH dehydrogenase (ubiquinone) activity [GO:0008137]; quinone binding [GO:0048038]
