# Supplementary material for: Strategies for Rapid Identification of Acinetobacter baumannii Membrane Proteins and Polymyxin B’s Effects
Source: Front Cell Infect Microbiol. 2021 Sep 21;11:734578. doi: 10.3389/fcimb.2021.734578 (PMC8490878; doi:10.3389/fcimb.2021.734578)
Supplement: Supplementary file 7 [file Table_6.xlsx]

## Sheet: Proteins
Supplementary Table 6 All proteins identified of A. baumannii ATCC 19606 under polymyxin B pressure. Control groups: C1, C2, C3 and C4; polymyxin B groups: R1, R2, R3 and R4.
Accession	Description	Exp. q-value: Combined	Sum PEP Score	Coverage [%]	# Peptides	# PSMs	# Unique Peptides	C1	C2	C3	C4	R1	R2	R3	R4	Gene ontology (biological process)	Gene ontology (cellular component)	Gene ontology (molecular function)
D0CB16	DNA-directed RNA polymerase subunit beta' OS=Acinetobacter baumannii (strain ATCC 19606 / DSM 30007 / CIP 70.34 / JCM 6841 / NBRC 109757 / NCIMB 12457 / NCTC 12156 / 81) OX=575584 GN=rpoC PE=3 SV=1	0	1049.48	65	90	1388	90	5.64092e+09	6176122393	7.02637e+09	7.8946e+09	6.72265e+09	6.29132e+09	6.2676e+09	6.77798e+09	transcription, DNA-templated [GO:0006351]		DNA binding [GO:0003677]; DNA-directed 5'-3' RNA polymerase activity [GO:0003899]; magnesium ion binding [GO:0000287]; zinc ion binding [GO:0008270]
D0CB17	DNA-directed RNA polymerase subunit beta OS=Acinetobacter baumannii (strain ATCC 19606 / DSM 30007 / CIP 70.34 / JCM 6841 / NBRC 109757 / NCIMB 12457 / NCTC 12156 / 81) OX=575584 GN=rpoB PE=3 SV=1	0	886.797	64	80	1127	80	4.28924e+09	4.84276e+09	5.42885e+09	6.24852e+09	4.98791e+09	4.74787e+09	4.78422e+09	5.13318e+09	transcription, DNA-templated [GO:0006351]		DNA binding [GO:0003677]; DNA-directed 5'-3' RNA polymerase activity [GO:0003899]; ribonucleoside binding [GO:0032549]
D0C7V1	Bifunctional protein PutA OS=Acinetobacter baumannii (strain ATCC 19606 / DSM 30007 / CIP 70.34 / JCM 6841 / NBRC 109757 / NCIMB 12457 / NCTC 12156 / 81) OX=575584 GN=HMPREF0010_00831 PE=3 SV=1	0	715.66	56	57	624	57	8.60815e+08	8.88057e+08	1.04068e+09	1.27073e+09	836207891	7.52542e+08	7.42797e+08	8.41137e+08	proline biosynthetic process [GO:0006561]; proline catabolic process to glutamate [GO:0010133]		1-pyrroline-5-carboxylate dehydrogenase activity [GO:0003842]; DNA binding [GO:0003677]; DNA-binding transcription factor activity [GO:0003700]; oxidoreductase activity, acting on the aldehyde or oxo group of donors, NAD or NADP as acceptor [GO:0016620]; proline dehydrogenase activity [GO:0004657]
D0C8D3	2-oxoacid:ferredoxin/flavodoxin oxidoreductase, gamma subunit OS=Acinetobacter baumannii (strain ATCC 19606 / DSM 30007 / CIP 70.34 / JCM 6841 / NBRC 109757 / NCIMB 12457 / NCTC 12156 / 81) OX=575584 GN=HMPREF0010_01013 PE=4 SV=1	0	651.877	55	60	706	60	9.82716e+08	1.07956e+09	1.27111e+09	1.36911e+09	1.6229e+09	1.55778e+09	1.554e+09	1.68675e+09			oxidoreductase activity, acting on the aldehyde or oxo group of donors [GO:0016903]
D0CAH3	TonB-dependent siderophore receptor OS=Acinetobacter baumannii (strain ATCC 19606 / DSM 30007 / CIP 70.34 / JCM 6841 / NBRC 109757 / NCIMB 12457 / NCTC 12156 / 81) OX=575584 GN=HMPREF0010_01753 PE=1 SV=1	0	615.482	66	49	1542	49	8.74595e+09	9.26474e+09	1.16949e+10	1.0156e+10	8.7975e+09	8.83594e+09	8.75675e+09	9.45567e+09		cell outer membrane [GO:0009279]; integral component of membrane [GO:0016021]	siderophore uptake transmembrane transporter activity [GO:0015344]; signaling receptor activity [GO:0038023]
D0C7J7	TonB-dependent siderophore receptor OS=Acinetobacter baumannii (strain ATCC 19606 / DSM 30007 / CIP 70.34 / JCM 6841 / NBRC 109757 / NCIMB 12457 / NCTC 12156 / 81) OX=575584 GN=HMPREF0010_00727 PE=3 SV=1	0	614.007	79	44	758	44	1.87383e+09	1.9462e+09	2.45013e+09	2.50569e+09	2.09714e+09	2.05736e+09	2.11662e+09	2.31352e+09		cell outer membrane [GO:0009279]
D0C9D5	Vitamin B12-dependent ribonucleotide reductase OS=Acinetobacter baumannii (strain ATCC 19606 / DSM 30007 / CIP 70.34 / JCM 6841 / NBRC 109757 / NCIMB 12457 / NCTC 12156 / 81) OX=575584 GN=HMPREF0010_01248 PE=3 SV=1	0	578.407	54	47	734	47	2.73931e+09	3.03846e+09	3.49127e+09	3.89121e+09	2.8375e+09	2.7722e+09	2.84461e+09	3.10591e+09	DNA biosynthetic process [GO:0071897]; DNA replication [GO:0006260]		ATP binding [GO:0005524]; cobalamin binding [GO:0031419]; ribonucleoside-diphosphate reductase activity, thioredoxin disulfide as acceptor [GO:0004748]
D0C8N8	Type VI secretion protein IcmF OS=Acinetobacter baumannii (strain ATCC 19606 / DSM 30007 / CIP 70.34 / JCM 6841 / NBRC 109757 / NCIMB 12457 / NCTC 12156 / 81) OX=575584 GN=icmF PE=4 SV=1	0	577.481	52	57	571	57	5.11614e+08	5.52269e+08	6.48192e+08	6.48819e+08	6.99808e+08	7.32646e+08	7.29755e+08	7.74173e+08
D0CBC3	ATP-dependent zinc metalloprotease FtsH OS=Acinetobacter baumannii (strain ATCC 19606 / DSM 30007 / CIP 70.34 / JCM 6841 / NBRC 109757 / NCIMB 12457 / NCTC 12156 / 81) OX=575584 GN=hflB PE=3 SV=1	0	530.183	62	39	720	39	2.45738e+09	2.61729e+09	3.16507e+09	3.15936e+09	3.01861e+09	2.83695e+09	2.77911e+09	3.19446e+09	cell division [GO:0051301]; protein catabolic process [GO:0030163]	integral component of membrane [GO:0016021]; plasma membrane [GO:0005886]	ATP binding [GO:0005524]; ATP-dependent peptidase activity [GO:0004176]; metalloendopeptidase activity [GO:0004222]; zinc ion binding [GO:0008270]
D0CEK4	ATP synthase subunit beta OS=Acinetobacter baumannii (strain ATCC 19606 / DSM 30007 / CIP 70.34 / JCM 6841 / NBRC 109757 / NCIMB 12457 / NCTC 12156 / 81) OX=575584 GN=atpD PE=3 SV=1	0	507.131	83	26	724	26	3.27457e+09	3.52537e+09	4.17944e+09	4.59792e+09	3.9677e+09	3.87013e+09	4.04792e+09	4.12776e+09		plasma membrane [GO:0005886]; proton-transporting ATP synthase complex, catalytic core F(1) [GO:0045261]	ATP binding [GO:0005524]; hydrolase activity [GO:0016787]; proton-transporting ATPase activity, rotational mechanism [GO:0046961]; proton-transporting ATP synthase activity, rotational mechanism [GO:0046933]
D0CEW0	Tyrosine-protein kinase Ptk (Fragment) OS=Acinetobacter baumannii (strain ATCC 19606 / DSM 30007 / CIP 70.34 / JCM 6841 / NBRC 109757 / NCIMB 12457 / NCTC 12156 / 81) OX=575584 GN=ptk PE=3 SV=1	0	506.326	67	43	657	43	2.15851e+09	2.23308e+09	2.80051e+09	2.9262e+09	2.62612e+09	2.58081e+09	2.63154e+09	2.64879e+09	extracellular polysaccharide biosynthetic process [GO:0045226]; lipopolysaccharide biosynthetic process [GO:0009103]	integral component of membrane [GO:0016021]; plasma membrane [GO:0005886]	ATP binding [GO:0005524]; non-membrane spanning protein tyrosine kinase activity [GO:0004715]; transmembrane receptor protein tyrosine kinase activity [GO:0004714]
D0C9Z6	Probable malate:quinone oxidoreductase OS=Acinetobacter baumannii (strain ATCC 19606 / DSM 30007 / CIP 70.34 / JCM 6841 / NBRC 109757 / NCIMB 12457 / NCTC 12156 / 81) OX=575584 GN=mqo PE=3 SV=1	0	502.218	68	34	683	34	3.3936e+09	3.61094e+09	4.41373e+09	4.55307e+09	3.91141e+09	3.97645e+09	4.04341e+09	4.23346e+09	tricarboxylic acid cycle [GO:0006099]		malate dehydrogenase (menaquinone) activity [GO:0052589]; malate dehydrogenase (quinone) activity [GO:0008924]
D0CDS9	Succinate dehydrogenase flavoprotein subunit OS=Acinetobacter baumannii (strain ATCC 19606 / DSM 30007 / CIP 70.34 / JCM 6841 / NBRC 109757 / NCIMB 12457 / NCTC 12156 / 81) OX=575584 GN=sdhA PE=3 SV=1	0	501.223	60	35	766	35	4.33454e+09	4.5755e+09	5.45848e+09	5.60702e+09	4.91411e+09	4.77762e+09	4.89623e+09	5.51723e+09	electron transport chain [GO:0022900]; tricarboxylic acid cycle [GO:0006099]	plasma membrane [GO:0005886]	flavin adenine dinucleotide binding [GO:0050660]; succinate dehydrogenase (ubiquinone) activity [GO:0008177]
D0C7T1	LPS-assembly protein LptD OS=Acinetobacter baumannii (strain ATCC 19606 / DSM 30007 / CIP 70.34 / JCM 6841 / NBRC 109757 / NCIMB 12457 / NCTC 12156 / 81) OX=575584 GN=lptD PE=3 SV=1	0	486.231	63	44	633	44	1.49304e+09	1.67601e+09	2.00147e+09	1.92926e+09	1.60783e+09	1.4992e+09	1.48529e+09	1.72212e+09	Gram-negative-bacterium-type cell outer membrane assembly [GO:0043165]; lipopolysaccharide transport [GO:0015920]; response to organic substance [GO:0010033]	cell outer membrane [GO:0009279]
D0C8N4	Type VI secretion ATPase, ClpV1 family OS=Acinetobacter baumannii (strain ATCC 19606 / DSM 30007 / CIP 70.34 / JCM 6841 / NBRC 109757 / NCIMB 12457 / NCTC 12156 / 81) OX=575584 GN=clpV PE=3 SV=1	0	478.12	54	38	429	38	4.72044e+08	5.16104e+08	6.26921e+08	6.83635e+08	5.63922e+08	5.43983e+08	5.59097e+08	5.74996e+08			ATPase activity [GO:0016887]; ATP binding [GO:0005524]
D0CBM2	Phosphoribosylformylglycinamidine synthase OS=Acinetobacter baumannii (strain ATCC 19606 / DSM 30007 / CIP 70.34 / JCM 6841 / NBRC 109757 / NCIMB 12457 / NCTC 12156 / 81) OX=575584 GN=purL PE=3 SV=1	0	469.041	51	48	439	48	2.83708e+08	2.81935e+08	3.36791e+08	4.03608e+08	3.47998e+08	3.26519e+08	3.3905e+08	3.61398e+08	'de novo' IMP biosynthetic process [GO:0006189]; glutamine metabolic process [GO:0006541]	cytoplasm [GO:0005737]	ATP binding [GO:0005524]; metal ion binding [GO:0046872]; phosphoribosylformylglycinamidine synthase activity [GO:0004642]
D0CFX9	Chaperone protein DnaK OS=Acinetobacter baumannii (strain ATCC 19606 / DSM 30007 / CIP 70.34 / JCM 6841 / NBRC 109757 / NCIMB 12457 / NCTC 12156 / 81) OX=575584 GN=dnaK PE=2 SV=1	0	458.303	67	44	542	44	1.07745e+09	1.18411e+09	1.36855e+09	1.44898e+09	1.191e+09	1.14838e+09	1.22131e+09	1.30468e+09	protein folding [GO:0006457]		ATPase activity [GO:0016887]; ATP binding [GO:0005524]; unfolded protein binding [GO:0051082]
D0CEJ1	TonB-dependent copper receptor OS=Acinetobacter baumannii (strain ATCC 19606 / DSM 30007 / CIP 70.34 / JCM 6841 / NBRC 109757 / NCIMB 12457 / NCTC 12156 / 81) OX=575584 GN=HMPREF0010_03171 PE=3 SV=1	0	437.79	71	36	419	36	5.15474e+08	5.78715e+08	7.18782e+08	6.35154e+08	5.06775e+08	5.22697e+08	5.04314e+08	5.74382e+08		cell outer membrane [GO:0009279]
D0C9P8	Elongation factor G OS=Acinetobacter baumannii (strain ATCC 19606 / DSM 30007 / CIP 70.34 / JCM 6841 / NBRC 109757 / NCIMB 12457 / NCTC 12156 / 81) OX=575584 GN=fusA PE=3 SV=1	0	432.417	64	38	539	38	1.35267e+09	1.43246e+09	1.67875e+09	2.00572e+09	1.51546e+09	1.39667e+09	1.4016e+09	1.58327e+09		cytoplasm [GO:0005737]	GTPase activity [GO:0003924]; GTP binding [GO:0005525]; translation elongation factor activity [GO:0003746]
D0CDQ1	Efflux pump membrane transporter OS=Acinetobacter baumannii (strain ATCC 19606 / DSM 30007 / CIP 70.34 / JCM 6841 / NBRC 109757 / NCIMB 12457 / NCTC 12156 / 81) OX=575584 GN=bpeB PE=3 SV=1	0	428.2	44	39	515	38	1.39956e+09	1.46681e+09	1.77876e+09	1.77931e+09	1.61191e+09	1.57306e+09	1.58552e+09	1.7354e+09	xenobiotic transport [GO:0042908]	integral component of membrane [GO:0016021]; plasma membrane [GO:0005886]	efflux transmembrane transporter activity [GO:0015562]
D0CDB7	TonB-dependent receptor OS=Acinetobacter baumannii (strain ATCC 19606 / DSM 30007 / CIP 70.34 / JCM 6841 / NBRC 109757 / NCIMB 12457 / NCTC 12156 / 81) OX=575584 GN=HMPREF0010_02747 PE=3 SV=1	0	414.687	70	31	395	30	7.42733e+08	7.99265e+08	9.96422e+08	8.75542e+08	7.78779e+08	7.91096e+08	765405700	8.04434e+08		cell outer membrane [GO:0009279]
D0C632	Aconitate hydratase B OS=Acinetobacter baumannii (strain ATCC 19606 / DSM 30007 / CIP 70.34 / JCM 6841 / NBRC 109757 / NCIMB 12457 / NCTC 12156 / 81) OX=575584 GN=acnB PE=3 SV=1	0	410.166	55	40	473	40	6.17739e+08	6.52157e+08	7.48731e+08	9.05105e+08	7.16966e+08	6.45204e+08	6.70794e+08	7.93082e+08	tricarboxylic acid cycle [GO:0006099]	cytosol [GO:0005829]	2-methylisocitrate dehydratase activity [GO:0047456]; 4 iron, 4 sulfur cluster binding [GO:0051539]; aconitate hydratase activity [GO:0003994]; citrate dehydratase activity [GO:0047780]; metal ion binding [GO:0046872]; RNA binding [GO:0003723]
D0C630	Uncharacterized protein OS=Acinetobacter baumannii (strain ATCC 19606 / DSM 30007 / CIP 70.34 / JCM 6841 / NBRC 109757 / NCIMB 12457 / NCTC 12156 / 81) OX=575584 GN=HMPREF0010_00210 PE=4 SV=1	0	398.667	52	56	344	56	1.98142e+08	2.58549e+08	2.82586e+08	2.87553e+08	2.90524e+08	2.35974e+08	2.22411e+08	2.62041e+08	protein secretion [GO:0009306]	integral component of plasma membrane [GO:0005887]
D0CAR1	Ribonuclease E OS=Acinetobacter baumannii (strain ATCC 19606 / DSM 30007 / CIP 70.34 / JCM 6841 / NBRC 109757 / NCIMB 12457 / NCTC 12156 / 81) OX=575584 GN=rne PE=3 SV=1	0	393.899	54	38	338	38	3.45278e+08	3.32668e+08	4.66571e+08	5.37252e+08	4.4133e+08	4.14061e+08	4.32454e+08	422276766	mRNA catabolic process [GO:0006402]; rRNA processing [GO:0006364]; tRNA processing [GO:0008033]	cytoplasm [GO:0005737]; cytoplasmic side of plasma membrane [GO:0009898]	endoribonuclease activity [GO:0004521]; magnesium ion binding [GO:0000287]; ribonuclease E activity [GO:0008995]; rRNA binding [GO:0019843]; tRNA binding [GO:0000049]; zinc ion binding [GO:0008270]
D0C5Z7	Phosphoenolpyruvate synthase OS=Acinetobacter baumannii (strain ATCC 19606 / DSM 30007 / CIP 70.34 / JCM 6841 / NBRC 109757 / NCIMB 12457 / NCTC 12156 / 81) OX=575584 GN=ppsA PE=3 SV=1	0	382.518	57	36	350	36	391999717	4.15669e+08	4.99599e+08	5.97854e+08	4.45673e+08	4.07771e+08	4.22096e+08	4.68519e+08	gluconeogenesis [GO:0006094]; pyruvate metabolic process [GO:0006090]		ATP binding [GO:0005524]; metal ion binding [GO:0046872]; pyruvate, water dikinase activity [GO:0008986]
D0C764	Efflux pump membrane transporter OS=Acinetobacter baumannii (strain ATCC 19606 / DSM 30007 / CIP 70.34 / JCM 6841 / NBRC 109757 / NCIMB 12457 / NCTC 12156 / 81) OX=575584 GN=HMPREF0010_00594 PE=3 SV=1	0	378.245	45	35	471	34	1.06823e+09	1.19856e+09	1.42513e+09	1.42111e+09	1.27948e+09	1.33135e+09	1.33237e+09	1.49388e+09	xenobiotic transport [GO:0042908]	integral component of membrane [GO:0016021]; plasma membrane [GO:0005886]	efflux transmembrane transporter activity [GO:0015562]
D0CFL4	Pyruvate dehydrogenase E1 component OS=Acinetobacter baumannii (strain ATCC 19606 / DSM 30007 / CIP 70.34 / JCM 6841 / NBRC 109757 / NCIMB 12457 / NCTC 12156 / 81) OX=575584 GN=aceE PE=4 SV=1	0	376.38	57	43	443	43	6.69155e+08	7.2702e+08	8.45378e+08	1.04102e+09	8.15896e+08	7.39141e+08	7.34622e+08	8.24136e+08	glycolytic process [GO:0006096]		metal ion binding [GO:0046872]; pyruvate dehydrogenase (acetyl-transferring) activity [GO:0004739]
D0CDY8	TonB-dependent siderophore receptor OS=Acinetobacter baumannii (strain ATCC 19606 / DSM 30007 / CIP 70.34 / JCM 6841 / NBRC 109757 / NCIMB 12457 / NCTC 12156 / 81) OX=575584 GN=HMPREF0010_02968 PE=3 SV=1	0	375.857	70	39	411	39	6.77631e+08	7.56124e+08	9.25758e+08	8.72132e+08	7.95018e+08	7.68768e+08	7.6377e+08	8.34309e+08		cell outer membrane [GO:0009279]	siderophore uptake transmembrane transporter activity [GO:0015344]; signaling receptor activity [GO:0038023]
D0CF73	UvrABC system protein A OS=Acinetobacter baumannii (strain ATCC 19606 / DSM 30007 / CIP 70.34 / JCM 6841 / NBRC 109757 / NCIMB 12457 / NCTC 12156 / 81) OX=575584 GN=uvrA PE=3 SV=1	0	374.573	52	33	324	33	1.51403e+08	1.68817e+08	1.93505e+08	239402412	1.8091e+08	1.68145e+08	1.77042e+08	1.84784e+08	nucleotide-excision repair [GO:0006289]; SOS response [GO:0009432]	cytoplasm [GO:0005737]; excinuclease repair complex [GO:0009380]	ATPase activity [GO:0016887]; ATP binding [GO:0005524]; DNA binding [GO:0003677]; excinuclease ABC activity [GO:0009381]; zinc ion binding [GO:0008270]
D0CDE5	Quinoprotein glucose dehydrogenase OS=Acinetobacter baumannii (strain ATCC 19606 / DSM 30007 / CIP 70.34 / JCM 6841 / NBRC 109757 / NCIMB 12457 / NCTC 12156 / 81) OX=575584 GN=gcd PE=3 SV=1	0	363.802	47	30	562	30	1.86066e+09	2.16905e+09	2.59218e+09	2.4785e+09	2.19875e+09	2330752958	2.29952e+09	2.62161e+09		integral component of membrane [GO:0016021]; outer membrane-bounded periplasmic space [GO:0030288]; plasma membrane [GO:0005886]	quinone binding [GO:0048038]; quinoprotein glucose dehydrogenase activity [GO:0008876]
D0C9Q7	DNA translocase FtsK OS=Acinetobacter baumannii (strain ATCC 19606 / DSM 30007 / CIP 70.34 / JCM 6841 / NBRC 109757 / NCIMB 12457 / NCTC 12156 / 81) OX=575584 GN=HMPREF0010_01370 PE=3 SV=1	0	363.613	52	38	344	38	3.34065e+08	3.65238e+08	4.39404e+08	4.67986e+08	4.55622e+08	4.10599e+08	3.99705e+08	4.46784e+08		integral component of membrane [GO:0016021]; plasma membrane [GO:0005886]	ATP binding [GO:0005524]; DNA binding [GO:0003677]
D0CD78	Protein translocase subunit SecD OS=Acinetobacter baumannii (strain ATCC 19606 / DSM 30007 / CIP 70.34 / JCM 6841 / NBRC 109757 / NCIMB 12457 / NCTC 12156 / 81) OX=575584 GN=secD PE=3 SV=1	0	360.804	60	34	407	34	8.93392e+08	9.85903e+08	1.19435e+09	1194312913	1.10767e+09	1.06137e+09	1.05534e+09	1.14842e+09	intracellular protein transmembrane transport [GO:0065002]; protein targeting [GO:0006605]; protein transport by the Sec complex [GO:0043952]	integral component of membrane [GO:0016021]; plasma membrane [GO:0005886]	P-P-bond-hydrolysis-driven protein transmembrane transporter activity [GO:0015450]
D0CDD1	Protein translocase subunit SecA OS=Acinetobacter baumannii (strain ATCC 19606 / DSM 30007 / CIP 70.34 / JCM 6841 / NBRC 109757 / NCIMB 12457 / NCTC 12156 / 81) OX=575584 GN=secA PE=3 SV=1	0	357.688	51	34	371	34	3.41637e+08	4.0392e+08	4.69561e+08	5.18603e+08	3.76558e+08	3.3543e+08	3.32795e+08	3.74317e+08	intracellular protein transmembrane transport [GO:0065002]; protein import [GO:0017038]; protein targeting [GO:0006605]	cytoplasm [GO:0005737]; plasma membrane [GO:0005886]	ATP binding [GO:0005524]; metal ion binding [GO:0046872]
D0C7L2	PPIC-type PPIASE domain protein OS=Acinetobacter baumannii (strain ATCC 19606 / DSM 30007 / CIP 70.34 / JCM 6841 / NBRC 109757 / NCIMB 12457 / NCTC 12156 / 81) OX=575584 GN=HMPREF0010_00742 PE=4 SV=1	0	356.937	62	29	452	29	1.33228e+09	1.55708e+09	1.73567e+09	1.84516e+09	1.75523e+09	1.75951e+09	1.77455e+09	1.86655e+09			peptidyl-prolyl cis-trans isomerase activity [GO:0003755]
D0CFL0	Cell division protein FtsZ OS=Acinetobacter baumannii (strain ATCC 19606 / DSM 30007 / CIP 70.34 / JCM 6841 / NBRC 109757 / NCIMB 12457 / NCTC 12156 / 81) OX=575584 GN=ftsZ PE=3 SV=1	0	351.423	72	22	364	22	1.15364e+09	1.22835e+09	1.46205e+09	1.57344e+09	8.74948e+08	8.6499e+08	9.30942e+08	9.55653e+08	division septum assembly [GO:0000917]; FtsZ-dependent cytokinesis [GO:0043093]; protein polymerization [GO:0051258]	cell division site [GO:0032153]; cytoplasm [GO:0005737]	GTPase activity [GO:0003924]; GTP binding [GO:0005525]
D0CEF9	Alanine--tRNA ligase OS=Acinetobacter baumannii (strain ATCC 19606 / DSM 30007 / CIP 70.34 / JCM 6841 / NBRC 109757 / NCIMB 12457 / NCTC 12156 / 81) OX=575584 GN=alaS PE=3 SV=1	0	347.935	56	42	360	42	2.87814e+08	3.05837e+08	3.55669e+08	4.10813e+08	2.91869e+08	2.94678e+08	2.9119e+08	3.33207e+08	alanyl-tRNA aminoacylation [GO:0006419]	cytoplasm [GO:0005737]	alanine-tRNA ligase activity [GO:0004813]; ATP binding [GO:0005524]; tRNA binding [GO:0000049]; zinc ion binding [GO:0008270]
D0CBY8	Serine-type D-Ala-D-Ala carboxypeptidase OS=Acinetobacter baumannii (strain ATCC 19606 / DSM 30007 / CIP 70.34 / JCM 6841 / NBRC 109757 / NCIMB 12457 / NCTC 12156 / 81) OX=575584 GN=dacF PE=3 SV=1	0	343.918	65	19	437	19	1.16093e+09	1.16777e+09	1.46299e+09	1.40131e+09	1.30535e+09	1.33133e+09	1.36109e+09	1.44683e+09	cell wall organization [GO:0071555]; peptidoglycan biosynthetic process [GO:0009252]; regulation of cell shape [GO:0008360]		serine-type D-Ala-D-Ala carboxypeptidase activity [GO:0009002]
D0C9E2	NADH-quinone oxidoreductase subunit C/D OS=Acinetobacter baumannii (strain ATCC 19606 / DSM 30007 / CIP 70.34 / JCM 6841 / NBRC 109757 / NCIMB 12457 / NCTC 12156 / 81) OX=575584 GN=nuoD PE=3 SV=1	0	341.387	52	31	425	31	8.45356e+08	9.15958e+08	1.07588e+09	1.1579e+09	1.18064e+09	1.1762e+09	1.22722e+09	1.34739e+09		NADH dehydrogenase complex [GO:0030964]; plasma membrane [GO:0005886]	NAD binding [GO:0051287]; NADH dehydrogenase (ubiquinone) activity [GO:0008137]; quinone binding [GO:0048038]
D0CDF8	GTP-binding protein TypA OS=Acinetobacter baumannii (strain ATCC 19606 / DSM 30007 / CIP 70.34 / JCM 6841 / NBRC 109757 / NCIMB 12457 / NCTC 12156 / 81) OX=575584 GN=typA PE=4 SV=1	0	341.079	49	28	437	28	1.3235e+09	1.47829e+09	1.73495e+09	1.89128e+09	1.34762e+09	1241218627	1.23501e+09	1409599920	ribosomal large subunit assembly [GO:0000027]	cytoplasm [GO:0005737]	GTPase activity [GO:0003924]; GTP binding [GO:0005525]; ribosome binding [GO:0043022]
D0C6M9	TonB-dependent siderophore receptor OS=Acinetobacter baumannii (strain ATCC 19606 / DSM 30007 / CIP 70.34 / JCM 6841 / NBRC 109757 / NCIMB 12457 / NCTC 12156 / 81) OX=575584 GN=HMPREF0010_00409 PE=3 SV=1	0	340.712	65	39	380	38	5.14899e+08	6.07098e+08	7.3736e+08	6.69274e+08	5.82519e+08	5.69861e+08	5.51742e+08	6.09293e+08		cell outer membrane [GO:0009279]	siderophore uptake transmembrane transporter activity [GO:0015344]; signaling receptor activity [GO:0038023]
D0CF43	TonB-dependent siderophore receptor OS=Acinetobacter baumannii (strain ATCC 19606 / DSM 30007 / CIP 70.34 / JCM 6841 / NBRC 109757 / NCIMB 12457 / NCTC 12156 / 81) OX=575584 GN=HMPREF0010_03509 PE=3 SV=1	0	339.748	62	38	363	38	3.09996e+08	3.39774e+08	4.0429e+08	3.72245e+08	3.08045e+08	3.07326e+08	2.94665e+08	3.48235e+08		cell outer membrane [GO:0009279]	siderophore uptake transmembrane transporter activity [GO:0015344]; signaling receptor activity [GO:0038023]
D0C5Z5	Ubiquinol oxidase subunit 2 OS=Acinetobacter baumannii (strain ATCC 19606 / DSM 30007 / CIP 70.34 / JCM 6841 / NBRC 109757 / NCIMB 12457 / NCTC 12156 / 81) OX=575584 GN=cyoA PE=3 SV=1	0	339.302	53	14	445	14	3.71145e+09	3.89591e+09	4.79893e+09	4.93489e+09	4.62833e+09	4.61156e+09	4.52767e+09	4.70618e+09		integral component of membrane [GO:0016021]; plasma membrane [GO:0005886]; respirasome [GO:0070469]	copper ion binding [GO:0005507]; cytochrome-c oxidase activity [GO:0004129]; cytochrome o ubiquinol oxidase activity [GO:0008827]
D0C6H3	Outer membrane protein assembly factor BamA OS=Acinetobacter baumannii (strain ATCC 19606 / DSM 30007 / CIP 70.34 / JCM 6841 / NBRC 109757 / NCIMB 12457 / NCTC 12156 / 81) OX=575584 GN=yaeT PE=3 SV=1	0	338.161	48	37	421	37	3.03892e+09	2.97292e+09	3.73267e+09	3.83421e+09	4.12734e+09	3.06928e+09	2.92209e+09	3.31525e+09	Gram-negative-bacterium-type cell outer membrane assembly [GO:0043165]; protein insertion into membrane [GO:0051205]	cell outer membrane [GO:0009279]; integral component of membrane [GO:0016021]
D0C9E5	NADH-quinone oxidoreductase OS=Acinetobacter baumannii (strain ATCC 19606 / DSM 30007 / CIP 70.34 / JCM 6841 / NBRC 109757 / NCIMB 12457 / NCTC 12156 / 81) OX=575584 GN=nuoG PE=3 SV=1	0	338.005	43	30	346	30	3.829e+08	4.08499e+08	4.92796e+08	5.48288e+08	5.83877e+08	5.38916e+08	5.43619e+08	6.26938e+08	ATP synthesis coupled electron transport [GO:0042773]	membrane [GO:0016020]	2 iron, 2 sulfur cluster binding [GO:0051537]; 4 iron, 4 sulfur cluster binding [GO:0051539]; metal ion binding [GO:0046872]; NADH dehydrogenase (ubiquinone) activity [GO:0008137]; quinone binding [GO:0048038]
D0C7M5	Transcription-repair-coupling factor OS=Acinetobacter baumannii (strain ATCC 19606 / DSM 30007 / CIP 70.34 / JCM 6841 / NBRC 109757 / NCIMB 12457 / NCTC 12156 / 81) OX=575584 GN=mfd PE=3 SV=1	0	328.685	37	34	266	34	8.05282e+07	1.13924e+08	1.12041e+08	1.29165e+08	9.77613e+07	8.99479e+07	1.6114e+08	9.61625e+07	regulation of transcription, DNA-templated [GO:0006355]; transcription-coupled nucleotide-excision repair, DNA damage recognition [GO:0000716]	cytoplasm [GO:0005737]	ATP binding [GO:0005524]; damaged DNA binding [GO:0003684]; helicase activity [GO:0004386]
D0CFE8	Glutamine--fructose-6-phosphate aminotransferase [isomerizing] OS=Acinetobacter baumannii (strain ATCC 19606 / DSM 30007 / CIP 70.34 / JCM 6841 / NBRC 109757 / NCIMB 12457 / NCTC 12156 / 81) OX=575584 GN=glmS PE=3 SV=1	0	323.341	48	24	234	24	3.15797e+08	3.25376e+08	3.85799e+08	444637441	3.93577e+08	3.7096e+08	3.78264e+08	4.03372e+08	carbohydrate derivative biosynthetic process [GO:1901137]; carbohydrate metabolic process [GO:0005975]; glutamine metabolic process [GO:0006541]	cytoplasm [GO:0005737]	carbohydrate derivative binding [GO:0097367]; glutamine-fructose-6-phosphate transaminase (isomerizing) activity [GO:0004360]
D0C9M4	Outer membrane protein assembly factor BamD OS=Acinetobacter baumannii (strain ATCC 19606 / DSM 30007 / CIP 70.34 / JCM 6841 / NBRC 109757 / NCIMB 12457 / NCTC 12156 / 81) OX=575584 GN=yfiO PE=3 SV=1	0	317.87	82	30	450	30	1.25224e+09	1.29678e+09	1.59395e+09	1.61637e+09	1.52039e+09	1.48134e+09	1.50031e+09	1.69638e+09	Gram-negative-bacterium-type cell outer membrane assembly [GO:0043165]; protein insertion into membrane [GO:0051205]	cell outer membrane [GO:0009279]
D0CCX2	DEAD/DEAH box helicase OS=Acinetobacter baumannii (strain ATCC 19606 / DSM 30007 / CIP 70.34 / JCM 6841 / NBRC 109757 / NCIMB 12457 / NCTC 12156 / 81) OX=575584 GN=HMPREF0010_02602 PE=3 SV=1	0	311.993	63	35	524	35	1.99581e+09	2.31682e+09	2.74852e+09	2.91825e+09	2.66081e+09	2.31088e+09	2.42283e+09	2.39284e+09			ATP binding [GO:0005524]; helicase activity [GO:0004386]; nucleic acid binding [GO:0003676]
D0CDQ0	Outer membrane efflux protein OprM OS=Acinetobacter baumannii (strain ATCC 19606 / DSM 30007 / CIP 70.34 / JCM 6841 / NBRC 109757 / NCIMB 12457 / NCTC 12156 / 81) OX=575584 GN=oprM PE=3 SV=1	0	307.016	57	25	432	25	2.51613e+09	3.02441e+09	3.47121e+09	3.37105e+09	2.68426e+09	2646267406	2.6234e+09	2.99458e+09		cell outer membrane [GO:0009279]; integral component of membrane [GO:0016021]	efflux transmembrane transporter activity [GO:0015562]
D0CAQ0	Phosphoenolpyruvate--protein phosphotransferase OS=Acinetobacter baumannii (strain ATCC 19606 / DSM 30007 / CIP 70.34 / JCM 6841 / NBRC 109757 / NCIMB 12457 / NCTC 12156 / 81) OX=575584 GN=ptsP PE=3 SV=1	0	306.767	41	33	326	33	4.93759e+08	5.60692e+08	6.57318e+08	7.58166e+08	6.03645e+08	5.52066e+08	5.49817e+08	6.16009e+08	phosphoenolpyruvate-dependent sugar phosphotransferase system [GO:0009401]; phosphorylation [GO:0016310]	cytoplasm [GO:0005737]	metal ion binding [GO:0046872]; phosphoenolpyruvate-protein phosphotransferase activity [GO:0008965]
D0CCW6	Uncharacterized protein OS=Acinetobacter baumannii (strain ATCC 19606 / DSM 30007 / CIP 70.34 / JCM 6841 / NBRC 109757 / NCIMB 12457 / NCTC 12156 / 81) OX=575584 GN=HMPREF0010_02596 PE=4 SV=1	0	306.392	51	33	307	33	3.26155e+08	3.65697e+08	4.41637e+08	4.64984e+08	4.35453e+08	3.8815e+08	3.92178e+08	4.55951e+08
D0C9R6	ATP-dependent DNA helicase Rep OS=Acinetobacter baumannii (strain ATCC 19606 / DSM 30007 / CIP 70.34 / JCM 6841 / NBRC 109757 / NCIMB 12457 / NCTC 12156 / 81) OX=575584 GN=rep PE=3 SV=1	0	305.692	51	34	334	34	3.51593e+08	3.91264e+08	4.62268e+08	4.93495e+08	4.11327e+08	3.81392e+08	3.82367e+08	3.94767e+08	DNA unwinding involved in DNA replication [GO:0006268]		3'-5' exonuclease activity [GO:0008408]; ATP binding [GO:0005524]; DNA helicase activity [GO:0003678]; single-stranded DNA binding [GO:0003697]
D0CDT2	Oxoglutarate dehydrogenase (succinyl-transferring) OS=Acinetobacter baumannii (strain ATCC 19606 / DSM 30007 / CIP 70.34 / JCM 6841 / NBRC 109757 / NCIMB 12457 / NCTC 12156 / 81) OX=575584 GN=sucA PE=3 SV=1	0	305.003	42	33	335	33	4.67536e+08	5.00714e+08	5.71233e+08	7.10002e+08	5.71144e+08	5.24509e+08	5.36346e+08	6.44238e+08	tricarboxylic acid cycle [GO:0006099]		oxoglutarate dehydrogenase (succinyl-transferring) activity [GO:0004591]; thiamine pyrophosphate binding [GO:0030976]
D0CBB7	Carbamoyl-phosphate synthase large chain OS=Acinetobacter baumannii (strain ATCC 19606 / DSM 30007 / CIP 70.34 / JCM 6841 / NBRC 109757 / NCIMB 12457 / NCTC 12156 / 81) OX=575584 GN=carB PE=3 SV=1	0	304.001	42	42	371	42	3.31007e+08	3.3291e+08	3.70742e+08	4.43027e+08	3.6316e+08	3.47175e+08	3.55642e+08	416937040	'de novo' UMP biosynthetic process [GO:0044205]; arginine biosynthetic process [GO:0006526]		ATP binding [GO:0005524]; carbamoyl-phosphate synthase (glutamine-hydrolyzing) activity [GO:0004088]; metal ion binding [GO:0046872]
D0CAX1	Translation initiation factor IF-2 OS=Acinetobacter baumannii (strain ATCC 19606 / DSM 30007 / CIP 70.34 / JCM 6841 / NBRC 109757 / NCIMB 12457 / NCTC 12156 / 81) OX=575584 GN=infB PE=3 SV=1	0	302.768	46	33	280	33	1.55111e+08	1.53137e+08	1.84181e+08	2.27267e+08	1.62546e+08	1.47241e+08	1.68541e+08	1.91748e+08		cytoplasm [GO:0005737]	GTPase activity [GO:0003924]; GTP binding [GO:0005525]; translation initiation factor activity [GO:0003743]
D0CCY6	Glycerol-3-phosphate acyltransferase OS=Acinetobacter baumannii (strain ATCC 19606 / DSM 30007 / CIP 70.34 / JCM 6841 / NBRC 109757 / NCIMB 12457 / NCTC 12156 / 81) OX=575584 GN=plsB PE=3 SV=1	0	302.043	53	36	249	36	1.35294e+08	1.38452e+08	162708635	1.90469e+08	1.42943e+08	1.33082e+08	1.43274e+08	1.54276e+08	CDP-diacylglycerol biosynthetic process [GO:0016024]	plasma membrane [GO:0005886]	glycerol-3-phosphate O-acyltransferase activity [GO:0004366]; sn-1-glycerol-3-phosphate C16:0-DCA-CoA acyl transferase activity [GO:0102420]
D0C9Y7	Rhs element Vgr protein OS=Acinetobacter baumannii (strain ATCC 19606 / DSM 30007 / CIP 70.34 / JCM 6841 / NBRC 109757 / NCIMB 12457 / NCTC 12156 / 81) OX=575584 GN=HMPREF0010_01450 PE=3 SV=1	0	301.899	56	36	227	33	1.01778e+08	1.06652e+08	1.2639e+08	1.50094e+08	1.0231e+08	1.02056e+08	9.94487e+07	1.00706e+08
D0C5T3	Fimbrial usher protein OS=Acinetobacter baumannii (strain ATCC 19606 / DSM 30007 / CIP 70.34 / JCM 6841 / NBRC 109757 / NCIMB 12457 / NCTC 12156 / 81) OX=575584 GN=HMPREF0010_00113 PE=3 SV=1	0	298.662	52	36	316	36	3.27255e+08	3.62782e+08	4.15172e+08	4.15566e+08	3.66719e+08	3.68505e+08	3.71528e+08	4.15017e+08	pilus assembly [GO:0009297]	cell outer membrane [GO:0009279]; integral component of membrane [GO:0016021]	fimbrial usher porin activity [GO:0015473]
D0C7S3	ATP-dependent lipid A-core flippase OS=Acinetobacter baumannii (strain ATCC 19606 / DSM 30007 / CIP 70.34 / JCM 6841 / NBRC 109757 / NCIMB 12457 / NCTC 12156 / 81) OX=575584 GN=msbA PE=3 SV=1	0	298.4	57	25	305	25	7.39923e+08	7.86416e+08	9.08253e+08	9.57055e+08	8.36264e+08	8.15651e+08	8.44838e+08	9.36522e+08		integral component of membrane [GO:0016021]; plasma membrane [GO:0005886]	ATPase activity [GO:0016887]; ATPase-coupled lipid transmembrane transporter activity [GO:0034040]; ATP binding [GO:0005524]
D0C834	DNA polymerase III subunit alpha OS=Acinetobacter baumannii (strain ATCC 19606 / DSM 30007 / CIP 70.34 / JCM 6841 / NBRC 109757 / NCIMB 12457 / NCTC 12156 / 81) OX=575584 GN=dnaE PE=4 SV=1	0	295.42	41	40	280	40	8.60627e+07	9.55677e+07	1.17924e+08	1.28422e+08	9.11013e+07	7.7015e+07	7.06354e+07	8.18145e+07	DNA replication [GO:0006260]	cytoplasm [GO:0005737]	3'-5' exonuclease activity [GO:0008408]; DNA-directed DNA polymerase activity [GO:0003887]
D0CG10	DNA gyrase subunit B OS=Acinetobacter baumannii (strain ATCC 19606 / DSM 30007 / CIP 70.34 / JCM 6841 / NBRC 109757 / NCIMB 12457 / NCTC 12156 / 81) OX=575584 GN=gyrB PE=3 SV=1	0	289.465	43	30	305	30	2.82752e+08	3.32865e+08	3.76777e+08	4.28604e+08	2.85952e+08	2.59918e+08	2.74412e+08	3.0365e+08	DNA-dependent DNA replication [GO:0006261]; DNA topological change [GO:0006265]	chromosome [GO:0005694]; cytoplasm [GO:0005737]	ATP binding [GO:0005524]; DNA binding [GO:0003677]; DNA topoisomerase type II (double strand cut, ATP-hydrolyzing) activity [GO:0003918]; metal ion binding [GO:0046872]
D0CCP2	Glutamate synthase [NADPH], large subunit OS=Acinetobacter baumannii (strain ATCC 19606 / DSM 30007 / CIP 70.34 / JCM 6841 / NBRC 109757 / NCIMB 12457 / NCTC 12156 / 81) OX=575584 GN=gltA PE=3 SV=1	0	288.9	32	37	239	37	8.50863e+07	8.97292e+07	1.05688e+08	1.26296e+08	9.29411e+07	8.41516e+07	8.45095e+07	9.49737e+07	glutamate biosynthetic process [GO:0006537]; glutamine metabolic process [GO:0006541]		3 iron, 4 sulfur cluster binding [GO:0051538]; glutamate synthase (NADPH) activity [GO:0004355]; metal ion binding [GO:0046872]
D0C7H9	TonB-dependent siderophore receptor OS=Acinetobacter baumannii (strain ATCC 19606 / DSM 30007 / CIP 70.34 / JCM 6841 / NBRC 109757 / NCIMB 12457 / NCTC 12156 / 81) OX=575584 GN=HMPREF0010_00709 PE=3 SV=1	0	288.763	53	31	333	31	6.41649e+08	7.26671e+08	8.44187e+08	7.63616e+08	7.16328e+08	6.633e+08	674124467	8.27835e+08		cell outer membrane [GO:0009279]	siderophore uptake transmembrane transporter activity [GO:0015344]; signaling receptor activity [GO:0038023]
D0CCL0	Energy-dependent translational throttle protein EttA OS=Acinetobacter baumannii (strain ATCC 19606 / DSM 30007 / CIP 70.34 / JCM 6841 / NBRC 109757 / NCIMB 12457 / NCTC 12156 / 81) OX=575584 GN=ettA PE=3 SV=1	0	288.621	61	27	290	27	5.50993e+08	6.2365e+08	6.23294e+08	7.98116e+08	5.26286e+08	4.84185e+08	4.89754e+08	5.5443e+08	negative regulation of translational elongation [GO:0045900]; translation [GO:0006412]	cytoplasm [GO:0005737]	ATPase activity [GO:0016887]; ATP binding [GO:0005524]; ribosome binding [GO:0043022]; rRNA binding [GO:0019843]; tRNA binding [GO:0000049]
D0CDE3	Porin OS=Acinetobacter baumannii (strain ATCC 19606 / DSM 30007 / CIP 70.34 / JCM 6841 / NBRC 109757 / NCIMB 12457 / NCTC 12156 / 81) OX=575584 GN=HMPREF0010_02773 PE=3 SV=1	0	286.11	60	16	366	16	1.51748e+09	1.54944e+09	1.92863e+09	1.80852e+09	1.76073e+09	1.69265e+09	1.7106e+09	1.78452e+09	carbohydrate transport [GO:0008643]	cell outer membrane [GO:0009279]; pore complex [GO:0046930]	porin activity [GO:0015288]
D0CBU4	Isocitrate dehydrogenase [NADP] OS=Acinetobacter baumannii (strain ATCC 19606 / DSM 30007 / CIP 70.34 / JCM 6841 / NBRC 109757 / NCIMB 12457 / NCTC 12156 / 81) OX=575584 GN=HMPREF0010_02224 PE=3 SV=1	0	284.101	44	25	274	25	3.87476e+08	4.23394e+08	4.47332e+08	5.42537e+08	4.58806e+08	4.11919e+08	4.14443e+08	5.43276e+08	glyoxylate cycle [GO:0006097]; tricarboxylic acid cycle [GO:0006099]		isocitrate dehydrogenase (NADP+) activity [GO:0004450]; metal ion binding [GO:0046872]
D0CAZ9	Fatty acid oxidation complex subunit alpha OS=Acinetobacter baumannii (strain ATCC 19606 / DSM 30007 / CIP 70.34 / JCM 6841 / NBRC 109757 / NCIMB 12457 / NCTC 12156 / 81) OX=575584 GN=fadB PE=3 SV=1	0	283.331	49	29	341	29	3.92967e+08	3.93638e+08	4.29088e+08	5.35055e+08	3.63168e+08	3.50413e+08	3.70725e+08	4.0916e+08	fatty acid beta-oxidation [GO:0006635]	fatty acid beta-oxidation multienzyme complex [GO:0036125]	3-hydroxyacyl-CoA dehydrogenase activity [GO:0003857]; 3-hydroxybutyryl-CoA epimerase activity [GO:0008692]; dodecenoyl-CoA delta-isomerase activity [GO:0004165]; enoyl-CoA hydratase activity [GO:0004300]; NAD+ binding [GO:0070403]
D0CG03	Membrane protein insertase YidC OS=Acinetobacter baumannii (strain ATCC 19606 / DSM 30007 / CIP 70.34 / JCM 6841 / NBRC 109757 / NCIMB 12457 / NCTC 12156 / 81) OX=575584 GN=yidC PE=3 SV=1	0	283.219	38	22	378	22	1.93709e+09	2.0609e+09	2.41318e+09	2.35479e+09	2.03883e+09	2.13862e+09	2.16564e+09	2.64101e+09	protein transport [GO:0015031]	integral component of membrane [GO:0016021]; plasma membrane [GO:0005886]	membrane insertase activity [GO:0032977]
D0C5L7	Penicillin-binding protein 1B OS=Acinetobacter baumannii (strain ATCC 19606 / DSM 30007 / CIP 70.34 / JCM 6841 / NBRC 109757 / NCIMB 12457 / NCTC 12156 / 81) OX=575584 GN=mrcB PE=3 SV=1	0	278.544	41	23	266	23	3.27232e+08	3.70306e+08	4.29646e+08	4.23215e+08	3.62073e+08	3.69509e+08	3.83834e+08	3.88924e+08	cell wall organization [GO:0071555]; peptidoglycan biosynthetic process [GO:0009252]; regulation of cell shape [GO:0008360]; response to antibiotic [GO:0046677]	peptidoglycan-based cell wall [GO:0009274]	penicillin binding [GO:0008658]; peptidoglycan glycosyltransferase activity [GO:0008955]; serine-type D-Ala-D-Ala carboxypeptidase activity [GO:0009002]
D0CA99	Histidine kinase OS=Acinetobacter baumannii (strain ATCC 19606 / DSM 30007 / CIP 70.34 / JCM 6841 / NBRC 109757 / NCIMB 12457 / NCTC 12156 / 81) OX=575584 GN=HMPREF0010_01679 PE=4 SV=1	0	277.557	39	30	264	30	1.2597e+08	1.27208e+08	1.67097e+08	1.78877e+08	1.54694e+08	1.52995e+08	1.57842e+08	1.59598e+08		cytoplasm [GO:0005737]	phosphorelay sensor kinase activity [GO:0000155]
D0CB85	Outer membrane porin, OprD family OS=Acinetobacter baumannii (strain ATCC 19606 / DSM 30007 / CIP 70.34 / JCM 6841 / NBRC 109757 / NCIMB 12457 / NCTC 12156 / 81) OX=575584 GN=HMPREF0010_02015 PE=3 SV=1	0	277.179	56	22	706	22	4.36176e+09	4.89146e+09	5.59817e+09	5.35474e+09	4524143016	4.64114e+09	4.71146e+09	5.568e+09		integral component of membrane [GO:0016021]
D0CFK2	TonB-dependent siderophore receptor OS=Acinetobacter baumannii (strain ATCC 19606 / DSM 30007 / CIP 70.34 / JCM 6841 / NBRC 109757 / NCIMB 12457 / NCTC 12156 / 81) OX=575584 GN=HMPREF0010_03493 PE=3 SV=1	0	272.54	63	36	306	35	3.04969e+08	3.26483e+08	3.96226e+08	3.81773e+08	3.15856e+08	3.06061e+08	3.10026e+08	3.60096e+08		cell outer membrane [GO:0009279]	siderophore uptake transmembrane transporter activity [GO:0015344]; signaling receptor activity [GO:0038023]
D0C646	DNA mismatch repair protein MutL OS=Acinetobacter baumannii (strain ATCC 19606 / DSM 30007 / CIP 70.34 / JCM 6841 / NBRC 109757 / NCIMB 12457 / NCTC 12156 / 81) OX=575584 GN=mutL PE=3 SV=1	0	271.204	64	26	229	26	1.15381e+08	1.24094e+08	1.51728e+08	1.57264e+08	1.32453e+08	1.29421e+08	1.3237e+08	1.31507e+08	mismatch repair [GO:0006298]	cytoplasm [GO:0005737]; mismatch repair complex [GO:0032300]	ATPase activity [GO:0016887]; ATP binding [GO:0005524]; mismatched DNA binding [GO:0030983]
D0CA61	DNA polymerase I OS=Acinetobacter baumannii (strain ATCC 19606 / DSM 30007 / CIP 70.34 / JCM 6841 / NBRC 109757 / NCIMB 12457 / NCTC 12156 / 81) OX=575584 GN=polA PE=3 SV=1	0	270.171	39	24	213	23	4.57994e+07	4.76428e+07	5.75135e+07	6.81178e+07	5.91933e+07	5.39468e+07	5.75715e+07	6.09933e+07	DNA-dependent DNA replication [GO:0006261]; DNA repair [GO:0006281]		3'-5' exonuclease activity [GO:0008408]; DNA binding [GO:0003677]; DNA-directed DNA polymerase activity [GO:0003887]
D0CDQ2	Acriflavine resistance protein A OS=Acinetobacter baumannii (strain ATCC 19606 / DSM 30007 / CIP 70.34 / JCM 6841 / NBRC 109757 / NCIMB 12457 / NCTC 12156 / 81) OX=575584 GN=acrA PE=3 SV=1	0	269.317	63	18	269	18	583926862	6.2213e+08	7.19432e+08	6.8502e+08	6.84798e+08	7.29817e+08	7.50784e+08	7.70451e+08		plasma membrane [GO:0005886]	transmembrane transporter activity [GO:0022857]
D0CEH1	Chaperone protein ClpB OS=Acinetobacter baumannii (strain ATCC 19606 / DSM 30007 / CIP 70.34 / JCM 6841 / NBRC 109757 / NCIMB 12457 / NCTC 12156 / 81) OX=575584 GN=clpB PE=3 SV=1	0	268.608	45	29	233	29	6.67643e+07	5.95353e+07	9.46557e+07	9.49999e+07	6.4638e+07	5.91119e+07	7.97779e+07	7.27506e+07	protein refolding [GO:0042026]; response to heat [GO:0009408]	cytoplasm [GO:0005737]	ATPase activity [GO:0016887]; ATP binding [GO:0005524]
D0C629	Autotransporter assembly factor TamA OS=Acinetobacter baumannii (strain ATCC 19606 / DSM 30007 / CIP 70.34 / JCM 6841 / NBRC 109757 / NCIMB 12457 / NCTC 12156 / 81) OX=575584 GN=HMPREF0010_00209 PE=3 SV=1	0	267.951	47	31	257	31	1.26449e+08	1.31826e+08	1.62042e+08	1.65529e+08	1.51861e+08	1.34721e+08	1.32592e+08	1.45385e+08		cell outer membrane [GO:0009279]
D0CEK6	ATP synthase subunit alpha OS=Acinetobacter baumannii (strain ATCC 19606 / DSM 30007 / CIP 70.34 / JCM 6841 / NBRC 109757 / NCIMB 12457 / NCTC 12156 / 81) OX=575584 GN=atpA PE=3 SV=1	0	267.243	54	30	397	30	2.83711e+09	3.16375e+09	3.59014e+09	3.96798e+09	3.85224e+09	3.53219e+09	3.62845e+09	4.24762e+09		plasma membrane [GO:0005886]; proton-transporting ATP synthase complex, catalytic core F(1) [GO:0045261]	ATP binding [GO:0005524]; hydrolase activity [GO:0016787]; proton-transporting ATPase activity, rotational mechanism [GO:0046961]; proton-transporting ATP synthase activity, rotational mechanism [GO:0046933]
D0CCE8	AAA_15 domain-containing protein OS=Acinetobacter baumannii (strain ATCC 19606 / DSM 30007 / CIP 70.34 / JCM 6841 / NBRC 109757 / NCIMB 12457 / NCTC 12156 / 81) OX=575584 GN=HMPREF0010_02428 PE=4 SV=1	0	266.781	44	27	325	26	4.85156e+08	5.64981e+08	6.79427e+08	7.37953e+08	6.00993e+08	5.69586e+08	5.90712e+08	6.27596e+08
D0C7Q6	30S ribosomal protein S1 OS=Acinetobacter baumannii (strain ATCC 19606 / DSM 30007 / CIP 70.34 / JCM 6841 / NBRC 109757 / NCIMB 12457 / NCTC 12156 / 81) OX=575584 GN=rpsA PE=3 SV=1	0	264.786	51	30	343	30	5.20059e+08	5.11711e+08	6.75449e+08	7.6625e+08	5.96085e+08	5.69055e+08	6.62432e+08	6.94248e+08	translation [GO:0006412]	ribosome [GO:0005840]	RNA binding [GO:0003723]; structural constituent of ribosome [GO:0003735]
D0CEM7	GMP synthase [glutamine-hydrolyzing] OS=Acinetobacter baumannii (strain ATCC 19606 / DSM 30007 / CIP 70.34 / JCM 6841 / NBRC 109757 / NCIMB 12457 / NCTC 12156 / 81) OX=575584 GN=guaA PE=3 SV=1	0	264.482	63	25	241	25	1.40703e+08	1.44072e+08	1.71884e+08	2.18472e+08	1.71759e+08	1.47032e+08	1.59471e+08	1.82981e+08	glutamine metabolic process [GO:0006541]		ATP binding [GO:0005524]; GMP synthase (glutamine-hydrolyzing) activity [GO:0003922]; pyrophosphatase activity [GO:0016462]
D0C763	Putative acriflavine resistance protein A OS=Acinetobacter baumannii (strain ATCC 19606 / DSM 30007 / CIP 70.34 / JCM 6841 / NBRC 109757 / NCIMB 12457 / NCTC 12156 / 81) OX=575584 GN=HMPREF0010_00593 PE=3 SV=1	0	263.226	77	23	339	23	1.22674e+09	1.33158e+09	1.58625e+09	1.53891e+09	1.65355e+09	1.6768e+09	1.65539e+09	1.71711e+09		plasma membrane [GO:0005886]	transmembrane transporter activity [GO:0022857]
Q6RYW5	Outer membrane protein Omp38 OS=Acinetobacter baumannii (strain ATCC 19606 / DSM 30007 / CIP 70.34 / JCM 6841 / NBRC 109757 / NCIMB 12457 / NCTC 12156 / 81) OX=575584 GN=omp38 PE=1 SV=1	0	263.072	64	26	1233	26	3.30885e+10	3.5592e+10	3.83643e+10	3.6911e+10	3.41724e+10	3.05129e+10	2.96618e+10	3.6132e+10	ion transport [GO:0006811]; pathogenesis [GO:0009405]	cell outer membrane [GO:0009279]; host cell mitochondrion [GO:0033650]; pore complex [GO:0046930]	porin activity [GO:0015288]
D0C8X7	Uncharacterized protein OS=Acinetobacter baumannii (strain ATCC 19606 / DSM 30007 / CIP 70.34 / JCM 6841 / NBRC 109757 / NCIMB 12457 / NCTC 12156 / 81) OX=575584 GN=HMPREF0010_01535 PE=4 SV=1	0	261.532	52	20	376	20	2.16767e+09	2.73423e+09	2.84392e+09	2.79423e+09	2.48071e+09	2.34332e+09	2.36274e+09	2.93472e+09
D0C9R5	OmpA family protein OS=Acinetobacter baumannii (strain ATCC 19606 / DSM 30007 / CIP 70.34 / JCM 6841 / NBRC 109757 / NCIMB 12457 / NCTC 12156 / 81) OX=575584 GN=HMPREF0010_01378 PE=4 SV=1	0	261.019	74	15	1413	15	1.13232e+10	1.28457e+10	1.42667e+10	1.38544e+10	1.20467e+10	1.13211e+10	1.11831e+10	1.16391e+10		cell outer membrane [GO:0009279]; integral component of membrane [GO:0016021]
D0C910	Endopeptidase La OS=Acinetobacter baumannii (strain ATCC 19606 / DSM 30007 / CIP 70.34 / JCM 6841 / NBRC 109757 / NCIMB 12457 / NCTC 12156 / 81) OX=575584 GN=lon PE=3 SV=1	0	260.639	53	27	263	27	1.92936e+08	2.15546e+08	2.35426e+08	3.26116e+08	1.80632e+08	1.63825e+08	1.66204e+08	1.9766e+08	protein catabolic process [GO:0030163]		ATP binding [GO:0005524]; ATP-dependent peptidase activity [GO:0004176]; serine-type endopeptidase activity [GO:0004252]
D0CFE0	Urocanate hydratase OS=Acinetobacter baumannii (strain ATCC 19606 / DSM 30007 / CIP 70.34 / JCM 6841 / NBRC 109757 / NCIMB 12457 / NCTC 12156 / 81) OX=575584 GN=hutU PE=3 SV=1	0	258.966	53	23	258	23	6.09322e+08	6.58691e+08	8.27327e+08	9.22812e+08	7.20852e+08	6.83433e+08	6.71264e+08	7.41379e+08	histidine catabolic process to glutamate and formamide [GO:0019556]; histidine catabolic process to glutamate and formate [GO:0019557]	cytoplasm [GO:0005737]	urocanate hydratase activity [GO:0016153]
D0CDY2	LysM domain protein OS=Acinetobacter baumannii (strain ATCC 19606 / DSM 30007 / CIP 70.34 / JCM 6841 / NBRC 109757 / NCIMB 12457 / NCTC 12156 / 81) OX=575584 GN=HMPREF0010_02962 PE=3 SV=1	0	257.72	44	36	224	36	7.66423e+07	8.35631e+07	1.0336e+08	1.07699e+08	1.34287e+08	1.31383e+08	1.30273e+08	1.44612e+08	peptidoglycan metabolic process [GO:0000270]	membrane [GO:0016020]	lytic transglycosylase activity [GO:0008933]
D0C5X3	Lipoprotein OS=Acinetobacter baumannii (strain ATCC 19606 / DSM 30007 / CIP 70.34 / JCM 6841 / NBRC 109757 / NCIMB 12457 / NCTC 12156 / 81) OX=575584 GN=HMPREF0010_00153 PE=3 SV=1	0	257.181	77	20	301	20	7.31478e+08	7.40109e+08	9.54707e+08	9.1911e+08	9.2869e+08	9.63637e+08	9.5667e+08	1.00214e+09		membrane [GO:0016020]
D0C7T3	Fructose-1,6-bisphosphate aldolase OS=Acinetobacter baumannii (strain ATCC 19606 / DSM 30007 / CIP 70.34 / JCM 6841 / NBRC 109757 / NCIMB 12457 / NCTC 12156 / 81) OX=575584 GN=fba PE=3 SV=1	0	256.796	57	13	262	13	8.05514e+08	8.17359e+08	1.02409e+09	1.05056e+09	9.81183e+08	9.02272e+08	9.38829e+08	1.04058e+09	glycolytic process [GO:0006096]		fructose-bisphosphate aldolase activity [GO:0004332]; zinc ion binding [GO:0008270]
D0CF93	Phosphoenolpyruvate carboxylase OS=Acinetobacter baumannii (strain ATCC 19606 / DSM 30007 / CIP 70.34 / JCM 6841 / NBRC 109757 / NCIMB 12457 / NCTC 12156 / 81) OX=575584 GN=ppc PE=3 SV=1	0	256.783	40	29	272	29	1.4438e+08	1.52987e+08	1.76196e+08	2.26556e+08	1.42638e+08	1.40263e+08	1.54157e+08	1.553e+08	carbon fixation [GO:0015977]; oxaloacetate metabolic process [GO:0006107]; tricarboxylic acid cycle [GO:0006099]		kinase activity [GO:0016301]; magnesium ion binding [GO:0000287]; phosphoenolpyruvate carboxylase activity [GO:0008964]
D0CCN3	DD-transpeptidase OS=Acinetobacter baumannii (strain ATCC 19606 / DSM 30007 / CIP 70.34 / JCM 6841 / NBRC 109757 / NCIMB 12457 / NCTC 12156 / 81) OX=575584 GN=HMPREF0010_02513 PE=3 SV=1	0	256.05	47	34	294	34	1.59224e+08	1.73229e+08	211908210	2.11217e+08	2.24614e+08	2.25923e+08	2.2719e+08	2.30127e+08	peptidoglycan biosynthetic process [GO:0009252]; response to antibiotic [GO:0046677]	plasma membrane [GO:0005886]	penicillin binding [GO:0008658]; peptidoglycan glycosyltransferase activity [GO:0008955]; serine-type D-Ala-D-Ala carboxypeptidase activity [GO:0009002]
D0C7C2	TonB-dependent siderophore receptor OS=Acinetobacter baumannii (strain ATCC 19606 / DSM 30007 / CIP 70.34 / JCM 6841 / NBRC 109757 / NCIMB 12457 / NCTC 12156 / 81) OX=575584 GN=HMPREF0010_00652 PE=3 SV=1	0	254.406	54	27	240	27	2.11993e+08	2.38527e+08	2.71589e+08	2.59583e+08	2.24185e+08	2.12765e+08	2.2433e+08	2.50227e+08	iron ion homeostasis [GO:0055072]	cell outer membrane [GO:0009279]; integral component of membrane [GO:0016021]	siderophore uptake transmembrane transporter activity [GO:0015344]; signaling receptor activity [GO:0038023]
D0C8U4	DNA mismatch repair protein MutS OS=Acinetobacter baumannii (strain ATCC 19606 / DSM 30007 / CIP 70.34 / JCM 6841 / NBRC 109757 / NCIMB 12457 / NCTC 12156 / 81) OX=575584 GN=mutS PE=3 SV=1	0	251.024	44	30	232	30	1.3542e+08	1.28282e+08	1.44915e+08	1.74764e+08	1.03258e+08	9.80594e+07	1.02803e+08	1.19371e+08	mismatch repair [GO:0006298]		ATP binding [GO:0005524]; damaged DNA binding [GO:0003684]; mismatched DNA binding [GO:0030983]
D0C9Z7	Oxygen-dependent choline dehydrogenase OS=Acinetobacter baumannii (strain ATCC 19606 / DSM 30007 / CIP 70.34 / JCM 6841 / NBRC 109757 / NCIMB 12457 / NCTC 12156 / 81) OX=575584 GN=betA PE=3 SV=1	0	248.784	47	20	214	20	1.282e+08	1.28697e+08	1.63183e+08	1.74979e+08	1.59496e+08	1.525e+08	1.47283e+08	1.54982e+08	glycine betaine biosynthetic process from choline [GO:0019285]		betaine-aldehyde dehydrogenase activity [GO:0008802]; choline dehydrogenase activity [GO:0008812]; flavin adenine dinucleotide binding [GO:0050660]
D0CBD4	Phosphoenolpyruvate carboxykinase [GTP] OS=Acinetobacter baumannii (strain ATCC 19606 / DSM 30007 / CIP 70.34 / JCM 6841 / NBRC 109757 / NCIMB 12457 / NCTC 12156 / 81) OX=575584 GN=pckG PE=3 SV=1	0	245.579	48	21	217	21	9.81791e+07	1.01526e+08	1.23248e+08	1.47766e+08	1.2898e+08	1.13207e+08	1.2106e+08	1.28678e+08	gluconeogenesis [GO:0006094]	cytoplasm [GO:0005737]	GTP binding [GO:0005525]; kinase activity [GO:0016301]; manganese ion binding [GO:0030145]; phosphoenolpyruvate carboxykinase (GTP) activity [GO:0004613]
D0C7S6	Probable chromosome-partitioning protein ParB OS=Acinetobacter baumannii (strain ATCC 19606 / DSM 30007 / CIP 70.34 / JCM 6841 / NBRC 109757 / NCIMB 12457 / NCTC 12156 / 81) OX=575584 GN=HMPREF0010_00806 PE=3 SV=1	0	243.388	59	15	205	15	2.62898e+08	2.85013e+08	3.39929e+08	417013992	2.47686e+08	2.18556e+08	2.22719e+08	2.38456e+08			DNA binding [GO:0003677]
D0CBV3	Peptidase M16 inactive domain protein OS=Acinetobacter baumannii (strain ATCC 19606 / DSM 30007 / CIP 70.34 / JCM 6841 / NBRC 109757 / NCIMB 12457 / NCTC 12156 / 81) OX=575584 GN=HMPREF0010_02233 PE=3 SV=1	0	242.831	42	34	233	34	1.17469e+08	1.30225e+08	1.5753e+08	1.71971e+08	1.51937e+08	1.50932e+08	1.61277e+08	1.78226e+08	proteolysis [GO:0006508]		hydrolase activity [GO:0016787]; metal ion binding [GO:0046872]
D0CF71	Uncharacterized protein OS=Acinetobacter baumannii (strain ATCC 19606 / DSM 30007 / CIP 70.34 / JCM 6841 / NBRC 109757 / NCIMB 12457 / NCTC 12156 / 81) OX=575584 GN=HMPREF0010_03537 PE=4 SV=1	0	242.709	56	13	887	13	1.03584e+10	1.05407e+10	1.19653e+10	1.16078e+10	1.19945e+10	1.11881e+10	1.01919e+10	1.10425e+10
D0CB08	Chaperone protein HtpG OS=Acinetobacter baumannii (strain ATCC 19606 / DSM 30007 / CIP 70.34 / JCM 6841 / NBRC 109757 / NCIMB 12457 / NCTC 12156 / 81) OX=575584 GN=htpG PE=3 SV=1	0	242.122	49	22	180	22	6.53147e+07	6.34953e+07	7.89712e+07	9.25805e+07	7.5956e+07	7.20269e+07	8.07288e+07	8.25078e+07	protein folding [GO:0006457]	cytoplasm [GO:0005737]	ATPase activity [GO:0016887]; ATP binding [GO:0005524]; unfolded protein binding [GO:0051082]
D0CA95	Putative GTP diphosphokinase OS=Acinetobacter baumannii (strain ATCC 19606 / DSM 30007 / CIP 70.34 / JCM 6841 / NBRC 109757 / NCIMB 12457 / NCTC 12156 / 81) OX=575584 GN=HMPREF0010_01675 PE=3 SV=1	0	241.838	48	28	213	28	8.29385e+07	8.2805e+07	9.71881e+07	1.16172e+08	6.65868e+07	5.88047e+07	5.96242e+07	6.36304e+07	guanosine tetraphosphate metabolic process [GO:0015969]		kinase activity [GO:0016301]
D0CEI7	Uncharacterized protein OS=Acinetobacter baumannii (strain ATCC 19606 / DSM 30007 / CIP 70.34 / JCM 6841 / NBRC 109757 / NCIMB 12457 / NCTC 12156 / 81) OX=575584 GN=HMPREF0010_03167 PE=4 SV=1	0	235.784	78	9	264	9	2.61668e+09	2.77924e+09	3.50765e+09	3.45024e+09	4.38362e+09	4.03635e+09	3.70739e+09	3.96154e+09
D0C8Y7	Uncharacterized protein OS=Acinetobacter baumannii (strain ATCC 19606 / DSM 30007 / CIP 70.34 / JCM 6841 / NBRC 109757 / NCIMB 12457 / NCTC 12156 / 81) OX=575584 GN=HMPREF0010_01545 PE=4 SV=1	0	235.652	74	15	347	15	1.20824e+09	1.29181e+09	1419684406	1.55846e+09	1.6872e+09	1.75233e+09	1.73343e+09	1.98897e+09
D0C907	META domain protein (Fragment) OS=Acinetobacter baumannii (strain ATCC 19606 / DSM 30007 / CIP 70.34 / JCM 6841 / NBRC 109757 / NCIMB 12457 / NCTC 12156 / 81) OX=575584 GN=HMPREF0010_01565 PE=4 SV=1	0	234.984	52	15	492	15	5.10314e+09	4.92126e+09	6.12358e+09	6.4732e+09	6.01877e+09	5.6902e+09	5.91664e+09	5.66636e+09
D0CDG4	TonB-dependent receptor OS=Acinetobacter baumannii (strain ATCC 19606 / DSM 30007 / CIP 70.34 / JCM 6841 / NBRC 109757 / NCIMB 12457 / NCTC 12156 / 81) OX=575584 GN=HMPREF0010_02794 PE=3 SV=1	0	233.92	46	27	233	27	1.04445e+08	1.11065e+08	1.28922e+08	1.35418e+08	1.23787e+08	1.12951e+08	1.08594e+08	1.29858e+08		cell outer membrane [GO:0009279]
D0C682	TonB-dependent siderophore receptor OS=Acinetobacter baumannii (strain ATCC 19606 / DSM 30007 / CIP 70.34 / JCM 6841 / NBRC 109757 / NCIMB 12457 / NCTC 12156 / 81) OX=575584 GN=HMPREF0010_00262 PE=3 SV=1	0	233.64	47	28	213	27	9.07692e+07	9.99467e+07	1.19725e+08	1.14434e+08	1.02787e+08	9.98257e+07	9.84342e+07	1.05697e+08		cell outer membrane [GO:0009279]	siderophore uptake transmembrane transporter activity [GO:0015344]; signaling receptor activity [GO:0038023]
D0C8V9	TonB-dependent siderophore receptor OS=Acinetobacter baumannii (strain ATCC 19606 / DSM 30007 / CIP 70.34 / JCM 6841 / NBRC 109757 / NCIMB 12457 / NCTC 12156 / 81) OX=575584 GN=HMPREF0010_01517 PE=1 SV=1	0	232.895	49	31	240	31	1.54692e+08	1.66114e+08	2.04106e+08	1.91075e+08	2.05638e+08	1.96027e+08	1.87996e+08	2.29291e+08	iron ion homeostasis [GO:0055072]	cell outer membrane [GO:0009279]	siderophore uptake transmembrane transporter activity [GO:0015344]; signaling receptor activity [GO:0038023]
D0C9I2	Signal recognition particle protein OS=Acinetobacter baumannii (strain ATCC 19606 / DSM 30007 / CIP 70.34 / JCM 6841 / NBRC 109757 / NCIMB 12457 / NCTC 12156 / 81) OX=575584 GN=ffh PE=3 SV=1	0	232.643	60	22	209	22	126914853	1.33395e+08	1.4298e+08	1.68202e+08	9.92426e+07	1.04361e+08	1.12721e+08	1.08785e+08	SRP-dependent cotranslational protein targeting to membrane [GO:0006614]	signal recognition particle [GO:0048500]	7S RNA binding [GO:0008312]; GTPase activity [GO:0003924]; GTP binding [GO:0005525]
D0CAE4	Outer membrane protein assembly factor BamB OS=Acinetobacter baumannii (strain ATCC 19606 / DSM 30007 / CIP 70.34 / JCM 6841 / NBRC 109757 / NCIMB 12457 / NCTC 12156 / 81) OX=575584 GN=yfgL PE=3 SV=1	0	232.203	67	20	373	20	1.42466e+09	1.49421e+09	1.76283e+09	1.87075e+09	1.56522e+09	1.51686e+09	1.45076e+09	1.61106e+09	Gram-negative-bacterium-type cell outer membrane assembly [GO:0043165]; protein insertion into membrane [GO:0051205]	cell outer membrane [GO:0009279]
D0CAC9	Leucine--tRNA ligase OS=Acinetobacter baumannii (strain ATCC 19606 / DSM 30007 / CIP 70.34 / JCM 6841 / NBRC 109757 / NCIMB 12457 / NCTC 12156 / 81) OX=575584 GN=leuS PE=3 SV=1	0	232.143	39	28	189	28	8.12949e+07	8.75083e+07	1.02372e+08	1.2701e+08	9.68901e+07	8.44394e+07	9.19199e+07	1.02663e+08	leucyl-tRNA aminoacylation [GO:0006429]	cytoplasm [GO:0005737]	aminoacyl-tRNA editing activity [GO:0002161]; ATP binding [GO:0005524]; leucine-tRNA ligase activity [GO:0004823]
D0CAU8	Polyribonucleotide nucleotidyltransferase OS=Acinetobacter baumannii (strain ATCC 19606 / DSM 30007 / CIP 70.34 / JCM 6841 / NBRC 109757 / NCIMB 12457 / NCTC 12156 / 81) OX=575584 GN=pnp PE=3 SV=1	0	229.191	39	25	238	25	253894739	2.57938e+08	3.10457e+08	3.783e+08	2.94103e+08	2.64043e+08	2.85014e+08	3.10318e+08	mRNA catabolic process [GO:0006402]; RNA processing [GO:0006396]	cytoplasm [GO:0005737]	magnesium ion binding [GO:0000287]; polyribonucleotide nucleotidyltransferase activity [GO:0004654]; RNA binding [GO:0003723]
D0CDT4	Dihydrolipoyl dehydrogenase OS=Acinetobacter baumannii (strain ATCC 19606 / DSM 30007 / CIP 70.34 / JCM 6841 / NBRC 109757 / NCIMB 12457 / NCTC 12156 / 81) OX=575584 GN=lpdA PE=1 SV=1	0	227.177	43	19	203	19	3.53273e+08	3.48526e+08	4.24992e+08	5.19457e+08	4.34192e+08	3.90194e+08	3.9569e+08	4.5413e+08	cell redox homeostasis [GO:0045454]		dihydrolipoyl dehydrogenase activity [GO:0004148]; flavin adenine dinucleotide binding [GO:0050660]
D0CC58	Probable periplasmic serine endoprotease DegP-like OS=Acinetobacter baumannii (strain ATCC 19606 / DSM 30007 / CIP 70.34 / JCM 6841 / NBRC 109757 / NCIMB 12457 / NCTC 12156 / 81) OX=575584 GN=HMPREF0010_02338 PE=4 SV=1	0	224.715	59	17	208	17	3.13174e+08	3.24427e+08	3.5148e+08	3.69689e+08	3.64413e+08	3.62685e+08	3.58572e+08	3.6482e+08			serine-type endopeptidase activity [GO:0004252]
D0C731	ATPase family associated with various cellular activities (AAA) OS=Acinetobacter baumannii (strain ATCC 19606 / DSM 30007 / CIP 70.34 / JCM 6841 / NBRC 109757 / NCIMB 12457 / NCTC 12156 / 81) OX=575584 GN=HMPREF0010_00561 PE=4 SV=1	0	223.764	53	25	214	25	8.16042e+07	8.58238e+07	9.74098e+07	1.06166e+08	9.04833e+07	7.35992e+07	8.39294e+07	9.00906e+07			ATPase activity [GO:0016887]; ATP binding [GO:0005524]
D0C8D0	Biotin carboxylase OS=Acinetobacter baumannii (strain ATCC 19606 / DSM 30007 / CIP 70.34 / JCM 6841 / NBRC 109757 / NCIMB 12457 / NCTC 12156 / 81) OX=575584 GN=HMPREF0010_01010 PE=4 SV=1	0	221.328	55	26	236	25	1.51292e+08	1.53583e+08	1.80661e+08	2.01492e+08	229199508	2.24319e+08	2.2702e+08	2.51351e+08			ATP binding [GO:0005524]; ligase activity [GO:0016874]; metal ion binding [GO:0046872]
D0C9P5	Uncharacterized protein OS=Acinetobacter baumannii (strain ATCC 19606 / DSM 30007 / CIP 70.34 / JCM 6841 / NBRC 109757 / NCIMB 12457 / NCTC 12156 / 81) OX=575584 GN=HMPREF0010_01358 PE=4 SV=1	0	218.566	61	21	211	21	9.73944e+07	1.10081e+08	1.31942e+08	1.38942e+08	1.01705e+08	9.15925e+07	9.52211e+07	1.02156e+08
D0C9I7	Chromosome partition protein Smc OS=Acinetobacter baumannii (strain ATCC 19606 / DSM 30007 / CIP 70.34 / JCM 6841 / NBRC 109757 / NCIMB 12457 / NCTC 12156 / 81) OX=575584 GN=smc PE=3 SV=1	0	218.422	39	31	184	31	5.0525e+07	5.21605e+07	5.12727e+07	7.12757e+07	45175150	5.0636e+07	5.09853e+07	4.57349e+07	chromosome condensation [GO:0030261]; DNA replication [GO:0006260]; sister chromatid cohesion [GO:0007062]	chromosome [GO:0005694]; cytoplasm [GO:0005737]	ATPase activity [GO:0016887]; ATP binding [GO:0005524]; DNA binding [GO:0003677]
D0C8X6	Lysine--tRNA ligase OS=Acinetobacter baumannii (strain ATCC 19606 / DSM 30007 / CIP 70.34 / JCM 6841 / NBRC 109757 / NCIMB 12457 / NCTC 12156 / 81) OX=575584 GN=lysS PE=3 SV=1	0	216.222	57	28	251	28	1.38762e+08	1.52863e+08	1.73909e+08	2.01665e+08	1.80896e+08	1.6019e+08	1.60765e+08	189921240	lysyl-tRNA aminoacylation [GO:0006430]	cytoplasm [GO:0005737]	ATP binding [GO:0005524]; lysine-tRNA ligase activity [GO:0004824]; magnesium ion binding [GO:0000287]; nucleic acid binding [GO:0003676]
D0CBD9	60 kDa chaperonin OS=Acinetobacter baumannii (strain ATCC 19606 / DSM 30007 / CIP 70.34 / JCM 6841 / NBRC 109757 / NCIMB 12457 / NCTC 12156 / 81) OX=575584 GN=groL PE=3 SV=1	0	216.21	51	25	282	25	6.05052e+08	6.25751e+08	6.83355e+08	8.05703e+08	4.57422e+08	4.16978e+08	5.18591e+08	5.56246e+08	protein refolding [GO:0042026]	cytoplasm [GO:0005737]	ATPase activity [GO:0016887]; ATP binding [GO:0005524]; unfolded protein binding [GO:0051082]
D0CBS2	Glyceraldehyde-3-phosphate dehydrogenase OS=Acinetobacter baumannii (strain ATCC 19606 / DSM 30007 / CIP 70.34 / JCM 6841 / NBRC 109757 / NCIMB 12457 / NCTC 12156 / 81) OX=575584 GN=gap PE=3 SV=1	0	215.545	62	23	233	23	1.78538e+08	2.0444e+08	2.32897e+08	2.85468e+08	2.23682e+08	1.93384e+08	2.01877e+08	2.44677e+08	glucose metabolic process [GO:0006006]		NAD binding [GO:0051287]; NADP binding [GO:0050661]; oxidoreductase activity, acting on the aldehyde or oxo group of donors, NAD or NADP as acceptor [GO:0016620]
D0CAD2	Efflux transporter, RND family, MFP subunit OS=Acinetobacter baumannii (strain ATCC 19606 / DSM 30007 / CIP 70.34 / JCM 6841 / NBRC 109757 / NCIMB 12457 / NCTC 12156 / 81) OX=575584 GN=HMPREF0010_01712 PE=3 SV=1	0	214.58	74	25	217	25	2.90295e+08	3.11015e+08	3.58835e+08	3.58824e+08	2.53832e+08	2.33417e+08	2.35614e+08	2.79273e+08		plasma membrane [GO:0005886]	transmembrane transporter activity [GO:0022857]
D0C8R9	Biotin carboxylase OS=Acinetobacter baumannii (strain ATCC 19606 / DSM 30007 / CIP 70.34 / JCM 6841 / NBRC 109757 / NCIMB 12457 / NCTC 12156 / 81) OX=575584 GN=pycA PE=4 SV=1	0	214.169	38	20	214	19	1.252e+08	1.37316e+08	1.61384e+08	1.92708e+08	1.70889e+08	1.46719e+08	157007956	1.72458e+08			ATP binding [GO:0005524]; ligase activity [GO:0016874]; metal ion binding [GO:0046872]
D0CDN5	Tat pathway signal sequence domain protein OS=Acinetobacter baumannii (strain ATCC 19606 / DSM 30007 / CIP 70.34 / JCM 6841 / NBRC 109757 / NCIMB 12457 / NCTC 12156 / 81) OX=575584 GN=HMPREF0010_02865 PE=3 SV=1	0	213.735	49	19	333	19	1.42197e+09	1.74472e+09	1.96262e+09	1.38645e+09	1.45227e+09	1.84138e+09	1.3975e+09	1.61763e+09		membrane [GO:0016020]	porin activity [GO:0015288]
D0CC60	Malate dehydrogenase (Oxaloacetate-decarboxylating) (NADP(+)) OS=Acinetobacter baumannii (strain ATCC 19606 / DSM 30007 / CIP 70.34 / JCM 6841 / NBRC 109757 / NCIMB 12457 / NCTC 12156 / 81) OX=575584 GN=HMPREF0010_02340 PE=3 SV=1	0	212.76	42	24	181	24	1.22483e+08	1.27902e+08	140019615	1.68039e+08	1.44446e+08	1.44254e+08	1.38492e+08	1.50092e+08	malate metabolic process [GO:0006108]		malate dehydrogenase (decarboxylating) (NAD+) activity [GO:0004471]; malate dehydrogenase (decarboxylating) (NADP+) activity [GO:0004473]; metal ion binding [GO:0046872]; NAD binding [GO:0051287]; oxaloacetate decarboxylase activity [GO:0008948]; transferase activity, transferring acyl groups [GO:0016746]
D0CEV7	Nucleotide sugar dehydrogenase OS=Acinetobacter baumannii (strain ATCC 19606 / DSM 30007 / CIP 70.34 / JCM 6841 / NBRC 109757 / NCIMB 12457 / NCTC 12156 / 81) OX=575584 GN=HMPREF0010_03287 PE=3 SV=1	0	208.682	57	22	198	22	2.89855e+08	3.31145e+08	3.81236e+08	4.63343e+08	3.15503e+08	2.77552e+08	2.88098e+08	3.44837e+08	polysaccharide biosynthetic process [GO:0000271]		NAD binding [GO:0051287]; oxidoreductase activity, acting on the CH-CH group of donors, NAD or NADP as acceptor [GO:0016628]; oxidoreductase activity, acting on the CH-OH group of donors, NAD or NADP as acceptor [GO:0016616]
D0CAG7	Fumarate hydratase class I OS=Acinetobacter baumannii (strain ATCC 19606 / DSM 30007 / CIP 70.34 / JCM 6841 / NBRC 109757 / NCIMB 12457 / NCTC 12156 / 81) OX=575584 GN=HMPREF0010_01747 PE=3 SV=1	0	208.576	49	20	207	20	1.63224e+08	1.66748e+08	2.15231e+08	2.44569e+08	1.96557e+08	1.80721e+08	1.88505e+08	2.03457e+08	generation of precursor metabolites and energy [GO:0006091]		4 iron, 4 sulfur cluster binding [GO:0051539]; fumarate hydratase activity [GO:0004333]; metal ion binding [GO:0046872]
D0CE21	Type I site-specific deoxyribonuclease OS=Acinetobacter baumannii (strain ATCC 19606 / DSM 30007 / CIP 70.34 / JCM 6841 / NBRC 109757 / NCIMB 12457 / NCTC 12156 / 81) OX=575584 GN=HMPREF0010_03001 PE=3 SV=1	0	208.448	38	31	136	31	5.00118e+07	5.62237e+07	6.74699e+07	7.94239e+07	5.40501e+07	6.00508e+07	6.0174e+07	5.11906e+07	DNA modification [GO:0006304]		DNA binding [GO:0003677]; type I site-specific deoxyribonuclease activity [GO:0009035]
D0C975	UDP-N-acetylglucosamine 1-carboxyvinyltransferase OS=Acinetobacter baumannii (strain ATCC 19606 / DSM 30007 / CIP 70.34 / JCM 6841 / NBRC 109757 / NCIMB 12457 / NCTC 12156 / 81) OX=575584 GN=murA PE=3 SV=1	0	207.542	59	19	195	19	1.62856e+08	1.74821e+08	2.12336e+08	2.37409e+08	1.66322e+08	1.6691e+08	1.62905e+08	1.63262e+08	cell cycle [GO:0007049]; cell division [GO:0051301]; cell wall organization [GO:0071555]; peptidoglycan biosynthetic process [GO:0009252]; regulation of cell shape [GO:0008360]; UDP-N-acetylgalactosamine biosynthetic process [GO:0019277]	cytoplasm [GO:0005737]	UDP-N-acetylglucosamine 1-carboxyvinyltransferase activity [GO:0008760]
D0CAB6	Aconitate hydratase OS=Acinetobacter baumannii (strain ATCC 19606 / DSM 30007 / CIP 70.34 / JCM 6841 / NBRC 109757 / NCIMB 12457 / NCTC 12156 / 81) OX=575584 GN=acnA PE=3 SV=1	0	206.595	35	27	198	27	1.03266e+08	1.0868e+08	1.33787e+08	1.43133e+08	1.12066e+08	1.03554e+08	1.08364e+08	1.06786e+08	tricarboxylic acid cycle [GO:0006099]		4 iron, 4 sulfur cluster binding [GO:0051539]; aconitate hydratase activity [GO:0003994]; citrate dehydratase activity [GO:0047780]; metal ion binding [GO:0046872]
D0C985	Uncharacterized protein OS=Acinetobacter baumannii (strain ATCC 19606 / DSM 30007 / CIP 70.34 / JCM 6841 / NBRC 109757 / NCIMB 12457 / NCTC 12156 / 81) OX=575584 GN=HMPREF0010_01198 PE=4 SV=1	0	205.988	44	20	177	20	9.58393e+07	9.50698e+07	1.17376e+08	1.14819e+08	1.47617e+08	1.36061e+08	1.32289e+08	1.44376e+08
D0CAT3	Electron transfer flavoprotein-ubiquinone oxidoreductase OS=Acinetobacter baumannii (strain ATCC 19606 / DSM 30007 / CIP 70.34 / JCM 6841 / NBRC 109757 / NCIMB 12457 / NCTC 12156 / 81) OX=575584 GN=etfdh PE=4 SV=1	0	205.185	51	23	215	23	1.66451e+08	1.71104e+08	1.93847e+08	2.2308e+08	1.77449e+08	1.5619e+08	1.5948e+08	1.81856e+08			4 iron, 4 sulfur cluster binding [GO:0051539]; electron-transferring-flavoprotein dehydrogenase activity [GO:0004174]; metal ion binding [GO:0046872]
D0C9G8	Methionine--tRNA ligase OS=Acinetobacter baumannii (strain ATCC 19606 / DSM 30007 / CIP 70.34 / JCM 6841 / NBRC 109757 / NCIMB 12457 / NCTC 12156 / 81) OX=575584 GN=metG PE=3 SV=1	0	204.915	43	26	244	26	1.05773e+08	1.12206e+08	1.27687e+08	1.5459e+08	1.24594e+08	1.06881e+08	1.10459e+08	1.40545e+08	methionyl-tRNA aminoacylation [GO:0006431]	cytoplasm [GO:0005737]	ATP binding [GO:0005524]; metal ion binding [GO:0046872]; methionine-tRNA ligase activity [GO:0004825]; tRNA binding [GO:0000049]
D0CAV9	ABC1 family protein OS=Acinetobacter baumannii (strain ATCC 19606 / DSM 30007 / CIP 70.34 / JCM 6841 / NBRC 109757 / NCIMB 12457 / NCTC 12156 / 81) OX=575584 GN=HMPREF0010_01889 PE=4 SV=1	0	202.805	47	23	230	23	3.22816e+08	350123470	4.50325e+08	4.42499e+08	3.93463e+08	3.66872e+08	3.81163e+08	4.1387e+08
D0CA43	5-methyltetrahydrofolate--homocysteine methyltransferase OS=Acinetobacter baumannii (strain ATCC 19606 / DSM 30007 / CIP 70.34 / JCM 6841 / NBRC 109757 / NCIMB 12457 / NCTC 12156 / 81) OX=575584 GN=HMPREF0010_01506 PE=3 SV=1	0	202.684	39	23	222	23	1.68924e+08	1.76933e+08	2.16483e+08	2.4028e+08	1.9086e+08	1.69379e+08	177498634	1.87849e+08	methylation [GO:0032259]; pteridine-containing compound metabolic process [GO:0042558]		cobalamin binding [GO:0031419]; methionine synthase activity [GO:0008705]; zinc ion binding [GO:0008270]
D0CAE8	DUF4115 domain-containing protein OS=Acinetobacter baumannii (strain ATCC 19606 / DSM 30007 / CIP 70.34 / JCM 6841 / NBRC 109757 / NCIMB 12457 / NCTC 12156 / 81) OX=575584 GN=HMPREF0010_01728 PE=4 SV=1	0	202.639	74	13	219	13	5.90076e+08	5.98046e+08	7.43162e+08	7.29986e+08	6.50968e+08	7.09743e+08	7.44983e+08	7.00484e+08			DNA binding [GO:0003677]
D0CDL7	Outer membrane protein transport protein, Ompp1/FadL/TodX family OS=Acinetobacter baumannii (strain ATCC 19606 / DSM 30007 / CIP 70.34 / JCM 6841 / NBRC 109757 / NCIMB 12457 / NCTC 12156 / 81) OX=575584 GN=HMPREF0010_02847 PE=3 SV=1	0	200.817	46	13	239	13	6.74141e+08	7.20229e+08	9.01244e+08	8.36959e+08	7.63348e+08	8.53875e+08	8.25397e+08	8.85497e+08
D0CDT3	Dihydrolipoyllysine-residue succinyltransferase component of 2-oxoglutarate dehydrogenase complex OS=Acinetobacter baumannii (strain ATCC 19606 / DSM 30007 / CIP 70.34 / JCM 6841 / NBRC 109757 / NCIMB 12457 / NCTC 12156 / 81) OX=575584 GN=sucB PE=3 SV=1	0	198.237	60	17	209	17	3.03461e+08	3.5181e+08	337221909	4.38659e+08	3.06766e+08	2.99205e+08	3.05034e+08	3.35407e+08	L-lysine catabolic process to acetyl-CoA via saccharopine [GO:0033512]; tricarboxylic acid cycle [GO:0006099]	oxoglutarate dehydrogenase complex [GO:0045252]	dihydrolipoyllysine-residue succinyltransferase activity [GO:0004149]
D0CDJ0	Flavodoxin OS=Acinetobacter baumannii (strain ATCC 19606 / DSM 30007 / CIP 70.34 / JCM 6841 / NBRC 109757 / NCIMB 12457 / NCTC 12156 / 81) OX=575584 GN=HMPREF0010_02820 PE=4 SV=1	0	197.926	34	25	218	25	1.28603e+08	1.49011e+08	1.77337e+08	179862043	1.74907e+08	1.6758e+08	1.69317e+08	1.9125e+08			FMN binding [GO:0010181]; oxidoreductase activity [GO:0016491]
D0CA71	Phenylalanine--tRNA ligase beta subunit OS=Acinetobacter baumannii (strain ATCC 19606 / DSM 30007 / CIP 70.34 / JCM 6841 / NBRC 109757 / NCIMB 12457 / NCTC 12156 / 81) OX=575584 GN=pheT PE=3 SV=1	0	197.482	42	25	199	25	1.01292e+08	1.01666e+08	1.1893e+08	1.48716e+08	1.1746e+08	1.04769e+08	1.02527e+08	1.18269e+08	phenylalanyl-tRNA aminoacylation [GO:0006432]	cytoplasm [GO:0005737]	ATP binding [GO:0005524]; magnesium ion binding [GO:0000287]; phenylalanine-tRNA ligase activity [GO:0004826]; tRNA binding [GO:0000049]
D0C7W0	S-adenosylmethionine synthase OS=Acinetobacter baumannii (strain ATCC 19606 / DSM 30007 / CIP 70.34 / JCM 6841 / NBRC 109757 / NCIMB 12457 / NCTC 12156 / 81) OX=575584 GN=metK PE=3 SV=1	0	196.961	59	18	184	18	2.37317e+08	2.30031e+08	2.65652e+08	3.09776e+08	2.87262e+08	2.82212e+08	2.97941e+08	327173966	one-carbon metabolic process [GO:0006730]; S-adenosylmethionine biosynthetic process [GO:0006556]	cytoplasm [GO:0005737]	ATP binding [GO:0005524]; magnesium ion binding [GO:0000287]; methionine adenosyltransferase activity [GO:0004478]
D0CEL8	NAD-dependent malic enzyme OS=Acinetobacter baumannii (strain ATCC 19606 / DSM 30007 / CIP 70.34 / JCM 6841 / NBRC 109757 / NCIMB 12457 / NCTC 12156 / 81) OX=575584 GN=maeA PE=3 SV=1	0	196.46	40	17	158	17	8.93111e+07	8.57185e+07	1.08029e+08	1.23284e+08	8.68333e+07	8.23035e+07	9.28908e+07	9.36226e+07			malate dehydrogenase (decarboxylating) (NAD+) activity [GO:0004471]; metal ion binding [GO:0046872]; NAD binding [GO:0051287]; oxaloacetate decarboxylase activity [GO:0008948]
D0CAE3	GTPase Der OS=Acinetobacter baumannii (strain ATCC 19606 / DSM 30007 / CIP 70.34 / JCM 6841 / NBRC 109757 / NCIMB 12457 / NCTC 12156 / 81) OX=575584 GN=der PE=3 SV=1	0	194.337	67	27	221	27	1.3224e+08	1.42523e+08	1.62264e+08	2.08918e+08	1.04732e+08	9.43908e+07	9.81267e+07	107276550	ribosome biogenesis [GO:0042254]		GTP binding [GO:0005525]
D0CCM7	Peptidoglycan D,D-transpeptidase FtsI OS=Acinetobacter baumannii (strain ATCC 19606 / DSM 30007 / CIP 70.34 / JCM 6841 / NBRC 109757 / NCIMB 12457 / NCTC 12156 / 81) OX=575584 GN=ftsI PE=3 SV=1	0	194.031	50	28	256	28	3.39294e+08	3.96078e+08	4.69553e+08	4.49254e+08	4.58412e+08	4.00568e+08	3.88183e+08	5.12123e+08	cell wall organization [GO:0071555]; division septum assembly [GO:0000917]; FtsZ-dependent cytokinesis [GO:0043093]; peptidoglycan biosynthetic process [GO:0009252]; regulation of cell shape [GO:0008360]	integral component of plasma membrane [GO:0005887]	penicillin binding [GO:0008658]; peptidoglycan glycosyltransferase activity [GO:0008955]; serine-type D-Ala-D-Ala carboxypeptidase activity [GO:0009002]
D0C7T2	Chaperone SurA OS=Acinetobacter baumannii (strain ATCC 19606 / DSM 30007 / CIP 70.34 / JCM 6841 / NBRC 109757 / NCIMB 12457 / NCTC 12156 / 81) OX=575584 GN=surA PE=3 SV=1	0	194.01	63	23	153	23	6.0625e+07	6.69629e+07	7.26824e+07	7.62974e+07	1.2837e+08	1.18564e+08	1.20398e+08	1.22719e+08	Gram-negative-bacterium-type cell outer membrane assembly [GO:0043165]; maintenance of stationary phase [GO:0060274]; protein folding [GO:0006457]; protein stabilization [GO:0050821]	outer membrane-bounded periplasmic space [GO:0030288]	peptide binding [GO:0042277]; peptidyl-prolyl cis-trans isomerase activity [GO:0003755]; unfolded protein binding [GO:0051082]
D0CC74	30S ribosomal protein S2 OS=Acinetobacter baumannii (strain ATCC 19606 / DSM 30007 / CIP 70.34 / JCM 6841 / NBRC 109757 / NCIMB 12457 / NCTC 12156 / 81) OX=575584 GN=rpsB PE=1 SV=1	0	193.714	75	14	244	14	1.37057e+09	1.42114e+09	1.52349e+09	1.45285e+09	1.23155e+09	1.20761e+09	1.19926e+09	1.32735e+09	translation [GO:0006412]	small ribosomal subunit [GO:0015935]	structural constituent of ribosome [GO:0003735]
D0CFL9	Lipopolysaccharide export system ATP-binding protein LptB OS=Acinetobacter baumannii (strain ATCC 19606 / DSM 30007 / CIP 70.34 / JCM 6841 / NBRC 109757 / NCIMB 12457 / NCTC 12156 / 81) OX=575584 GN=lptB PE=3 SV=1	0	193.241	55	12	160	12	2.59533e+08	2.49423e+08	3.26904e+08	3.26995e+08	3.01688e+08	3.02789e+08	3.15632e+08	3.08312e+08	transmembrane transport [GO:0055085]	ATP-binding cassette (ABC) transporter complex [GO:0043190]; cytoplasm [GO:0005737]	ATPase activity [GO:0016887]; ATP binding [GO:0005524]
D0CDH5	Heavy metal efflux pump, CzcA family OS=Acinetobacter baumannii (strain ATCC 19606 / DSM 30007 / CIP 70.34 / JCM 6841 / NBRC 109757 / NCIMB 12457 / NCTC 12156 / 81) OX=575584 GN=czcA PE=4 SV=1	0	192.751	31	26	168	26	5.02066e+07	4.62333e+07	6.4365e+07	5.34319e+07	5.95922e+07	5.48593e+07	6.54103e+07	6.25177e+07		integral component of membrane [GO:0016021]	transmembrane transporter activity [GO:0022857]
D0C6Q5	Enolase OS=Acinetobacter baumannii (strain ATCC 19606 / DSM 30007 / CIP 70.34 / JCM 6841 / NBRC 109757 / NCIMB 12457 / NCTC 12156 / 81) OX=575584 GN=eno PE=3 SV=1	0	190.61	44	14	167	14	2.08406e+08	220085113	2.42931e+08	2.75289e+08	2.51657e+08	2.60801e+08	2.66562e+08	2.80576e+08	glycolytic process [GO:0006096]	cell surface [GO:0009986]; extracellular region [GO:0005576]; phosphopyruvate hydratase complex [GO:0000015]	magnesium ion binding [GO:0000287]; phosphopyruvate hydratase activity [GO:0004634]
D0C734	DUF262 domain-containing protein OS=Acinetobacter baumannii (strain ATCC 19606 / DSM 30007 / CIP 70.34 / JCM 6841 / NBRC 109757 / NCIMB 12457 / NCTC 12156 / 81) OX=575584 GN=HMPREF0010_00564 PE=4 SV=1	0	190.195	65	29	282	28	4.59898e+08	4.55994e+08	5.8086e+08	6.56273e+08	6.02355e+08	5.79767e+08	5.79974e+08	5.69285e+08
D0CEK8	ATP synthase subunit b OS=Acinetobacter baumannii (strain ATCC 19606 / DSM 30007 / CIP 70.34 / JCM 6841 / NBRC 109757 / NCIMB 12457 / NCTC 12156 / 81) OX=575584 GN=atpF PE=3 SV=1	0	189.313	79	15	514	15	9.24802e+09	1.03258e+10	1.06312e+10	1.11613e+10	1.02245e+10	1.02002e+10	1.00689e+10	1.18287e+10		integral component of membrane [GO:0016021]; plasma membrane [GO:0005886]; proton-transporting ATP synthase complex, coupling factor F(o) [GO:0045263]	hydrolase activity [GO:0016787]; proton-transporting ATP synthase activity, rotational mechanism [GO:0046933]
D0CC75	Elongation factor Ts OS=Acinetobacter baumannii (strain ATCC 19606 / DSM 30007 / CIP 70.34 / JCM 6841 / NBRC 109757 / NCIMB 12457 / NCTC 12156 / 81) OX=575584 GN=tsf PE=3 SV=1	0	187.923	72	17	169	17	1.18719e+08	1.26383e+08	1.34877e+08	1.6502e+08	1.68941e+08	1.5975e+08	1.677e+08	1.91531e+08		cytoplasm [GO:0005737]	translation elongation factor activity [GO:0003746]
D0C6P2	ATP-dependent Clp protease ATP-binding subunit ClpA OS=Acinetobacter baumannii (strain ATCC 19606 / DSM 30007 / CIP 70.34 / JCM 6841 / NBRC 109757 / NCIMB 12457 / NCTC 12156 / 81) OX=575584 GN=clpA PE=3 SV=1	0	187.579	47	29	153	29	1.6431e+08	1.72232e+08	2.11338e+08	2.3113e+08	2.1807e+08	1.99633e+08	2.03395e+08	2.09466e+08	protein unfolding [GO:0043335]		ATPase activity [GO:0016887]; ATP binding [GO:0005524]; peptidase activity [GO:0008233]
D0CF66	Histidine kinase OS=Acinetobacter baumannii (strain ATCC 19606 / DSM 30007 / CIP 70.34 / JCM 6841 / NBRC 109757 / NCIMB 12457 / NCTC 12156 / 81) OX=575584 GN=HMPREF0010_03532 PE=3 SV=1	0	187.405	25	24	168	24	7.96651e+07	8.14894e+07	1.08621e+08	1.02773e+08	9.3216e+07	9.44502e+07	9.66162e+07	9.47891e+07		cytoplasm [GO:0005737]; integral component of membrane [GO:0016021]	phosphorelay sensor kinase activity [GO:0000155]; transmembrane transporter activity [GO:0022857]
D0CD50	tRNA-2-methylthio-N(6)-dimethylallyladenosine synthase OS=Acinetobacter baumannii (strain ATCC 19606 / DSM 30007 / CIP 70.34 / JCM 6841 / NBRC 109757 / NCIMB 12457 / NCTC 12156 / 81) OX=575584 GN=miaB PE=3 SV=1	0	187.245	41	17	207	17	2.81789e+08	3.36434e+08	4.12995e+08	4.51866e+08	3.92874e+08	3.39887e+08	3.29773e+08	3.7205e+08	tRNA modification [GO:0006400]	cytoplasm [GO:0005737]	4 iron, 4 sulfur cluster binding [GO:0051539]; metal ion binding [GO:0046872]; methylthiotransferase activity [GO:0035596]
D0CE28	NLPA lipoprotein OS=Acinetobacter baumannii (strain ATCC 19606 / DSM 30007 / CIP 70.34 / JCM 6841 / NBRC 109757 / NCIMB 12457 / NCTC 12156 / 81) OX=575584 GN=HMPREF0010_03008 PE=3 SV=1	0	186.831	69	17	224	17	5.02604e+08	5.62225e+08	6.82903e+08	6.64243e+08	7.36765e+08	7.25028e+08	7.45181e+08	7.97614e+08		membrane [GO:0016020]
D0CEH8	OmpA family protein OS=Acinetobacter baumannii (strain ATCC 19606 / DSM 30007 / CIP 70.34 / JCM 6841 / NBRC 109757 / NCIMB 12457 / NCTC 12156 / 81) OX=575584 GN=HMPREF0010_03158 PE=4 SV=1	0	185.834	48	14	180	14	2.52376e+08	2.73724e+08	3.36544e+08	3.27446e+08	4.33184e+08	4.29918e+08	4.2499e+08	4.43752e+08		cell outer membrane [GO:0009279]; integral component of membrane [GO:0016021]
D0CAC7	Acetolactate synthase OS=Acinetobacter baumannii (strain ATCC 19606 / DSM 30007 / CIP 70.34 / JCM 6841 / NBRC 109757 / NCIMB 12457 / NCTC 12156 / 81) OX=575584 GN=ilvB PE=3 SV=1	0	185.67	38	19	179	19	1.54093e+08	1.63851e+08	1.89048e+08	2.33927e+08	1.63078e+08	1.40425e+08	1.44779e+08	1.48676e+08	isoleucine biosynthetic process [GO:0009097]; valine biosynthetic process [GO:0009099]		acetolactate synthase activity [GO:0003984]; flavin adenine dinucleotide binding [GO:0050660]; magnesium ion binding [GO:0000287]; thiamine pyrophosphate binding [GO:0030976]
D0C7Z2	Helicase ATP-binding domain-containing protein OS=Acinetobacter baumannii (strain ATCC 19606 / DSM 30007 / CIP 70.34 / JCM 6841 / NBRC 109757 / NCIMB 12457 / NCTC 12156 / 81) OX=575584 GN=HMPREF0010_00872 PE=4 SV=1	0	185.54	41	25	207	25	2.13462e+08	2.60517e+08	3.02014e+08	3.46433e+08	2.62309e+08	2.18658e+08	2.01776e+08	2.5975e+08
D0C9I8	Cell division protein ZipA OS=Acinetobacter baumannii (strain ATCC 19606 / DSM 30007 / CIP 70.34 / JCM 6841 / NBRC 109757 / NCIMB 12457 / NCTC 12156 / 81) OX=575584 GN=zipA PE=3 SV=1	0	184.834	63	10	208	10	4.23933e+08	4.29144e+08	5.31313e+08	5.98865e+08	5.37514e+08	5.01557e+08	4.50826e+08	5.08466e+08	cell septum assembly [GO:0090529]	integral component of membrane [GO:0016021]; plasma membrane [GO:0005886]
D0CD98	Aspartate--tRNA(Asp/Asn) ligase OS=Acinetobacter baumannii (strain ATCC 19606 / DSM 30007 / CIP 70.34 / JCM 6841 / NBRC 109757 / NCIMB 12457 / NCTC 12156 / 81) OX=575584 GN=aspS PE=3 SV=1	0	184.56	48	26	214	26	1.08963e+08	1.21099e+08	1.43688e+08	1.74734e+08	1.26306e+08	1.10103e+08	1.16424e+08	1.43864e+08	aspartyl-tRNA aminoacylation [GO:0006422]	cytoplasm [GO:0005737]	aspartate-tRNA(Asn) ligase activity [GO:0050560]; aspartate-tRNA ligase activity [GO:0004815]; ATP binding [GO:0005524]; nucleic acid binding [GO:0003676]
D0CAZ8	Beta-hydroxylase, aspartyl/asparaginyl family OS=Acinetobacter baumannii (strain ATCC 19606 / DSM 30007 / CIP 70.34 / JCM 6841 / NBRC 109757 / NCIMB 12457 / NCTC 12156 / 81) OX=575584 GN=HMPREF0010_01928 PE=4 SV=1	0	184.34	50	14	180	14	372024161	4.00404e+08	5.0186e+08	5.12734e+08	4.54504e+08	4.46999e+08	4.51322e+08	4.69158e+08	peptidyl-amino acid modification [GO:0018193]		peptide-aspartate beta-dioxygenase activity [GO:0004597]; peptidyl-aspartic acid 3-dioxygenase activity [GO:0062101]
D0CFL5	Dihydrolipoamide acetyltransferase component of pyruvate dehydrogenase complex OS=Acinetobacter baumannii (strain ATCC 19606 / DSM 30007 / CIP 70.34 / JCM 6841 / NBRC 109757 / NCIMB 12457 / NCTC 12156 / 81) OX=575584 GN=aceF PE=3 SV=1	0	183.331	44	19	157	19	207060975	2.21687e+08	2.3335e+08	2.95547e+08	2.19342e+08	1.99197e+08	2.005e+08	2.42067e+08	glycolytic process [GO:0006096]	pyruvate dehydrogenase complex [GO:0045254]	dihydrolipoyllysine-residue acetyltransferase activity [GO:0004742]
D0CDA8	Acyl-CoA dehydrogenase, C-terminal domain protein OS=Acinetobacter baumannii (strain ATCC 19606 / DSM 30007 / CIP 70.34 / JCM 6841 / NBRC 109757 / NCIMB 12457 / NCTC 12156 / 81) OX=575584 GN=HMPREF0010_02738 PE=3 SV=1	0	181.087	37	17	137	15	7.48573e+07	6.61672e+07	8.23331e+07	1.13326e+08	5.6745e+07	5.35426e+07	5.16812e+07	7.09751e+07			flavin adenine dinucleotide binding [GO:0050660]; oxidoreductase activity, acting on the CH-CH group of donors [GO:0016627]
D0CAD4	Efflux transporter, outer membrane factor lipoprotein, NodT family OS=Acinetobacter baumannii (strain ATCC 19606 / DSM 30007 / CIP 70.34 / JCM 6841 / NBRC 109757 / NCIMB 12457 / NCTC 12156 / 81) OX=575584 GN=HMPREF0010_01714 PE=3 SV=1	0	181.079	46	16	148	16	7.97072e+07	92647636	1.06463e+08	1.07449e+08	7.87139e+07	7.39211e+07	7.56047e+07	8.18752e+07		cell outer membrane [GO:0009279]; integral component of membrane [GO:0016021]	efflux transmembrane transporter activity [GO:0015562]
D0CD00	50S ribosomal protein L2 OS=Acinetobacter baumannii (strain ATCC 19606 / DSM 30007 / CIP 70.34 / JCM 6841 / NBRC 109757 / NCIMB 12457 / NCTC 12156 / 81) OX=575584 GN=rplB PE=1 SV=1	0	181.061	49	14	617	14	8226928271	9.54491e+09	1.01409e+10	1.13202e+10	9.75089e+09	9.01024e+09	8677822232	1.02407e+10	translation [GO:0006412]	large ribosomal subunit [GO:0015934]	rRNA binding [GO:0019843]; structural constituent of ribosome [GO:0003735]; transferase activity [GO:0016740]
D0C8C8	Carboxyl transferase domain protein OS=Acinetobacter baumannii (strain ATCC 19606 / DSM 30007 / CIP 70.34 / JCM 6841 / NBRC 109757 / NCIMB 12457 / NCTC 12156 / 81) OX=575584 GN=HMPREF0010_01008 PE=4 SV=1	0	180.158	40	16	148	16	7.6081e+07	7.84237e+07	1.04281e+08	1.19509e+08	1.22856e+08	1.17031e+08	1.1808e+08	1.25155e+08	fatty acid biosynthetic process [GO:0006633]		ligase activity [GO:0016874]; transferase activity [GO:0016740]
D0C663	AAA domain-containing protein OS=Acinetobacter baumannii (strain ATCC 19606 / DSM 30007 / CIP 70.34 / JCM 6841 / NBRC 109757 / NCIMB 12457 / NCTC 12156 / 81) OX=575584 GN=HMPREF0010_00243 PE=4 SV=1	0	179.129	48	19	146	18	3.62194e+07	3.87775e+07	4.69565e+07	5.66605e+07	4.0928e+07	3.91285e+07	3.83611e+07	3.41817e+07	DNA repair [GO:0006281]; telomere maintenance [GO:0000723]		DNA helicase activity [GO:0003678]
D0CF50	Uncharacterized protein OS=Acinetobacter baumannii (strain ATCC 19606 / DSM 30007 / CIP 70.34 / JCM 6841 / NBRC 109757 / NCIMB 12457 / NCTC 12156 / 81) OX=575584 GN=HMPREF0010_03516 PE=4 SV=1	0	178.819	70	14	144	14	2.52116e+08	2.98224e+08	2.84481e+08	2.69031e+08	2.96877e+08	2.78971e+08	3.2439e+08	3.88875e+08
D0CF46	Inosine-5'-monophosphate dehydrogenase OS=Acinetobacter baumannii (strain ATCC 19606 / DSM 30007 / CIP 70.34 / JCM 6841 / NBRC 109757 / NCIMB 12457 / NCTC 12156 / 81) OX=575584 GN=guaB PE=3 SV=1	0	178.685	47	17	158	17	1.86016e+08	1.8573e+08	2.25071e+08	2.725e+08	217100792	1.82581e+08	1.91953e+08	2.34424e+08	GMP biosynthetic process [GO:0006177]		IMP dehydrogenase activity [GO:0003938]; metal ion binding [GO:0046872]; nucleotide binding [GO:0000166]
D0CDN0	SPFH/Band 7/PHB domain protein OS=Acinetobacter baumannii (strain ATCC 19606 / DSM 30007 / CIP 70.34 / JCM 6841 / NBRC 109757 / NCIMB 12457 / NCTC 12156 / 81) OX=575584 GN=HMPREF0010_02860 PE=4 SV=1	0	177.212	57	12	158	12	4.25865e+08	4.38591e+08	5.52224e+08	5.42139e+08	6.06165e+08	5.85032e+08	5.69401e+08	5.97278e+08		membrane [GO:0016020]
D0C825	Bifunctional uridylyltransferase/uridylyl-removing enzyme OS=Acinetobacter baumannii (strain ATCC 19606 / DSM 30007 / CIP 70.34 / JCM 6841 / NBRC 109757 / NCIMB 12457 / NCTC 12156 / 81) OX=575584 GN=glnD PE=3 SV=1	0	177.006	41	27	154	27	4.50883e+07	4.61793e+07	5.63576e+07	6.76927e+07	4.82725e+07	4.48993e+07	4.6195e+07	54735233	regulation of nitrogen utilization [GO:0006808]		[protein-PII] uridylyltransferase activity [GO:0008773]; phosphoric diester hydrolase activity [GO:0008081]
D0CE19	Site-specific DNA-methyltransferase (adenine-specific) OS=Acinetobacter baumannii (strain ATCC 19606 / DSM 30007 / CIP 70.34 / JCM 6841 / NBRC 109757 / NCIMB 12457 / NCTC 12156 / 81) OX=575584 GN=HMPREF0010_02999 PE=3 SV=1	0	175.902	36	22	145	22	5.58112e+07	5.68107e+07	6.50316e+07	7.96771e+07	6.33196e+07	5.73765e+07	5.84477e+07	6.91062e+07	DNA restriction-modification system [GO:0009307]		DNA binding [GO:0003677]; N-methyltransferase activity [GO:0008170]; site-specific DNA-methyltransferase (adenine-specific) activity [GO:0009007]
D0CFJ4	Uncharacterized protein OS=Acinetobacter baumannii (strain ATCC 19606 / DSM 30007 / CIP 70.34 / JCM 6841 / NBRC 109757 / NCIMB 12457 / NCTC 12156 / 81) OX=575584 GN=HMPREF0010_03485 PE=4 SV=1	0	175.865	58	12	167	12	2.20026e+08	2.28969e+08	2.9576e+08	2.6689e+08	2.68551e+08	2.47632e+08	2.2784e+08	2.33595e+08
D0CDZ2	Argininosuccinate synthase OS=Acinetobacter baumannii (strain ATCC 19606 / DSM 30007 / CIP 70.34 / JCM 6841 / NBRC 109757 / NCIMB 12457 / NCTC 12156 / 81) OX=575584 GN=argG PE=3 SV=1	0	175.494	54	18	173	18	6.68007e+07	6.83799e+07	8.58002e+07	8.84647e+07	78703142	7.5899e+07	8.35433e+07	8.47506e+07	arginine biosynthetic process [GO:0006526]	cytoplasm [GO:0005737]	argininosuccinate synthase activity [GO:0004055]; ATP binding [GO:0005524]; protein homodimerization activity [GO:0042803]
D0CA83	Threonine--tRNA ligase OS=Acinetobacter baumannii (strain ATCC 19606 / DSM 30007 / CIP 70.34 / JCM 6841 / NBRC 109757 / NCIMB 12457 / NCTC 12156 / 81) OX=575584 GN=thrS PE=3 SV=1	0	174.421	36	27	190	27	1.78484e+08	1.93303e+08	2.2158e+08	2.59994e+08	2.23451e+08	1.95991e+08	2.02967e+08	2.17725e+08	threonyl-tRNA aminoacylation [GO:0006435]	cytoplasm [GO:0005737]	ATP binding [GO:0005524]; metal ion binding [GO:0046872]; threonine-tRNA ligase activity [GO:0004829]; tRNA binding [GO:0000049]
D0CF49	Single-stranded-DNA-specific exonuclease RecJ OS=Acinetobacter baumannii (strain ATCC 19606 / DSM 30007 / CIP 70.34 / JCM 6841 / NBRC 109757 / NCIMB 12457 / NCTC 12156 / 81) OX=575584 GN=recJ PE=3 SV=1	0	174.161	34	18	142	18	9.40445e+07	1.09074e+08	1.24843e+08	138153830	1.16966e+08	1.10268e+08	1.1096e+08	1.13351e+08	DNA recombination [GO:0006310]; DNA repair [GO:0006281]		5'-3' exonuclease activity [GO:0008409]; nucleic acid binding [GO:0003676]
D0CF96	RND transporter, HAE1/HME family, permease protein OS=Acinetobacter baumannii (strain ATCC 19606 / DSM 30007 / CIP 70.34 / JCM 6841 / NBRC 109757 / NCIMB 12457 / NCTC 12156 / 81) OX=575584 GN=HMPREF0010_03387 PE=4 SV=1	0	174.039	31	27	185	27	4.78729e+07	5.24742e+07	6.3679e+07	6.36933e+07	5.95545e+07	5.98666e+07	5.80866e+07	6.17689e+07		integral component of membrane [GO:0016021]	transmembrane transporter activity [GO:0022857]
D0CCK3	Succinate CoA transferase OS=Acinetobacter baumannii (strain ATCC 19606 / DSM 30007 / CIP 70.34 / JCM 6841 / NBRC 109757 / NCIMB 12457 / NCTC 12156 / 81) OX=575584 GN=HMPREF0010_02483 PE=3 SV=1	0	173.997	51	18	174	18	2.32602e+08	2.36265e+08	2.81172e+08	3.22915e+08	2.509e+08	2.28984e+08	2.38428e+08	2.59539e+08	acetate metabolic process [GO:0006083]; acetyl-CoA metabolic process [GO:0006084]; propionate metabolic process, methylcitrate cycle [GO:0019679]		acetate CoA-transferase activity [GO:0008775]; acetyl-CoA hydrolase activity [GO:0003986]
D0C8I8	AAA domain-containing protein OS=Acinetobacter baumannii (strain ATCC 19606 / DSM 30007 / CIP 70.34 / JCM 6841 / NBRC 109757 / NCIMB 12457 / NCTC 12156 / 81) OX=575584 GN=HMPREF0010_01068 PE=4 SV=1	0	173.526	40	23	168	23	1.07403e+08	1.15786e+08	140732152	1.62484e+08	1.35611e+08	1.23289e+08	1.23278e+08	1.2156e+08			ATPase activity [GO:0016887]; ATP binding [GO:0005524]
D0C750	Helicase C-terminal domain protein OS=Acinetobacter baumannii (strain ATCC 19606 / DSM 30007 / CIP 70.34 / JCM 6841 / NBRC 109757 / NCIMB 12457 / NCTC 12156 / 81) OX=575584 GN=HMPREF0010_00580 PE=4 SV=1	0	173.518	29	26	156	26	3.50835e+07	4.1977e+07	4.67463e+07	5.17354e+07	4.44872e+07	4.41453e+07	4.46745e+07	5.177e+07			ATP binding [GO:0005524]; DNA binding [GO:0003677]; helicase activity [GO:0004386]
D0C7Z3	Uncharacterized protein (Fragment) OS=Acinetobacter baumannii (strain ATCC 19606 / DSM 30007 / CIP 70.34 / JCM 6841 / NBRC 109757 / NCIMB 12457 / NCTC 12156 / 81) OX=575584 GN=HMPREF0010_00873 PE=4 SV=1	0	173.274	33	26	195	26	8.31165e+07	8.88847e+07	9.78628e+07	1.32063e+08	9.61277e+07	8.69318e+07	9.42856e+07	9.7466e+07
D0CEG3	Adenylosuccinate synthetase OS=Acinetobacter baumannii (strain ATCC 19606 / DSM 30007 / CIP 70.34 / JCM 6841 / NBRC 109757 / NCIMB 12457 / NCTC 12156 / 81) OX=575584 GN=purA PE=3 SV=1	0	173.256	36	11	179	11	4.00981e+08	4.18828e+08	488403382	5.65346e+08	4.68748e+08	4.52586e+08	4.74669e+08	5.88471e+08	'de novo' AMP biosynthetic process [GO:0044208]	cytoplasm [GO:0005737]	adenylosuccinate synthase activity [GO:0004019]; GTP binding [GO:0005525]; magnesium ion binding [GO:0000287]
D0CB06	Uncharacterized protein OS=Acinetobacter baumannii (strain ATCC 19606 / DSM 30007 / CIP 70.34 / JCM 6841 / NBRC 109757 / NCIMB 12457 / NCTC 12156 / 81) OX=575584 GN=HMPREF0010_01936 PE=4 SV=1	0	173.064	60	21	177	21	1.51348e+08	1.68527e+08	217469267	211503585	1.81189e+08	1.73631e+08	1.60099e+08	1.86669e+08
D0CBR9	UvrABC system protein B OS=Acinetobacter baumannii (strain ATCC 19606 / DSM 30007 / CIP 70.34 / JCM 6841 / NBRC 109757 / NCIMB 12457 / NCTC 12156 / 81) OX=575584 GN=uvrB PE=3 SV=1	0	172.575	41	25	207	24	1.77006e+08	1.9375e+08	224577230	2.60158e+08	2.04442e+08	1.80607e+08	181112337	1.91491e+08	nucleotide-excision repair [GO:0006289]; SOS response [GO:0009432]	cytoplasm [GO:0005737]; excinuclease repair complex [GO:0009380]	ATPase activity [GO:0016887]; ATP binding [GO:0005524]; DNA binding [GO:0003677]; excinuclease ABC activity [GO:0009381]
D0CA58	Uncharacterized protein OS=Acinetobacter baumannii (strain ATCC 19606 / DSM 30007 / CIP 70.34 / JCM 6841 / NBRC 109757 / NCIMB 12457 / NCTC 12156 / 81) OX=575584 GN=HMPREF0010_01638 PE=4 SV=1	0	171.941	59	11	140	11	1.17624e+08	1.14156e+08	1.38062e+08	1.44228e+08	1.3588e+08	142823618	1.40957e+08	1.46964e+08
D0CAM5	ATP-binding protein Uup OS=Acinetobacter baumannii (strain ATCC 19606 / DSM 30007 / CIP 70.34 / JCM 6841 / NBRC 109757 / NCIMB 12457 / NCTC 12156 / 81) OX=575584 GN=uup PE=3 SV=1	0	171.713	45	21	138	21	7.96181e+07	8.87365e+07	9.65612e+07	1.02214e+08	7.9231e+07	7.16387e+07	6.4694e+07	8.82241e+07	DNA repair [GO:0006281]	cytoplasm [GO:0005737]	ATPase activity [GO:0016887]; ATP binding [GO:0005524]; DNA binding [GO:0003677]; ribosome binding [GO:0043022]
D0CD09	50S ribosomal protein L5 OS=Acinetobacter baumannii (strain ATCC 19606 / DSM 30007 / CIP 70.34 / JCM 6841 / NBRC 109757 / NCIMB 12457 / NCTC 12156 / 81) OX=575584 GN=rplE PE=1 SV=1	0	170.948	67	14	234	14	9.76398e+08	1.00168e+09	1.25621e+09	1.38229e+09	8.9112e+08	8.9757e+08	9.08933e+08	9.38863e+08	translation [GO:0006412]	ribosome [GO:0005840]	rRNA binding [GO:0019843]; structural constituent of ribosome [GO:0003735]; tRNA binding [GO:0000049]
D0CAQ3	Hca operon transcriptional activator OS=Acinetobacter baumannii (strain ATCC 19606 / DSM 30007 / CIP 70.34 / JCM 6841 / NBRC 109757 / NCIMB 12457 / NCTC 12156 / 81) OX=575584 GN=hcaR PE=3 SV=1	0	170.365	55	16	156	16	1.47579e+08	1.79431e+08	1.98146e+08	2.13587e+08	1.48302e+08	141796518	1.47857e+08	1.52418e+08			DNA-binding transcription factor activity [GO:0003700]
D0CB89	Long-chain-fatty-acid--CoA ligase OS=Acinetobacter baumannii (strain ATCC 19606 / DSM 30007 / CIP 70.34 / JCM 6841 / NBRC 109757 / NCIMB 12457 / NCTC 12156 / 81) OX=575584 GN=fadD PE=4 SV=1	0	170.18	43	21	168	21	1.23554e+08	1.18455e+08	1.5493e+08	1.55315e+08	1.29855e+08	1.35459e+08	136801010	1.39752e+08			long-chain fatty acid-CoA ligase activity [GO:0004467]
D0C9D7	Histidine kinase OS=Acinetobacter baumannii (strain ATCC 19606 / DSM 30007 / CIP 70.34 / JCM 6841 / NBRC 109757 / NCIMB 12457 / NCTC 12156 / 81) OX=575584 GN=HMPREF0010_01250 PE=4 SV=1	0	169.867	32	15	149	14	1.5438e+08	1.75394e+08	2.10358e+08	2.15466e+08	176989595	1.73382e+08	1.81529e+08	1.70943e+08		cytoplasm [GO:0005737]; integral component of membrane [GO:0016021]	phosphorelay sensor kinase activity [GO:0000155]
D0C9G3	Auxiliary transport protein, membrane fusion protein (MFP) family protein OS=Acinetobacter baumannii (strain ATCC 19606 / DSM 30007 / CIP 70.34 / JCM 6841 / NBRC 109757 / NCIMB 12457 / NCTC 12156 / 81) OX=575584 GN=HMPREF0010_01276 PE=4 SV=1	0	168.975	63	18	152	18	1.77431e+08	2.09822e+08	2.42406e+08	2.42212e+08	2.15372e+08	2.02211e+08	1.9808e+08	2.32074e+08
D0C7V9	Transketolase OS=Acinetobacter baumannii (strain ATCC 19606 / DSM 30007 / CIP 70.34 / JCM 6841 / NBRC 109757 / NCIMB 12457 / NCTC 12156 / 81) OX=575584 GN=tkt PE=3 SV=1	0	168.793	40	21	183	21	1.51079e+08	1.57228e+08	1.85974e+08	2.32711e+08	1.39495e+08	1.42071e+08	1.55067e+08	1.56927e+08			metal ion binding [GO:0046872]; transketolase activity [GO:0004802]
D0CAD3	Macrolide export ATP-binding/permease protein MacB OS=Acinetobacter baumannii (strain ATCC 19606 / DSM 30007 / CIP 70.34 / JCM 6841 / NBRC 109757 / NCIMB 12457 / NCTC 12156 / 81) OX=575584 GN=macB PE=3 SV=1	0	167.556	50	19	116	19	4.65749e+07	53361746	6.3194e+07	6.34076e+07	41711439	3.82861e+07	3.82998e+07	4.22147e+07	response to antibiotic [GO:0046677]; xenobiotic detoxification by transmembrane export across the plasma membrane [GO:1990961]	integral component of plasma membrane [GO:0005887]	ABC-type xenobiotic transporter activity [GO:0008559]; ATPase activity [GO:0016887]; ATP binding [GO:0005524]; efflux transmembrane transporter activity [GO:0015562]
D0C6C8	Biotin carboxylase OS=Acinetobacter baumannii (strain ATCC 19606 / DSM 30007 / CIP 70.34 / JCM 6841 / NBRC 109757 / NCIMB 12457 / NCTC 12156 / 81) OX=575584 GN=accC PE=4 SV=1	0	166.125	45	16	171	16	1.16978e+08	1.18808e+08	1.37712e+08	1.6289e+08	1.36038e+08	1.18057e+08	1.19506e+08	1.24188e+08	fatty acid biosynthetic process [GO:0006633]; malonyl-CoA biosynthetic process [GO:2001295]		acetyl-CoA carboxylase activity [GO:0003989]; ATP binding [GO:0005524]; biotin carboxylase activity [GO:0004075]; metal ion binding [GO:0046872]
D0C5Z4	Cytochrome bo(3) ubiquinol oxidase subunit 1 OS=Acinetobacter baumannii (strain ATCC 19606 / DSM 30007 / CIP 70.34 / JCM 6841 / NBRC 109757 / NCIMB 12457 / NCTC 12156 / 81) OX=575584 GN=cyoB PE=3 SV=1	0	165.041	19	15	314	15	1.42235e+09	1.51922e+09	1.78803e+09	1.99084e+09	2.02198e+09	1.81101e+09	1.85493e+09	1.8599e+09	aerobic respiration [GO:0009060]	integral component of membrane [GO:0016021]; respirasome [GO:0070469]	cytochrome bo3 ubiquinol oxidase activity [GO:0009486]; cytochrome-c oxidase activity [GO:0004129]; heme binding [GO:0020037]; oxidoreductase activity, acting on diphenols and related substances as donors, oxygen as acceptor [GO:0016682]
D0CE75	GMC oxidoreductase OS=Acinetobacter baumannii (strain ATCC 19606 / DSM 30007 / CIP 70.34 / JCM 6841 / NBRC 109757 / NCIMB 12457 / NCTC 12156 / 81) OX=575584 GN=HMPREF0010_03055 PE=4 SV=1	0	164.646	38	18	193	18	7.29726e+07	7.41881e+07	9.52923e+07	98020451	8.70422e+07	8.38238e+07	78362640	9.66954e+07			flavin adenine dinucleotide binding [GO:0050660]; oxidoreductase activity, acting on CH-OH group of donors [GO:0016614]
D0C9P4	Beta-ketoacyl-acyl-carrier-protein synthase I OS=Acinetobacter baumannii (strain ATCC 19606 / DSM 30007 / CIP 70.34 / JCM 6841 / NBRC 109757 / NCIMB 12457 / NCTC 12156 / 81) OX=575584 GN=fabB PE=3 SV=1	0	164.253	40	14	119	13	1.78699e+08	1.89709e+08	2.28289e+08	2.36616e+08	2.08812e+08	2.1341e+08	2.19873e+08	2.60503e+08	fatty acid biosynthetic process [GO:0006633]		3-oxoacyl-[acyl-carrier-protein] synthase activity [GO:0004315]
D0CAB8	DUF3298 domain-containing protein OS=Acinetobacter baumannii (strain ATCC 19606 / DSM 30007 / CIP 70.34 / JCM 6841 / NBRC 109757 / NCIMB 12457 / NCTC 12156 / 81) OX=575584 GN=HMPREF0010_01698 PE=4 SV=1	0	163.57	57	16	186	16	3.5884e+08	3.72356e+08	4.07969e+08	4.3253e+08	4.56872e+08	4.24918e+08	4.45175e+08	4.42456e+08
D0CCL4	Uncharacterized protein OS=Acinetobacter baumannii (strain ATCC 19606 / DSM 30007 / CIP 70.34 / JCM 6841 / NBRC 109757 / NCIMB 12457 / NCTC 12156 / 81) OX=575584 GN=HMPREF0010_02494 PE=3 SV=1	0	163.146	56	19	143	19	3.74553e+07	3.96332e+07	4.91574e+07	5.52097e+07	4.75254e+07	4.13698e+07	4.22088e+07	4.56831e+07			efflux transmembrane transporter activity [GO:0015562]
D0CBE5	tRNA-cytidine(32) 2-sulfurtransferase OS=Acinetobacter baumannii (strain ATCC 19606 / DSM 30007 / CIP 70.34 / JCM 6841 / NBRC 109757 / NCIMB 12457 / NCTC 12156 / 81) OX=575584 GN=ttcA PE=3 SV=1	0	163.135	60	15	189	15	1.78616e+08	1.83856e+08	2.20184e+08	2.30123e+08	1.82795e+08	1.75163e+08	1.81076e+08	1.9484e+08	tRNA thio-modification [GO:0034227]	cytoplasm [GO:0005737]	4 iron, 4 sulfur cluster binding [GO:0051539]; ATP binding [GO:0005524]; magnesium ion binding [GO:0000287]; sulfurtransferase activity [GO:0016783]; tRNA binding [GO:0000049]
D0CAE5	TPR_21 domain-containing protein OS=Acinetobacter baumannii (strain ATCC 19606 / DSM 30007 / CIP 70.34 / JCM 6841 / NBRC 109757 / NCIMB 12457 / NCTC 12156 / 81) OX=575584 GN=HMPREF0010_01725 PE=3 SV=1	0	163.063	63	18	191	18	7.58645e+08	8.25099e+08	960179241	9.72299e+08	8.88513e+08	9.21314e+08	9.31973e+08	1.0115e+09		integral component of membrane [GO:0016021]
D0CCL6	Cation efflux system protein CzcA OS=Acinetobacter baumannii (strain ATCC 19606 / DSM 30007 / CIP 70.34 / JCM 6841 / NBRC 109757 / NCIMB 12457 / NCTC 12156 / 81) OX=575584 GN=czcA PE=3 SV=1	0	162.089	30	24	161	24	6.01249e+07	6.41012e+07	7.92033e+07	7.89255e+07	7.43377e+07	7.57132e+07	8.14542e+07	8.08044e+07		integral component of membrane [GO:0016021]	cation transmembrane transporter activity [GO:0008324]
D0C9D3	Ribonucleoside-diphosphate reductase OS=Acinetobacter baumannii (strain ATCC 19606 / DSM 30007 / CIP 70.34 / JCM 6841 / NBRC 109757 / NCIMB 12457 / NCTC 12156 / 81) OX=575584 GN=HMPREF0010_01246 PE=3 SV=1	0	161.451	42	15	127	15	1.28608e+08	1.52371e+08	1.63476e+08	1.96461e+08	1.60351e+08	1.48582e+08	1.48825e+08	1.76437e+08	deoxyribonucleotide biosynthetic process [GO:0009263]; DNA replication [GO:0006260]		ribonucleoside-diphosphate reductase activity, thioredoxin disulfide as acceptor [GO:0004748]
D0CAC5	Ketol-acid reductoisomerase (NADP(+)) OS=Acinetobacter baumannii (strain ATCC 19606 / DSM 30007 / CIP 70.34 / JCM 6841 / NBRC 109757 / NCIMB 12457 / NCTC 12156 / 81) OX=575584 GN=ilvC PE=3 SV=1	0	161.411	53	17	185	17	5.09392e+08	520070046	6.43825e+08	7.01404e+08	5.56579e+08	5.44038e+08	5.81025e+08	5.99701e+08	isoleucine biosynthetic process [GO:0009097]; valine biosynthetic process [GO:0009099]		isomerase activity [GO:0016853]; ketol-acid reductoisomerase activity [GO:0004455]; magnesium ion binding [GO:0000287]; NADP binding [GO:0050661]
D0CBN6	Uncharacterized protein OS=Acinetobacter baumannii (strain ATCC 19606 / DSM 30007 / CIP 70.34 / JCM 6841 / NBRC 109757 / NCIMB 12457 / NCTC 12156 / 81) OX=575584 GN=HMPREF0010_02166 PE=4 SV=1	0	161.406	55	12	304	12	2.6367e+09	2.91149e+09	3.44454e+09	2845765289	2.99477e+09	3.10421e+09	2.89482e+09	3.23522e+09
D0CBI6	Auxiliary transport protein, membrane fusion protein (MFP) family protein OS=Acinetobacter baumannii (strain ATCC 19606 / DSM 30007 / CIP 70.34 / JCM 6841 / NBRC 109757 / NCIMB 12457 / NCTC 12156 / 81) OX=575584 GN=HMPREF0010_02116 PE=4 SV=1	0	160.743	55	15	136	15	7.5378e+07	85017423	9.04078e+07	9.39674e+07	9.22327e+07	9.20632e+07	9.0642e+07	1.06438e+08
D0C895	ABC transporter, substrate-binding protein, family 3 OS=Acinetobacter baumannii (strain ATCC 19606 / DSM 30007 / CIP 70.34 / JCM 6841 / NBRC 109757 / NCIMB 12457 / NCTC 12156 / 81) OX=575584 GN=HMPREF0010_00975 PE=3 SV=1	0	160.63	68	17	152	17	5.04769e+07	5.78426e+07	6.88793e+07	6.4226e+07	6.20428e+07	6.80009e+07	6.68287e+07	6.90352e+07
D0C9H1	MTA/SAH nucleosidase OS=Acinetobacter baumannii (strain ATCC 19606 / DSM 30007 / CIP 70.34 / JCM 6841 / NBRC 109757 / NCIMB 12457 / NCTC 12156 / 81) OX=575584 GN=mtnN PE=4 SV=1	0	160.353	47	11	125	11	8.48631e+07	8.69334e+07	1.19505e+08	1.12607e+08	1.24872e+08	129493533	1.42625e+08	1.29274e+08	nucleoside metabolic process [GO:0009116]		adenosylhomocysteine nucleosidase activity [GO:0008782]; methylthioadenosine nucleosidase activity [GO:0008930]
D0C7P9	Cell division protein ZapE OS=Acinetobacter baumannii (strain ATCC 19606 / DSM 30007 / CIP 70.34 / JCM 6841 / NBRC 109757 / NCIMB 12457 / NCTC 12156 / 81) OX=575584 GN=zapE PE=3 SV=1	0	160.043	47	13	169	13	1.61768e+08	1.64846e+08	1.8583e+08	208184102	157263693	1.50451e+08	1.46176e+08	157219682	cell cycle [GO:0007049]; cell division [GO:0051301]	cytoplasm [GO:0005737]	ATPase activity [GO:0016887]; ATP binding [GO:0005524]
D0C7U4	ABC transporter, ATP-binding protein OS=Acinetobacter baumannii (strain ATCC 19606 / DSM 30007 / CIP 70.34 / JCM 6841 / NBRC 109757 / NCIMB 12457 / NCTC 12156 / 81) OX=575584 GN=HMPREF0010_00824 PE=4 SV=1	0	159.515	35	20	183	20	2.63061e+08	2.90152e+08	3.37967e+08	3.5498e+08	3.39674e+08	3.13353e+08	3.17679e+08	3.64809e+08		integral component of membrane [GO:0016021]	ATPase activity [GO:0016887]; ATPase-coupled transmembrane transporter activity [GO:0042626]; ATP binding [GO:0005524]
D0CDP4	Valine--tRNA ligase OS=Acinetobacter baumannii (strain ATCC 19606 / DSM 30007 / CIP 70.34 / JCM 6841 / NBRC 109757 / NCIMB 12457 / NCTC 12156 / 81) OX=575584 GN=valS PE=3 SV=1	0	159.386	33	24	158	24	6.07149e+07	5.77452e+07	7.75565e+07	8.76836e+07	6.22553e+07	5.66458e+07	6.15841e+07	6.21453e+07	valyl-tRNA aminoacylation [GO:0006438]	cytoplasm [GO:0005737]	aminoacyl-tRNA editing activity [GO:0002161]; ATP binding [GO:0005524]; valine-tRNA ligase activity [GO:0004832]
D0CFK8	Cell division protein FtsQ OS=Acinetobacter baumannii (strain ATCC 19606 / DSM 30007 / CIP 70.34 / JCM 6841 / NBRC 109757 / NCIMB 12457 / NCTC 12156 / 81) OX=575584 GN=ftsQ PE=3 SV=1	0	159.185	56	15	174	15	1.8889e+08	1.8269e+08	2.4389e+08	2.44433e+08	2.32295e+08	2.22632e+08	2.19498e+08	2.5134e+08	cell septum assembly [GO:0090529]; FtsZ-dependent cytokinesis [GO:0043093]	cell division site [GO:0032153]; integral component of plasma membrane [GO:0005887]
D0CAV7	Ubiquinone/menaquinone biosynthesis C-methyltransferase UbiE OS=Acinetobacter baumannii (strain ATCC 19606 / DSM 30007 / CIP 70.34 / JCM 6841 / NBRC 109757 / NCIMB 12457 / NCTC 12156 / 81) OX=575584 GN=ubiE PE=3 SV=1	0	159.099	47	11	130	11	7.87487e+07	7.94284e+07	9.79959e+07	1.06942e+08	9.10293e+07	8.88035e+07	9.91891e+07	1.07884e+08	aerobic respiration [GO:0009060]; menaquinone biosynthetic process [GO:0009234]; methylation [GO:0032259]; ubiquinone biosynthetic process [GO:0006744]		2-octaprenyl-6-methoxy-1,4-benzoquinone methylase activity [GO:0043333]; demethylmenaquinone methyltransferase activity [GO:0043770]; S-adenosylmethionine:2-demethylmenaquinol-7 methyltransferase activity [GO:0102955]; S-adenosylmethionine:2-demethylmenaquinol methyltransferase activity [GO:0102094]; S-adenosylmethionine:2-demethylquinol-8 methyltransferase activity [GO:0102027]
D0CCU3	Glutamate dehydrogenase OS=Acinetobacter baumannii (strain ATCC 19606 / DSM 30007 / CIP 70.34 / JCM 6841 / NBRC 109757 / NCIMB 12457 / NCTC 12156 / 81) OX=575584 GN=gdhA PE=3 SV=1	0	159.074	38	11	138	11	1.26155e+08	1.34028e+08	1.59267e+08	1.89855e+08	1.53872e+08	1.39007e+08	1.47882e+08	1.60575e+08	cellular amino acid metabolic process [GO:0006520]		nucleotide binding [GO:0000166]; oxidoreductase activity, acting on the CH-NH2 group of donors, NAD or NADP as acceptor [GO:0016639]
D0CBI7	Outer membrane efflux protein OS=Acinetobacter baumannii (strain ATCC 19606 / DSM 30007 / CIP 70.34 / JCM 6841 / NBRC 109757 / NCIMB 12457 / NCTC 12156 / 81) OX=575584 GN=HMPREF0010_02117 PE=3 SV=1	0	158.745	42	18	139	18	2.77463e+08	3.25267e+08	3.77047e+08	3.65162e+08	4.7453e+08	3.54864e+08	3.09567e+08	3.55198e+08			efflux transmembrane transporter activity [GO:0015562]
D0CBH9	DNA gyrase subunit A OS=Acinetobacter baumannii (strain ATCC 19606 / DSM 30007 / CIP 70.34 / JCM 6841 / NBRC 109757 / NCIMB 12457 / NCTC 12156 / 81) OX=575584 GN=gyrA PE=3 SV=1	0	158.565	32	23	171	23	5.1696e+07	6.04142e+07	6.53271e+07	8.51763e+07	6.60163e+07	5.599e+07	5.57402e+07	6.99167e+07	DNA-dependent DNA replication [GO:0006261]; DNA topological change [GO:0006265]	chromosome [GO:0005694]; cytoplasm [GO:0005737]	ATP binding [GO:0005524]; DNA binding [GO:0003677]; DNA topoisomerase type II (double strand cut, ATP-hydrolyzing) activity [GO:0003918]
D0CB54	Ferrous iron transport protein B OS=Acinetobacter baumannii (strain ATCC 19606 / DSM 30007 / CIP 70.34 / JCM 6841 / NBRC 109757 / NCIMB 12457 / NCTC 12156 / 81) OX=575584 GN=feoB PE=4 SV=1	0	158.514	28	17	174	17	3.4431e+08	3.63533e+08	4.17948e+08	4.35923e+08	4.14048e+08	4.16207e+08	4.30972e+08	444480446		integral component of membrane [GO:0016021]	ferrous iron transmembrane transporter activity [GO:0015093]; GTP binding [GO:0005525]
D0CF88	Dihydroxy-acid dehydratase OS=Acinetobacter baumannii (strain ATCC 19606 / DSM 30007 / CIP 70.34 / JCM 6841 / NBRC 109757 / NCIMB 12457 / NCTC 12156 / 81) OX=575584 GN=ilvD PE=3 SV=1	0	158.42	38	15	129	15	4.48107e+07	4.19607e+07	5.28255e+07	6.32281e+07	4.15855e+07	3.95596e+07	4.58861e+07	4.57935e+07	isoleucine biosynthetic process [GO:0009097]; valine biosynthetic process [GO:0009099]		4 iron, 4 sulfur cluster binding [GO:0051539]; dihydroxy-acid dehydratase activity [GO:0004160]; metal ion binding [GO:0046872]
D0CCH4	ATPase_AAA_core domain-containing protein OS=Acinetobacter baumannii (strain ATCC 19606 / DSM 30007 / CIP 70.34 / JCM 6841 / NBRC 109757 / NCIMB 12457 / NCTC 12156 / 81) OX=575584 GN=HMPREF0010_02454 PE=4 SV=1	0	158.418	53	17	156	17	5.12997e+07	5.7735e+07	6.35746e+07	8.00194e+07	6.19235e+07	5.25139e+07	5.66855e+07	6.46757e+07			ATPase activity [GO:0016887]; ATP binding [GO:0005524]
D0CBL2	Peptidoglycan-associated protein OS=Acinetobacter baumannii (strain ATCC 19606 / DSM 30007 / CIP 70.34 / JCM 6841 / NBRC 109757 / NCIMB 12457 / NCTC 12156 / 81) OX=575584 GN=pal PE=3 SV=1	0	158.253	74	8	247	8	1.46777e+09	1.72889e+09	2.09283e+09	2.08915e+09	1.73557e+09	1.67761e+09	1.71079e+09	1.75604e+09	cell cycle [GO:0007049]; cell division [GO:0051301]	cell outer membrane [GO:0009279]; integral component of membrane [GO:0016021]
D0CG85	Elongation factor Tu (Fragment) OS=Acinetobacter baumannii (strain ATCC 19606 / DSM 30007 / CIP 70.34 / JCM 6841 / NBRC 109757 / NCIMB 12457 / NCTC 12156 / 81) OX=575584 GN=tuf PE=1 SV=1	0	157.825	39	13	275	13	1.90855e+09	1.99819e+09	2.33416e+09	2.75746e+09	2.17593e+09	2.00437e+09	2.00975e+09	2.33269e+09			GTPase activity [GO:0003924]; GTP binding [GO:0005525]; translation elongation factor activity [GO:0003746]
D0CAF5	Peptidase, S41 family OS=Acinetobacter baumannii (strain ATCC 19606 / DSM 30007 / CIP 70.34 / JCM 6841 / NBRC 109757 / NCIMB 12457 / NCTC 12156 / 81) OX=575584 GN=HMPREF0010_01735 PE=3 SV=1	0	157.032	47	26	181	26	7.55128e+07	7.74048e+07	9.60543e+07	9.73908e+07	1.03776e+08	1.01015e+08	9.84176e+07	1.06972e+08			serine-type peptidase activity [GO:0008236]
D0CFV5	Copper-exporting ATPase OS=Acinetobacter baumannii (strain ATCC 19606 / DSM 30007 / CIP 70.34 / JCM 6841 / NBRC 109757 / NCIMB 12457 / NCTC 12156 / 81) OX=575584 GN=HMPREF0010_03635 PE=3 SV=1	0	155.699	29	18	136	18	4.54842e+07	5.63881e+07	6.33297e+07	6.46543e+07	5.54918e+07	5.35136e+07	5.22791e+07	61842579	copper ion transport [GO:0006825]	integral component of membrane [GO:0016021]; plasma membrane [GO:0005886]	ATPase-coupled cation transmembrane transporter activity [GO:0019829]; ATP binding [GO:0005524]; copper ion binding [GO:0005507]; hydrolase activity [GO:0016787]
D0C8Z9	Peptidoglycan D,D-transpeptidase MrdA OS=Acinetobacter baumannii (strain ATCC 19606 / DSM 30007 / CIP 70.34 / JCM 6841 / NBRC 109757 / NCIMB 12457 / NCTC 12156 / 81) OX=575584 GN=mrdA PE=3 SV=1	0	153.82	32	17	159	17	1.23355e+08	1.21072e+08	1.51662e+08	1.63442e+08	1.43426e+08	1.38147e+08	1.40558e+08	1.50593e+08	cell wall organization [GO:0071555]; peptidoglycan biosynthetic process [GO:0009252]; regulation of cell shape [GO:0008360]	integral component of plasma membrane [GO:0005887]	penicillin binding [GO:0008658]; serine-type D-Ala-D-Ala carboxypeptidase activity [GO:0009002]
D0CAY7	Auxiliary transport protein, membrane fusion protein (MFP) family protein OS=Acinetobacter baumannii (strain ATCC 19606 / DSM 30007 / CIP 70.34 / JCM 6841 / NBRC 109757 / NCIMB 12457 / NCTC 12156 / 81) OX=575584 GN=HMPREF0010_01917 PE=4 SV=1	0	153.15	47	13	126	13	5.1526e+07	6.28703e+07	6.98293e+07	7.30984e+07	6.04965e+07	5.85823e+07	5.6726e+07	6.41715e+07
D0CDX7	Phospholipid-binding domain protein OS=Acinetobacter baumannii (strain ATCC 19606 / DSM 30007 / CIP 70.34 / JCM 6841 / NBRC 109757 / NCIMB 12457 / NCTC 12156 / 81) OX=575584 GN=HMPREF0010_02957 PE=4 SV=1	0	152.886	52	10	178	10	1.10834e+09	1.20991e+09	1464401606	1.46437e+09	1.21017e+09	1.2526e+09	1.34484e+09	1.31819e+09
D0C784	Pyrroloquinoline-quinone synthase OS=Acinetobacter baumannii (strain ATCC 19606 / DSM 30007 / CIP 70.34 / JCM 6841 / NBRC 109757 / NCIMB 12457 / NCTC 12156 / 81) OX=575584 GN=pqqC PE=3 SV=1	0	152.813	56	12	128	12	7.59747e+07	8.48911e+07	1.03079e+08	1.08981e+08	7.37558e+07	70383239	7.97846e+07	7.85677e+07	pyrroloquinoline quinone biosynthetic process [GO:0018189]		pyrroloquinoline-quinone synthase activity [GO:0033732]
D0CFF5	Uncharacterized protein OS=Acinetobacter baumannii (strain ATCC 19606 / DSM 30007 / CIP 70.34 / JCM 6841 / NBRC 109757 / NCIMB 12457 / NCTC 12156 / 81) OX=575584 GN=HMPREF0010_03446 PE=4 SV=1	0	152.62	39	15	215	15	4.94665e+08	5.58054e+08	6.6007e+08	6.65023e+08	6.31474e+08	5.99549e+08	5.88566e+08	6.3915e+08
D0CA57	Type II secretion system protein E OS=Acinetobacter baumannii (strain ATCC 19606 / DSM 30007 / CIP 70.34 / JCM 6841 / NBRC 109757 / NCIMB 12457 / NCTC 12156 / 81) OX=575584 GN=gspE PE=3 SV=1	0	152.549	36	15	152	15	6.90562e+07	6.87978e+07	7.40462e+07	9.5959e+07	70450655	6.59309e+07	7.51293e+07	68685289	protein secretion by the type II secretion system [GO:0015628]	plasma membrane [GO:0005886]; type II protein secretion system complex [GO:0015627]	ATP binding [GO:0005524]
D0CA50	VacJ-like protein OS=Acinetobacter baumannii (strain ATCC 19606 / DSM 30007 / CIP 70.34 / JCM 6841 / NBRC 109757 / NCIMB 12457 / NCTC 12156 / 81) OX=575584 GN=HMPREF0010_01630 PE=3 SV=1	0	151.872	48	14	195	14	3.78934e+08	5.04074e+08	5.73466e+08	4.53658e+08	4.45119e+08	3.16209e+08	3.46995e+08	3.87547e+08		membrane [GO:0016020]
D0C9R1	Cell division inhibitor MinD OS=Acinetobacter baumannii (strain ATCC 19606 / DSM 30007 / CIP 70.34 / JCM 6841 / NBRC 109757 / NCIMB 12457 / NCTC 12156 / 81) OX=575584 GN=minD PE=3 SV=1	0	151.326	55	16	185	16	4.20977e+08	4.86525e+08	5.17452e+08	5.86063e+08	3.18878e+08	3.21794e+08	3.32706e+08	3.78445e+08			ATPase activity [GO:0016887]; ATP binding [GO:0005524]
D0CEW1	Peptidyl-prolyl cis-trans isomerase OS=Acinetobacter baumannii (strain ATCC 19606 / DSM 30007 / CIP 70.34 / JCM 6841 / NBRC 109757 / NCIMB 12457 / NCTC 12156 / 81) OX=575584 GN=HMPREF0010_03291 PE=3 SV=1	0	150.504	51	11	224	11	1.04474e+09	1.25425e+09	1.2988e+09	1.37723e+09	1.18282e+09	1.18577e+09	1.15978e+09	1.45271e+09	protein folding [GO:0006457]		peptidyl-prolyl cis-trans isomerase activity [GO:0003755]
D0CAM0	DNA topoisomerase 1 OS=Acinetobacter baumannii (strain ATCC 19606 / DSM 30007 / CIP 70.34 / JCM 6841 / NBRC 109757 / NCIMB 12457 / NCTC 12156 / 81) OX=575584 GN=topA PE=3 SV=1	0	150.462	30	22	156	22	3.79268e+07	4.20234e+07	4.59252e+07	6.05361e+07	4.97038e+07	4.41932e+07	4.49202e+07	5.04953e+07	DNA topological change [GO:0006265]	chromosome [GO:0005694]	DNA binding [GO:0003677]; DNA topoisomerase type I (single strand cut, ATP-independent) activity [GO:0003917]; metal ion binding [GO:0046872]
D0CBJ8	Signal peptide peptidase SppA, 36K type OS=Acinetobacter baumannii (strain ATCC 19606 / DSM 30007 / CIP 70.34 / JCM 6841 / NBRC 109757 / NCIMB 12457 / NCTC 12156 / 81) OX=575584 GN=sppA PE=3 SV=1	0	150.386	43	12	165	12	2.69418e+08	2.76883e+08	3.32024e+08	3.27096e+08	3.05171e+08	3.06188e+08	3.18167e+08	2.99669e+08			peptidase activity [GO:0008233]
D0CA65	Acetyl-coenzyme A carboxylase carboxyl transferase subunit alpha OS=Acinetobacter baumannii (strain ATCC 19606 / DSM 30007 / CIP 70.34 / JCM 6841 / NBRC 109757 / NCIMB 12457 / NCTC 12156 / 81) OX=575584 GN=accA PE=3 SV=1	0	149.7	52	10	165	10	2.98944e+08	3.23976e+08	379464824	425765004	3.88274e+08	3.62217e+08	3.73835e+08	3.79034e+08	fatty acid biosynthetic process [GO:0006633]; malonyl-CoA biosynthetic process [GO:2001295]	acetyl-CoA carboxylase complex [GO:0009317]	acetyl-CoA carboxylase activity [GO:0003989]; ATP binding [GO:0005524]; carboxyl- or carbamoyltransferase activity [GO:0016743]
D0CD03	30S ribosomal protein S3 OS=Acinetobacter baumannii (strain ATCC 19606 / DSM 30007 / CIP 70.34 / JCM 6841 / NBRC 109757 / NCIMB 12457 / NCTC 12156 / 81) OX=575584 GN=rpsC PE=1 SV=1	0	148.983	63	14	253	14	2.78306e+09	2.81438e+09	3.17938e+09	4.06208e+09	2.55954e+09	2.38859e+09	2.45214e+09	2.83125e+09	translation [GO:0006412]	ribosome [GO:0005840]	mRNA binding [GO:0003729]; rRNA binding [GO:0019843]; structural constituent of ribosome [GO:0003735]
D0C6Q3	CTP synthase OS=Acinetobacter baumannii (strain ATCC 19606 / DSM 30007 / CIP 70.34 / JCM 6841 / NBRC 109757 / NCIMB 12457 / NCTC 12156 / 81) OX=575584 GN=pyrG PE=3 SV=1	0	148.789	38	20	167	20	9.59763e+07	1.00983e+08	1.14026e+08	1.4087e+08	1.24741e+08	1.03975e+08	1.08059e+08	1.2385e+08	'de novo' CTP biosynthetic process [GO:0044210]; glutamine metabolic process [GO:0006541]		ATP binding [GO:0005524]; CTP synthase activity [GO:0003883]; metal ion binding [GO:0046872]
D0CBJ4	Lipoprotein releasing system, transmembrane protein, LolC/E family OS=Acinetobacter baumannii (strain ATCC 19606 / DSM 30007 / CIP 70.34 / JCM 6841 / NBRC 109757 / NCIMB 12457 / NCTC 12156 / 81) OX=575584 GN=HMPREF0010_02124 PE=3 SV=1	0	147.782	36	14	136	14	2.1654e+08	2.46128e+08	2.83421e+08	2.97982e+08	254929935	2.59974e+08	2.56708e+08	2.7859e+08	lipoprotein transport [GO:0042953]	integral component of membrane [GO:0016021]; plasma membrane [GO:0005886]
D0C659	Aldehyde dehydrogenase B OS=Acinetobacter baumannii (strain ATCC 19606 / DSM 30007 / CIP 70.34 / JCM 6841 / NBRC 109757 / NCIMB 12457 / NCTC 12156 / 81) OX=575584 GN=aldB PE=3 SV=1	0	147.662	35	16	130	16	5.50761e+07	5.60386e+07	6.60817e+07	8.22783e+07	6.95974e+07	5.96814e+07	5.75097e+07	6.61127e+07			oxidoreductase activity, acting on the aldehyde or oxo group of donors, NAD or NADP as acceptor [GO:0016620]
D0CBX9	Phosphate import ATP-binding protein PstB OS=Acinetobacter baumannii (strain ATCC 19606 / DSM 30007 / CIP 70.34 / JCM 6841 / NBRC 109757 / NCIMB 12457 / NCTC 12156 / 81) OX=575584 GN=pstB PE=3 SV=1	0	147.515	54	11	119	11	6.39662e+07	6.41192e+07	7.84449e+07	8.7153e+07	7.17776e+07	7.03608e+07	6.95587e+07	7.64305e+07		plasma membrane [GO:0005886]	ATPase activity [GO:0016887]; ATPase-coupled phosphate ion transmembrane transporter activity [GO:0015415]; ATP binding [GO:0005524]; inorganic phosphate transmembrane transporter activity [GO:0005315]
D0CCG1	Amino_oxidase domain-containing protein OS=Acinetobacter baumannii (strain ATCC 19606 / DSM 30007 / CIP 70.34 / JCM 6841 / NBRC 109757 / NCIMB 12457 / NCTC 12156 / 81) OX=575584 GN=HMPREF0010_02441 PE=4 SV=1	0	147.393	47	19	151	19	1.35742e+08	1.34697e+08	1.65824e+08	1.74113e+08	1.31417e+08	1.47895e+08	1.35075e+08	1.6069e+08			oxidoreductase activity [GO:0016491]
D0C7W3	FxsA cytoplasmic membrane protein OS=Acinetobacter baumannii (strain ATCC 19606 / DSM 30007 / CIP 70.34 / JCM 6841 / NBRC 109757 / NCIMB 12457 / NCTC 12156 / 81) OX=575584 GN=HMPREF0010_00843 PE=4 SV=1	0	147.045	43	4	254	4	3.65827e+08	3.2359e+08	3.80656e+08	3.94209e+08	3.83438e+08	3.90615e+08	3.81686e+08	3.895e+08		membrane [GO:0016020]
D0CEM8	Uncharacterized protein OS=Acinetobacter baumannii (strain ATCC 19606 / DSM 30007 / CIP 70.34 / JCM 6841 / NBRC 109757 / NCIMB 12457 / NCTC 12156 / 81) OX=575584 GN=HMPREF0010_03208 PE=4 SV=1	0	146.962	44	14	141	14	8.08939e+07	7.49636e+07	1.01138e+08	1.06602e+08	1.02641e+08	1.00312e+08	1.04557e+08	1.06792e+08
D0C836	Serine acetyltransferase OS=Acinetobacter baumannii (strain ATCC 19606 / DSM 30007 / CIP 70.34 / JCM 6841 / NBRC 109757 / NCIMB 12457 / NCTC 12156 / 81) OX=575584 GN=cysE PE=3 SV=1	0	146.882	55	15	142	15	1.8762e+08	1.91812e+08	2.12472e+08	2.15426e+08	1.96008e+08	1.97952e+08	2.0358e+08	2.07202e+08	cysteine biosynthetic process from serine [GO:0006535]	cytoplasm [GO:0005737]	serine O-acetyltransferase activity [GO:0009001]
D0CD14	30S ribosomal protein S5 OS=Acinetobacter baumannii (strain ATCC 19606 / DSM 30007 / CIP 70.34 / JCM 6841 / NBRC 109757 / NCIMB 12457 / NCTC 12156 / 81) OX=575584 GN=rpsE PE=1 SV=1	0	146.351	56	7	175	7	884091207	8.95876e+08	1.13619e+09	1.2411e+09	1.00301e+09	9.24996e+08	9.37071e+08	1.02552e+09	translation [GO:0006412]	small ribosomal subunit [GO:0015935]	rRNA binding [GO:0019843]; structural constituent of ribosome [GO:0003735]
D0CBY0	Putative signal peptide peptidase SppA, 36K type OS=Acinetobacter baumannii (strain ATCC 19606 / DSM 30007 / CIP 70.34 / JCM 6841 / NBRC 109757 / NCIMB 12457 / NCTC 12156 / 81) OX=575584 GN=HMPREF0010_02260 PE=3 SV=1	0	145.95	52	12	134	12	7.53149e+07	8.80304e+07	1.11089e+08	1.10989e+08	6.02175e+07	6.20376e+07	6.87617e+07	6.69663e+07		integral component of membrane [GO:0016021]; plasma membrane [GO:0005886]	serine-type endopeptidase activity [GO:0004252]
D0CB27	FHA domain protein OS=Acinetobacter baumannii (strain ATCC 19606 / DSM 30007 / CIP 70.34 / JCM 6841 / NBRC 109757 / NCIMB 12457 / NCTC 12156 / 81) OX=575584 GN=HMPREF0010_01957 PE=4 SV=1	0	145.857	79	10	182	10	8.67547e+08	9.05728e+08	1.12297e+09	1.12728e+09	1.07574e+09	9.79903e+08	1.01982e+09	1006758472
D0CAH2	Trigger factor OS=Acinetobacter baumannii (strain ATCC 19606 / DSM 30007 / CIP 70.34 / JCM 6841 / NBRC 109757 / NCIMB 12457 / NCTC 12156 / 81) OX=575584 GN=tig PE=3 SV=1	0	145.812	61	22	165	22	1.42982e+08	1.40083e+08	1.87928e+08	1.99656e+08	1.64102e+08	1.59631e+08	2.01543e+08	1.96564e+08	cell cycle [GO:0007049]; cell division [GO:0051301]; protein folding [GO:0006457]; protein transport [GO:0015031]	cytoplasm [GO:0005737]	peptidyl-prolyl cis-trans isomerase activity [GO:0003755]
D0CDA1	PLD phosphodiesterase domain-containing protein OS=Acinetobacter baumannii (strain ATCC 19606 / DSM 30007 / CIP 70.34 / JCM 6841 / NBRC 109757 / NCIMB 12457 / NCTC 12156 / 81) OX=575584 GN=HMPREF0010_02731 PE=4 SV=1	0	145.737	41	15	117	15	3.70396e+07	4.01165e+07	5.6396e+07	4.91292e+07	4.48284e+07	4.2204e+07	4.35762e+07	4.5454e+07			catalytic activity [GO:0003824]
D0CB57	Thiol:disulfide interchange protein OS=Acinetobacter baumannii (strain ATCC 19606 / DSM 30007 / CIP 70.34 / JCM 6841 / NBRC 109757 / NCIMB 12457 / NCTC 12156 / 81) OX=575584 GN=HMPREF0010_01987 PE=3 SV=1	0	145.716	47	12	152	12	5.12746e+08	5.86139e+08	6.95516e+08	6.7871e+08	7.29324e+08	6.70666e+08	6.30415e+08	7.80353e+08		periplasmic space [GO:0042597]
D0CBZ2	Peptidase, M23 family OS=Acinetobacter baumannii (strain ATCC 19606 / DSM 30007 / CIP 70.34 / JCM 6841 / NBRC 109757 / NCIMB 12457 / NCTC 12156 / 81) OX=575584 GN=HMPREF0010_02272 PE=4 SV=1	0	145.524	70	14	146	14	1.76218e+08	1.79321e+08	2.21557e+08	2.37145e+08	2.37758e+08	2.32107e+08	2.47567e+08	2.49757e+08
D0C7P8	Malate synthase G OS=Acinetobacter baumannii (strain ATCC 19606 / DSM 30007 / CIP 70.34 / JCM 6841 / NBRC 109757 / NCIMB 12457 / NCTC 12156 / 81) OX=575584 GN=glcB PE=3 SV=1	0	145.343	28	20	166	20	9.47345e+07	1.02554e+08	1.17903e+08	1.52598e+08	1.17911e+08	9.80605e+07	1.04443e+08	1.26268e+08	glyoxylate cycle [GO:0006097]; tricarboxylic acid cycle [GO:0006099]	cytoplasm [GO:0005737]	malate synthase activity [GO:0004474]; metal ion binding [GO:0046872]
D0CBQ1	Signal peptidase I OS=Acinetobacter baumannii (strain ATCC 19606 / DSM 30007 / CIP 70.34 / JCM 6841 / NBRC 109757 / NCIMB 12457 / NCTC 12156 / 81) OX=575584 GN=lepB PE=3 SV=1	0	145.129	57	15	235	15	6.20832e+08	6.79488e+08	7.84464e+08	7.67294e+08	6.95403e+08	6.76833e+08	6.8377e+08	7.55232e+08		integral component of membrane [GO:0016021]	serine-type endopeptidase activity [GO:0004252]
D0CE32	Curli production assembly/transport component CsgG OS=Acinetobacter baumannii (strain ATCC 19606 / DSM 30007 / CIP 70.34 / JCM 6841 / NBRC 109757 / NCIMB 12457 / NCTC 12156 / 81) OX=575584 GN=HMPREF0010_03012 PE=3 SV=1	0	144.12	73	14	113	14	8.09581e+07	1.01661e+08	1.17349e+08	1.30662e+08	3.17686e+08	2.80102e+08	2.81279e+08	3.26043e+08		outer membrane-bounded periplasmic space [GO:0030288]
D0CAL2	TrkA N-terminal domain protein OS=Acinetobacter baumannii (strain ATCC 19606 / DSM 30007 / CIP 70.34 / JCM 6841 / NBRC 109757 / NCIMB 12457 / NCTC 12156 / 81) OX=575584 GN=HMPREF0010_01792 PE=4 SV=1	0	143.597	21	11	125	11	9.80155e+07	9.7961e+07	1.1319e+08	1.14463e+08	1.22787e+08	1.16816e+08	1.10481e+08	1.27761e+08	potassium ion transport [GO:0006813]	integral component of membrane [GO:0016021]	solute:proton antiporter activity [GO:0015299]
D0CDS6	Citrate synthase OS=Acinetobacter baumannii (strain ATCC 19606 / DSM 30007 / CIP 70.34 / JCM 6841 / NBRC 109757 / NCIMB 12457 / NCTC 12156 / 81) OX=575584 GN=gltA PE=3 SV=1	0	143.404	38	17	203	17	4.66142e+08	5.31456e+08	6.2081e+08	7.16558e+08	5.94444e+08	5.10902e+08	5.18533e+08	6.65974e+08	tricarboxylic acid cycle [GO:0006099]	cytoplasm [GO:0005737]	citrate (Si)-synthase activity [GO:0004108]
D0CBG6	Tim44 domain-containing protein OS=Acinetobacter baumannii (strain ATCC 19606 / DSM 30007 / CIP 70.34 / JCM 6841 / NBRC 109757 / NCIMB 12457 / NCTC 12156 / 81) OX=575584 GN=HMPREF0010_02096 PE=4 SV=1	0	143.039	51	8	116	8	3.46006e+08	3.67386e+08	4.36751e+08	4.47739e+08	3.47181e+08	389819209	3.59998e+08	4.23925e+08
D0CF38	Isoleucine--tRNA ligase OS=Acinetobacter baumannii (strain ATCC 19606 / DSM 30007 / CIP 70.34 / JCM 6841 / NBRC 109757 / NCIMB 12457 / NCTC 12156 / 81) OX=575584 GN=ileS PE=3 SV=1	0	142.945	38	20	150	20	5.21807e+07	4.80575e+07	6.60836e+07	6.92574e+07	62480790	5.91512e+07	6.53669e+07	6.06867e+07	isoleucyl-tRNA aminoacylation [GO:0006428]		aminoacyl-tRNA editing activity [GO:0002161]; ATP binding [GO:0005524]; isoleucine-tRNA ligase activity [GO:0004822]; tRNA binding [GO:0000049]
D0CEV1	Glycosyltransferase, group 1 family protein OS=Acinetobacter baumannii (strain ATCC 19606 / DSM 30007 / CIP 70.34 / JCM 6841 / NBRC 109757 / NCIMB 12457 / NCTC 12156 / 81) OX=575584 GN=HMPREF0010_03281 PE=4 SV=1	0	142.498	55	21	185	21	2.55191e+08	2.85167e+08	3.86901e+08	3.99561e+08	3.10236e+08	2.88671e+08	2.85395e+08	3.4615e+08			transferase activity, transferring glycosyl groups [GO:0016757]
D0CDK9	Cell shape-determining protein MreC OS=Acinetobacter baumannii (strain ATCC 19606 / DSM 30007 / CIP 70.34 / JCM 6841 / NBRC 109757 / NCIMB 12457 / NCTC 12156 / 81) OX=575584 GN=mreC PE=3 SV=1	0	142.059	58	14	137	14	7.79629e+07	8.54873e+07	1.05053e+08	9.96488e+07	8.94941e+07	8.8639e+07	9.02224e+07	9.82386e+07	regulation of cell shape [GO:0008360]
D0C8W8	Polyphosphate kinase OS=Acinetobacter baumannii (strain ATCC 19606 / DSM 30007 / CIP 70.34 / JCM 6841 / NBRC 109757 / NCIMB 12457 / NCTC 12156 / 81) OX=575584 GN=ppk1 PE=3 SV=1	0	141.43	36	21	130	19	3.9879e+07	4.32126e+07	5.07111e+07	6.4704e+07	5.17738e+07	4.45525e+07	4.75356e+07	4.71454e+07	polyphosphate biosynthetic process [GO:0006799]	polyphosphate kinase complex [GO:0009358]	ATP binding [GO:0005524]; metal ion binding [GO:0046872]; polyphosphate kinase activity [GO:0008976]
D0C5K7	Ferredoxin--NADP reductase OS=Acinetobacter baumannii (strain ATCC 19606 / DSM 30007 / CIP 70.34 / JCM 6841 / NBRC 109757 / NCIMB 12457 / NCTC 12156 / 81) OX=575584 GN=HMPREF0010_00037 PE=3 SV=1	0	140.891	53	11	173	11	5.32942e+08	5.54254e+08	7.10456e+08	7.51533e+08	8.89337e+08	8.35269e+08	8.15453e+08	8.70565e+08			ferredoxin-NADP+ reductase activity [GO:0004324]; nucleotide binding [GO:0000166]
D0C9K9	LysM domain protein OS=Acinetobacter baumannii (strain ATCC 19606 / DSM 30007 / CIP 70.34 / JCM 6841 / NBRC 109757 / NCIMB 12457 / NCTC 12156 / 81) OX=575584 GN=HMPREF0010_01322 PE=4 SV=1	0	140.657	75	9	162	9	2.22885e+08	2.51192e+08	2.84868e+08	2.83776e+08	3.28367e+08	3.07038e+08	2.97741e+08	3.45957e+08
D0CDA7	Acyl-CoA dehydrogenase, C-terminal domain protein OS=Acinetobacter baumannii (strain ATCC 19606 / DSM 30007 / CIP 70.34 / JCM 6841 / NBRC 109757 / NCIMB 12457 / NCTC 12156 / 81) OX=575584 GN=HMPREF0010_02737 PE=3 SV=1	0	140.595	41	20	127	19	4.20657e+07	4.70568e+07	5.23022e+07	6.01377e+07	4.13217e+07	3.45249e+07	3.80854e+07	4.71553e+07			flavin adenine dinucleotide binding [GO:0050660]; oxidoreductase activity, acting on the CH-CH group of donors [GO:0016627]
D0CD22	DNA-directed RNA polymerase subunit alpha OS=Acinetobacter baumannii (strain ATCC 19606 / DSM 30007 / CIP 70.34 / JCM 6841 / NBRC 109757 / NCIMB 12457 / NCTC 12156 / 81) OX=575584 GN=rpoA PE=3 SV=1	0	140.38	62	17	158	17	1.25092e+08	1.19328e+08	1.52817e+08	1.73701e+08	147078345	1.404e+08	166751004	1.66379e+08	transcription, DNA-templated [GO:0006351]		DNA binding [GO:0003677]; DNA-directed 5'-3' RNA polymerase activity [GO:0003899]; protein dimerization activity [GO:0046983]
D0CFI3	Oxidoreductase, short chain dehydrogenase/reductase family protein OS=Acinetobacter baumannii (strain ATCC 19606 / DSM 30007 / CIP 70.34 / JCM 6841 / NBRC 109757 / NCIMB 12457 / NCTC 12156 / 81) OX=575584 GN=HMPREF0010_03474 PE=4 SV=1	0	140.354	60	13	211	13	7.27326e+08	7.96926e+08	8.82011e+08	1.01148e+09	8.18722e+08	7.83706e+08	8.49629e+08	8.56124e+08			oxidoreductase activity [GO:0016491]
D0C8B2	Catalase OS=Acinetobacter baumannii (strain ATCC 19606 / DSM 30007 / CIP 70.34 / JCM 6841 / NBRC 109757 / NCIMB 12457 / NCTC 12156 / 81) OX=575584 GN=HMPREF0010_00992 PE=3 SV=1	0	140.234	37	21	111	21	3.47401e+07	3.50595e+07	4.33466e+07	5.30561e+07	4.18019e+07	4.33731e+07	4.28453e+07	4.95039e+07	hydrogen peroxide catabolic process [GO:0042744]; response to oxidative stress [GO:0006979]		catalase activity [GO:0004096]; heme binding [GO:0020037]; metal ion binding [GO:0046872]
D0C9E4	NADH-quinone oxidoreductase subunit F OS=Acinetobacter baumannii (strain ATCC 19606 / DSM 30007 / CIP 70.34 / JCM 6841 / NBRC 109757 / NCIMB 12457 / NCTC 12156 / 81) OX=575584 GN=nuoF PE=3 SV=1	0	138.94	33	13	145	13	1.42199e+08	146033776	1.77946e+08	196872945	2.10086e+08	1.90328e+08	2.04461e+08	2.30715e+08			4 iron, 4 sulfur cluster binding [GO:0051539]; FMN binding [GO:0010181]; metal ion binding [GO:0046872]; NAD binding [GO:0051287]; NADH dehydrogenase (ubiquinone) activity [GO:0008137]; quinone binding [GO:0048038]
D0CF70	Transporter, betaine/carnitine/choline family OS=Acinetobacter baumannii (strain ATCC 19606 / DSM 30007 / CIP 70.34 / JCM 6841 / NBRC 109757 / NCIMB 12457 / NCTC 12156 / 81) OX=575584 GN=HMPREF0010_03536 PE=3 SV=1	0	138.304	18	12	184	12	1.61405e+08	1.59254e+08	1.97306e+08	2.18701e+08	2.37218e+08	212163629	2.26864e+08	2.34573e+08	nitrogen compound transport [GO:0071705]	integral component of membrane [GO:0016021]; plasma membrane [GO:0005886]	transmembrane transporter activity [GO:0022857]
D0CG13	ABC transporter, ATP-binding protein OS=Acinetobacter baumannii (strain ATCC 19606 / DSM 30007 / CIP 70.34 / JCM 6841 / NBRC 109757 / NCIMB 12457 / NCTC 12156 / 81) OX=575584 GN=HMPREF0010_03693 PE=4 SV=1	0	138.115	31	13	77	13	2.23973e+07	2.67941e+07	3.1728e+07	3.63329e+07	1.7555e+07	1.58775e+07	1.50096e+07	1.85394e+07			ATPase activity [GO:0016887]; ATP binding [GO:0005524]
D0CFH2	Uncharacterized protein OS=Acinetobacter baumannii (strain ATCC 19606 / DSM 30007 / CIP 70.34 / JCM 6841 / NBRC 109757 / NCIMB 12457 / NCTC 12156 / 81) OX=575584 GN=HMPREF0010_03463 PE=4 SV=1	0	137.697	33	12	130	12	5.27069e+07	5.64081e+07	6.59183e+07	6.89539e+07	6.56138e+07	6.40845e+07	6.21853e+07	6.45024e+07
D0C8N9	Uncharacterized protein OS=Acinetobacter baumannii (strain ATCC 19606 / DSM 30007 / CIP 70.34 / JCM 6841 / NBRC 109757 / NCIMB 12457 / NCTC 12156 / 81) OX=575584 GN=HMPREF0010_01119 PE=4 SV=1	0	137.254	34	12	110	12	2.08384e+07	20629176	2.83734e+07	2.54792e+07	3.24294e+07	3.26531e+07	3.27964e+07	3.37317e+07
D0C6N0	Peptidase M16 inactive domain protein OS=Acinetobacter baumannii (strain ATCC 19606 / DSM 30007 / CIP 70.34 / JCM 6841 / NBRC 109757 / NCIMB 12457 / NCTC 12156 / 81) OX=575584 GN=HMPREF0010_00410 PE=3 SV=1	0	136.504	30	21	121	21	4.53249e+07	4.85469e+07	5.29997e+07	7.47128e+07	5.11223e+07	53587850	5.71892e+07	6.70018e+07	proteolysis [GO:0006508]		hydrolase activity [GO:0016787]; metal ion binding [GO:0046872]
D0CCS6	2-oxoglutarate reductase OS=Acinetobacter baumannii (strain ATCC 19606 / DSM 30007 / CIP 70.34 / JCM 6841 / NBRC 109757 / NCIMB 12457 / NCTC 12156 / 81) OX=575584 GN=serA PE=3 SV=1	0	135.916	56	16	142	16	6.05529e+07	7.39616e+07	8.88692e+07	1.12288e+08	1.02361e+08	8.45777e+07	9.61895e+07	1.16311e+08	L-serine biosynthetic process [GO:0006564]		NAD binding [GO:0051287]; phosphoglycerate dehydrogenase activity [GO:0004617]
D0CFJ5	Protein-disulfide reductase OS=Acinetobacter baumannii (strain ATCC 19606 / DSM 30007 / CIP 70.34 / JCM 6841 / NBRC 109757 / NCIMB 12457 / NCTC 12156 / 81) OX=575584 GN=HMPREF0010_03486 PE=3 SV=1	0	135.33	31	10	111	10	4.8526e+07	4.56181e+07	5.78219e+07	5.94221e+07	5.36226e+07	5.51867e+07	5.7632e+07	5.57219e+07	cytochrome complex assembly [GO:0017004]	integral component of membrane [GO:0016021]; plasma membrane [GO:0005886]	protein-disulfide reductase activity [GO:0047134]
D0C9H0	Iron-sulfur cluster carrier protein OS=Acinetobacter baumannii (strain ATCC 19606 / DSM 30007 / CIP 70.34 / JCM 6841 / NBRC 109757 / NCIMB 12457 / NCTC 12156 / 81) OX=575584 GN=HMPREF0010_01283 PE=3 SV=1	0	135.305	55	17	145	17	9.74998e+07	1.15167e+08	1.32366e+08	135916204	9.59931e+07	8.96252e+07	8.40494e+07	1.01806e+08	iron-sulfur cluster assembly [GO:0016226]		ATPase activity [GO:0016887]; ATP binding [GO:0005524]; iron-sulfur cluster binding [GO:0051536]; metal ion binding [GO:0046872]
D0CEV8	Polysaccharide biosynthesis/export protein OS=Acinetobacter baumannii (strain ATCC 19606 / DSM 30007 / CIP 70.34 / JCM 6841 / NBRC 109757 / NCIMB 12457 / NCTC 12156 / 81) OX=575584 GN=HMPREF0010_03288 PE=4 SV=1	0	135.104	55	16	165	16	8.02299e+08	9.56665e+08	1132930584	1.17111e+09	9.89896e+08	9.0178e+08	8.58023e+08	1.00613e+09		membrane [GO:0016020]	polysaccharide transmembrane transporter activity [GO:0015159]
D0CAU7	CorA-like protein OS=Acinetobacter baumannii (strain ATCC 19606 / DSM 30007 / CIP 70.34 / JCM 6841 / NBRC 109757 / NCIMB 12457 / NCTC 12156 / 81) OX=575584 GN=HMPREF0010_01877 PE=3 SV=1	0	134.987	38	14	133	14	6.13532e+07	6.94045e+07	7.91065e+07	8.90382e+07	8.3379e+07	7.47574e+07	7.52887e+07	8.64073e+07		integral component of membrane [GO:0016021]	metal ion transmembrane transporter activity [GO:0046873]
D0C6Q2	Uncharacterized protein OS=Acinetobacter baumannii (strain ATCC 19606 / DSM 30007 / CIP 70.34 / JCM 6841 / NBRC 109757 / NCIMB 12457 / NCTC 12156 / 81) OX=575584 GN=HMPREF0010_00432 PE=4 SV=1	0	134.915	59	7	142	7	3.2326e+08	3.37721e+08	4.29301e+08	4.32923e+08	5.92257e+08	5.44563e+08	4.79128e+08	5.68931e+08
D0C8Y4	Uncharacterized protein OS=Acinetobacter baumannii (strain ATCC 19606 / DSM 30007 / CIP 70.34 / JCM 6841 / NBRC 109757 / NCIMB 12457 / NCTC 12156 / 81) OX=575584 GN=HMPREF0010_01542 PE=3 SV=1	0	134.818	36	12	135	12	1.79498e+08	1.99316e+08	2.38101e+08	2.45564e+08	2.31638e+08	2.3539e+08	2.2997e+08	2.52508e+08		integral component of membrane [GO:0016021]	flavin adenine dinucleotide binding [GO:0050660]
D0CAD5	Enoyl-[acyl-carrier-protein] reductase [NADH] OS=Acinetobacter baumannii (strain ATCC 19606 / DSM 30007 / CIP 70.34 / JCM 6841 / NBRC 109757 / NCIMB 12457 / NCTC 12156 / 81) OX=575584 GN=fabI PE=1 SV=1	0	134.332	52	14	137	14	2.37958e+08	2.39188e+08	2.72878e+08	2.90255e+08	2.66094e+08	2.65475e+08	2.65314e+08	3.28955e+08	fatty acid biosynthetic process [GO:0006633]		enoyl-[acyl-carrier-protein] reductase (NADH) activity [GO:0004318]; enoyl-[acyl-carrier-protein] reductase activity [GO:0016631]
D0C8Y5	Transcriptional regulator, LysR family OS=Acinetobacter baumannii (strain ATCC 19606 / DSM 30007 / CIP 70.34 / JCM 6841 / NBRC 109757 / NCIMB 12457 / NCTC 12156 / 81) OX=575584 GN=HMPREF0010_01543 PE=3 SV=1	0	134.305	62	17	127	17	6.85666e+07	7.36101e+07	8.78784e+07	1.04969e+08	8.75588e+07	8.18932e+07	8.03861e+07	8.75471e+07			DNA-binding transcription factor activity [GO:0003700]
D0CEK7	ATP synthase subunit delta OS=Acinetobacter baumannii (strain ATCC 19606 / DSM 30007 / CIP 70.34 / JCM 6841 / NBRC 109757 / NCIMB 12457 / NCTC 12156 / 81) OX=575584 GN=atpH PE=3 SV=1	0	133.402	58	6	181	6	9.99891e+08	1.0606e+09	1.25288e+09	1.15392e+09	1.02461e+09	1.21251e+09	1.27654e+09	1.21613e+09		plasma membrane [GO:0005886]; proton-transporting ATP synthase complex, catalytic core F(1) [GO:0045261]	hydrolase activity [GO:0016787]; proton-transporting ATP synthase activity, rotational mechanism [GO:0046933]
D0C9C6	Sel1 repeat protein OS=Acinetobacter baumannii (strain ATCC 19606 / DSM 30007 / CIP 70.34 / JCM 6841 / NBRC 109757 / NCIMB 12457 / NCTC 12156 / 81) OX=575584 GN=HMPREF0010_01239 PE=4 SV=1	0	133.147	66	14	149	14	1.37892e+08	1.51006e+08	1.91484e+08	1.90499e+08	1.99438e+08	2.0596e+08	2.05722e+08	2.21649e+08			beta-lactamase activity [GO:0008800]
D0CB33	Uncharacterized protein OS=Acinetobacter baumannii (strain ATCC 19606 / DSM 30007 / CIP 70.34 / JCM 6841 / NBRC 109757 / NCIMB 12457 / NCTC 12156 / 81) OX=575584 GN=HMPREF0010_01963 PE=4 SV=1	0	132.502	39	12	136	12	8.59657e+07	9.0055e+07	1.06469e+08	1.16976e+08	9.65617e+07	9.44349e+07	1.00034e+08	9.87022e+07
D0CD02	50S ribosomal protein L22 OS=Acinetobacter baumannii (strain ATCC 19606 / DSM 30007 / CIP 70.34 / JCM 6841 / NBRC 109757 / NCIMB 12457 / NCTC 12156 / 81) OX=575584 GN=rplV PE=1 SV=1	0	132.468	52	6	151	6	7.50847e+08	6.95227e+08	8.1701e+08	1.0556e+09	7.63547e+08	672779255	6.51912e+08	6.89287e+08	translation [GO:0006412]	large ribosomal subunit [GO:0015934]	rRNA binding [GO:0019843]; structural constituent of ribosome [GO:0003735]
D0CDT6	Succinate--CoA ligase [ADP-forming] subunit alpha OS=Acinetobacter baumannii (strain ATCC 19606 / DSM 30007 / CIP 70.34 / JCM 6841 / NBRC 109757 / NCIMB 12457 / NCTC 12156 / 81) OX=575584 GN=sucD PE=3 SV=1	0	132.142	47	12	136	12	1.54494e+08	1.74185e+08	2.04811e+08	2.24407e+08	1.71871e+08	1.73422e+08	1.91842e+08	2.34839e+08	tricarboxylic acid cycle [GO:0006099]		nucleotide binding [GO:0000166]; succinate-CoA ligase (ADP-forming) activity [GO:0004775]
D0CCL5	Efflux transporter, RND family, MFP subunit OS=Acinetobacter baumannii (strain ATCC 19606 / DSM 30007 / CIP 70.34 / JCM 6841 / NBRC 109757 / NCIMB 12457 / NCTC 12156 / 81) OX=575584 GN=HMPREF0010_02495 PE=3 SV=1	0	131.802	55	16	124	16	1.52603e+08	168439036	2.06948e+08	1.95479e+08	2.22498e+08	2.10547e+08	1.87801e+08	2.6704e+08		integral component of membrane [GO:0016021]; plasma membrane [GO:0005886]	transmembrane transporter activity [GO:0022857]
D0C7S7	Sporulation initiation inhibitor protein Soj OS=Acinetobacter baumannii (strain ATCC 19606 / DSM 30007 / CIP 70.34 / JCM 6841 / NBRC 109757 / NCIMB 12457 / NCTC 12156 / 81) OX=575584 GN=soj PE=4 SV=1	0	131.332	49	11	171	11	3.64343e+08	4.07463e+08	5.08665e+08	5.36806e+08	4.69777e+08	436657953	4.4003e+08	4.51834e+08
D0C7Y8	DUF87 domain-containing protein (Fragment) OS=Acinetobacter baumannii (strain ATCC 19606 / DSM 30007 / CIP 70.34 / JCM 6841 / NBRC 109757 / NCIMB 12457 / NCTC 12156 / 81) OX=575584 GN=HMPREF0010_00868 PE=4 SV=1	0	130.685	40	18	131	18	6.42859e+07	6.63213e+07	7.67823e+07	8.64949e+07	6.11962e+07	5.38494e+07	5.31982e+07	6.029e+07
D0CBZ5	Uncharacterized protein OS=Acinetobacter baumannii (strain ATCC 19606 / DSM 30007 / CIP 70.34 / JCM 6841 / NBRC 109757 / NCIMB 12457 / NCTC 12156 / 81) OX=575584 GN=HMPREF0010_02275 PE=4 SV=1	0	130.655	32	14	120	14	6.22041e+07	6.2399e+07	7.46028e+07	8.17885e+07	7.4506e+07	7.51331e+07	7.84231e+07	7.75668e+07		integral component of membrane [GO:0016021]	transmembrane transporter activity [GO:0022857]
D0CCZ8	50S ribosomal protein L4 OS=Acinetobacter baumannii (strain ATCC 19606 / DSM 30007 / CIP 70.34 / JCM 6841 / NBRC 109757 / NCIMB 12457 / NCTC 12156 / 81) OX=575584 GN=rplD PE=1 SV=1	0	129.978	63	9	212	9	8.54848e+08	9.10864e+08	1.02546e+09	1.07731e+09	7.63901e+08	7.74754e+08	8.14446e+08	9.07306e+08	translation [GO:0006412]	ribosome [GO:0005840]	rRNA binding [GO:0019843]; structural constituent of ribosome [GO:0003735]
D0C699	Magnesium-transporting ATPase, P-type 1 OS=Acinetobacter baumannii (strain ATCC 19606 / DSM 30007 / CIP 70.34 / JCM 6841 / NBRC 109757 / NCIMB 12457 / NCTC 12156 / 81) OX=575584 GN=mgtA PE=3 SV=1	0	129.612	21	19	134	19	6.18632e+07	6.50394e+07	7.33835e+07	8.09765e+07	7.04576e+07	6.53275e+07	6.87603e+07	7.79529e+07		integral component of membrane [GO:0016021]; plasma membrane [GO:0005886]	ATP binding [GO:0005524]; hydrolase activity [GO:0016787]; magnesium transmembrane transporter activity, phosphorylative mechanism [GO:0015444]
D0C786	Polyphosphate kinase OS=Acinetobacter baumannii (strain ATCC 19606 / DSM 30007 / CIP 70.34 / JCM 6841 / NBRC 109757 / NCIMB 12457 / NCTC 12156 / 81) OX=575584 GN=ppk1 PE=3 SV=1	0	129.481	30	16	120	14	1.91515e+07	2.49793e+07	2.72492e+07	3.11763e+07	2.02716e+07	1.86119e+07	2.25314e+07	2.07355e+07	polyphosphate biosynthetic process [GO:0006799]	polyphosphate kinase complex [GO:0009358]	ATP binding [GO:0005524]; metal ion binding [GO:0046872]; polyphosphate kinase activity [GO:0008976]
D0CEV0	Uncharacterized protein OS=Acinetobacter baumannii (strain ATCC 19606 / DSM 30007 / CIP 70.34 / JCM 6841 / NBRC 109757 / NCIMB 12457 / NCTC 12156 / 81) OX=575584 GN=HMPREF0010_03280 PE=4 SV=1	0	129.44	37	11	118	11	1.53849e+08	1.47014e+08	2.01613e+08	2.39746e+08	1.69269e+08	1.63841e+08	1.67913e+08	1.72725e+08
D0CDS0	RNA polymerase sigma factor RpoD OS=Acinetobacter baumannii (strain ATCC 19606 / DSM 30007 / CIP 70.34 / JCM 6841 / NBRC 109757 / NCIMB 12457 / NCTC 12156 / 81) OX=575584 GN=rpoD PE=3 SV=1	0	129.163	36	19	166	19	1.70976e+08	1.75807e+08	2.26086e+08	2.59436e+08	1.55471e+08	1.37194e+08	1.42287e+08	1.69543e+08	transcription initiation from bacterial-type RNA polymerase promoter [GO:0001123]	cytoplasm [GO:0005737]	DNA binding [GO:0003677]; DNA-binding transcription factor activity [GO:0003700]; sigma factor activity [GO:0016987]
D0CDU8	Uncharacterized protein OS=Acinetobacter baumannii (strain ATCC 19606 / DSM 30007 / CIP 70.34 / JCM 6841 / NBRC 109757 / NCIMB 12457 / NCTC 12156 / 81) OX=575584 GN=HMPREF0010_02928 PE=4 SV=1	0	128.97	50	9	243	9	6.92029e+08	8.03228e+08	8.98186e+08	9.51928e+08	7.96623e+08	7.68613e+08	7.8545e+08	8.99764e+08
D0CBW5	Oxidoreductase NAD-binding domain protein OS=Acinetobacter baumannii (strain ATCC 19606 / DSM 30007 / CIP 70.34 / JCM 6841 / NBRC 109757 / NCIMB 12457 / NCTC 12156 / 81) OX=575584 GN=HMPREF0010_02245 PE=4 SV=1	0	128.911	43	12	127	12	5.75462e+07	6.07617e+07	7.87464e+07	8.40952e+07	6.47708e+07	5.67913e+07	5.9564e+07	6.10429e+07			electron transfer activity [GO:0009055]; iron-sulfur cluster binding [GO:0051536]; metal ion binding [GO:0046872]
D0CA76	50S ribosomal protein L20 OS=Acinetobacter baumannii (strain ATCC 19606 / DSM 30007 / CIP 70.34 / JCM 6841 / NBRC 109757 / NCIMB 12457 / NCTC 12156 / 81) OX=575584 GN=rplT PE=1 SV=1	0	128.898	50	10	247	10	2.12463e+09	2.41009e+09	2.53196e+09	2.69884e+09	1.85055e+09	2.00592e+09	1.90218e+09	2.14766e+09	ribosomal large subunit assembly [GO:0000027]; translation [GO:0006412]	ribosome [GO:0005840]	rRNA binding [GO:0019843]; structural constituent of ribosome [GO:0003735]
D0CEH6	Aspartate carbamoyltransferase OS=Acinetobacter baumannii (strain ATCC 19606 / DSM 30007 / CIP 70.34 / JCM 6841 / NBRC 109757 / NCIMB 12457 / NCTC 12156 / 81) OX=575584 GN=pyrB PE=3 SV=1	0	128.82	54	12	99	12	4.57238e+07	4.35179e+07	4.98602e+07	6.30641e+07	41093091	4.47568e+07	4.73048e+07	4.82957e+07	'de novo' pyrimidine nucleobase biosynthetic process [GO:0006207]; 'de novo' UMP biosynthetic process [GO:0044205]; cellular amino acid metabolic process [GO:0006520]		amino acid binding [GO:0016597]; aspartate carbamoyltransferase activity [GO:0004070]
D0CBS8	Uncharacterized protein OS=Acinetobacter baumannii (strain ATCC 19606 / DSM 30007 / CIP 70.34 / JCM 6841 / NBRC 109757 / NCIMB 12457 / NCTC 12156 / 81) OX=575584 GN=HMPREF0010_02208 PE=4 SV=1	0	128.796	47	18	130	18	4.61527e+07	5.29042e+07	6.4652e+07	6.75714e+07	6.95576e+07	6.55806e+07	6.96814e+07	7.88284e+07
D0CB00	3-ketoacyl-CoA thiolase OS=Acinetobacter baumannii (strain ATCC 19606 / DSM 30007 / CIP 70.34 / JCM 6841 / NBRC 109757 / NCIMB 12457 / NCTC 12156 / 81) OX=575584 GN=fadA PE=3 SV=1	0	127.909	34	12	131	12	9.95508e+07	1.12153e+08	1.21638e+08	1.3869e+08	1.09856e+08	9.8423e+07	1.05761e+08	115615400	fatty acid beta-oxidation [GO:0006635]	cytoplasm [GO:0005737]	acetyl-CoA C-acyltransferase activity [GO:0003988]
D0CBQ0	Elongation factor 4 OS=Acinetobacter baumannii (strain ATCC 19606 / DSM 30007 / CIP 70.34 / JCM 6841 / NBRC 109757 / NCIMB 12457 / NCTC 12156 / 81) OX=575584 GN=lepA PE=3 SV=1	0	127.578	28	14	124	14	8.16905e+07	8.76299e+07	1.02706e+08	1.17968e+08	83705805	7.98892e+07	8.13001e+07	86195803	positive regulation of translation [GO:0045727]	plasma membrane [GO:0005886]	GTPase activity [GO:0003924]; GTP binding [GO:0005525]; ribosome binding [GO:0043022]; translation elongation factor activity [GO:0003746]
D0CB28	General secretion pathway protein D OS=Acinetobacter baumannii (strain ATCC 19606 / DSM 30007 / CIP 70.34 / JCM 6841 / NBRC 109757 / NCIMB 12457 / NCTC 12156 / 81) OX=575584 GN=gspD PE=3 SV=1	0	127.55	33	22	164	22	1.53253e+08	1.69796e+08	1.91659e+08	1.96846e+08	1.67596e+08	1.60291e+08	1.55687e+08	1.90967e+08	protein secretion by the type II secretion system [GO:0015628]	cell outer membrane [GO:0009279]; integral component of membrane [GO:0016021]; type II protein secretion system complex [GO:0015627]
D0CB67	Lipopolysaccharide export system permease protein LptF OS=Acinetobacter baumannii (strain ATCC 19606 / DSM 30007 / CIP 70.34 / JCM 6841 / NBRC 109757 / NCIMB 12457 / NCTC 12156 / 81) OX=575584 GN=HMPREF0010_01997 PE=3 SV=1	0	127.498	41	16	147	16	2.39341e+08	255765862	3.03541e+08	3.1069e+08	2.96188e+08	2.79831e+08	2.81367e+08	2.91423e+08	transmembrane transport [GO:0055085]	ATP-binding cassette (ABC) transporter complex [GO:0043190]
D0CDJ2	TIGR01666 family membrane protein OS=Acinetobacter baumannii (strain ATCC 19606 / DSM 30007 / CIP 70.34 / JCM 6841 / NBRC 109757 / NCIMB 12457 / NCTC 12156 / 81) OX=575584 GN=yccS PE=4 SV=1	0	127.438	28	14	124	14	4.11701e+07	4.42702e+07	5.67883e+07	5.66887e+07	5.86013e+07	5.50999e+07	4.98272e+07	5.10776e+07		integral component of membrane [GO:0016021]
D0CBW6	Stearoyl-CoA 9-desaturase OS=Acinetobacter baumannii (strain ATCC 19606 / DSM 30007 / CIP 70.34 / JCM 6841 / NBRC 109757 / NCIMB 12457 / NCTC 12156 / 81) OX=575584 GN=HMPREF0010_02246 PE=4 SV=1	0	126.717	49	15	147	15	1.2629e+08	1.28322e+08	1.79768e+08	1.84852e+08	1.5755e+08	1.49181e+08	158587118	1.64721e+08	lipid metabolic process [GO:0006629]
D0CD07	50S ribosomal protein L14 OS=Acinetobacter baumannii (strain ATCC 19606 / DSM 30007 / CIP 70.34 / JCM 6841 / NBRC 109757 / NCIMB 12457 / NCTC 12156 / 81) OX=575584 GN=rplN PE=1 SV=1	0	126.295	64	10	271	10	1.58836e+09	1.65926e+09	1.86157e+09	2171651385	1.79374e+09	1.59886e+09	1.62309e+09	1.79787e+09	translation [GO:0006412]	large ribosomal subunit [GO:0015934]	rRNA binding [GO:0019843]; structural constituent of ribosome [GO:0003735]
D0CEM0	Sporulation and cell division repeat protein OS=Acinetobacter baumannii (strain ATCC 19606 / DSM 30007 / CIP 70.34 / JCM 6841 / NBRC 109757 / NCIMB 12457 / NCTC 12156 / 81) OX=575584 GN=HMPREF0010_03200 PE=4 SV=1	0	126.284	69	9	105	9	3.00298e+08	3.23734e+08	3.98797e+08	3.63746e+08	3.27906e+08	3.41417e+08	3.49032e+08	3.2067e+08	cell division [GO:0051301]		peptidoglycan binding [GO:0042834]
D0CCX6	MlaD domain-containing protein OS=Acinetobacter baumannii (strain ATCC 19606 / DSM 30007 / CIP 70.34 / JCM 6841 / NBRC 109757 / NCIMB 12457 / NCTC 12156 / 81) OX=575584 GN=HMPREF0010_02606 PE=4 SV=1	0	125.853	69	14	178	14	9.65267e+08	956540935	1.21956e+09	1.20103e+09	1.19444e+09	1.17454e+09	1.19405e+09	1.28787e+09
D0CB34	Uncharacterized protein OS=Acinetobacter baumannii (strain ATCC 19606 / DSM 30007 / CIP 70.34 / JCM 6841 / NBRC 109757 / NCIMB 12457 / NCTC 12156 / 81) OX=575584 GN=HMPREF0010_01964 PE=4 SV=1	0	125.848	59	12	150	12	1.43229e+08	1.48355e+08	1.7922e+08	1.88861e+08	1.66043e+08	1.65764e+08	1.68492e+08	1.70324e+08
D0CDT5	Succinate--CoA ligase [ADP-forming] subunit beta OS=Acinetobacter baumannii (strain ATCC 19606 / DSM 30007 / CIP 70.34 / JCM 6841 / NBRC 109757 / NCIMB 12457 / NCTC 12156 / 81) OX=575584 GN=sucC PE=3 SV=1	0	125.429	41	14	160	14	2.69175e+08	2.88669e+08	3.48913e+08	3.72347e+08	3.0045e+08	2.88004e+08	3.09946e+08	3.59163e+08	tricarboxylic acid cycle [GO:0006099]		ATP binding [GO:0005524]; magnesium ion binding [GO:0000287]; succinate-CoA ligase (ADP-forming) activity [GO:0004775]
D0CBY5	tRNA-specific 2-thiouridylase MnmA OS=Acinetobacter baumannii (strain ATCC 19606 / DSM 30007 / CIP 70.34 / JCM 6841 / NBRC 109757 / NCIMB 12457 / NCTC 12156 / 81) OX=575584 GN=trmU PE=3 SV=1	0	125.006	37	13	125	13	6.0235e+07	6.56272e+07	7.44325e+07	8.47344e+07	6.73702e+07	5.93878e+07	6.39275e+07	6.88113e+07	methylation [GO:0032259]; tRNA modification [GO:0006400]	cytoplasm [GO:0005737]	ATP binding [GO:0005524]; methyltransferase activity [GO:0008168]; sulfurtransferase activity [GO:0016783]; tRNA binding [GO:0000049]
D0CBG7	DNA repair protein RadA OS=Acinetobacter baumannii (strain ATCC 19606 / DSM 30007 / CIP 70.34 / JCM 6841 / NBRC 109757 / NCIMB 12457 / NCTC 12156 / 81) OX=575584 GN=radA PE=3 SV=1	0	124.836	48	16	111	16	3.74217e+07	3.80675e+07	4.44505e+07	5.29119e+07	3.56888e+07	3.597e+07	3.60552e+07	3.7832e+07	recombinational repair [GO:0000725]		ATP binding [GO:0005524]; damaged DNA binding [GO:0003684]; DNA-dependent ATPase activity [GO:0008094]; metal ion binding [GO:0046872]
D0CG07	Chromosomal replication initiator protein DnaA OS=Acinetobacter baumannii (strain ATCC 19606 / DSM 30007 / CIP 70.34 / JCM 6841 / NBRC 109757 / NCIMB 12457 / NCTC 12156 / 81) OX=575584 GN=dnaA PE=3 SV=1	0	124.723	38	17	174	17	1.18404e+08	1.25794e+08	1.4005e+08	1.59565e+08	1.26888e+08	1.27989e+08	1.31071e+08	1.3504e+08	DNA replication initiation [GO:0006270]; regulation of DNA replication [GO:0006275]	cytoplasm [GO:0005737]	ATP binding [GO:0005524]; DNA replication origin binding [GO:0003688]
D0CDA0	TonB-dependent receptor OS=Acinetobacter baumannii (strain ATCC 19606 / DSM 30007 / CIP 70.34 / JCM 6841 / NBRC 109757 / NCIMB 12457 / NCTC 12156 / 81) OX=575584 GN=HMPREF0010_02730 PE=3 SV=1	0	124.621	40	18	94	18	3.81674e+07	3.77823e+07	4.40963e+07	4.39974e+07	3.25537e+07	3.76041e+07	3.59227e+07	4.14554e+07		cell outer membrane [GO:0009279]
D0CAW2	DNA helicase OS=Acinetobacter baumannii (strain ATCC 19606 / DSM 30007 / CIP 70.34 / JCM 6841 / NBRC 109757 / NCIMB 12457 / NCTC 12156 / 81) OX=575584 GN=HMPREF0010_01892 PE=4 SV=1	0	124.569	34	14	108	14	5.47043e+07	4.91323e+07	7.85087e+07	7.1014e+07	7.2606e+07	5.61417e+07	62365026	5.92899e+07			ATP binding [GO:0005524]; DNA binding [GO:0003677]; DNA helicase activity [GO:0003678]
D0CCK6	Tex-like protein N-terminal domain protein OS=Acinetobacter baumannii (strain ATCC 19606 / DSM 30007 / CIP 70.34 / JCM 6841 / NBRC 109757 / NCIMB 12457 / NCTC 12156 / 81) OX=575584 GN=HMPREF0010_02486 PE=4 SV=1	0	124.469	32	20	124	20	3.51873e+07	3.88363e+07	4.14812e+07	5.27671e+07	4.38047e+07	3.98894e+07	4.36931e+07	4.83761e+07	nucleobase-containing compound metabolic process [GO:0006139]		nucleic acid binding [GO:0003676]
D0C6C2	Glutamate synthase domain protein (Fragment) OS=Acinetobacter baumannii (strain ATCC 19606 / DSM 30007 / CIP 70.34 / JCM 6841 / NBRC 109757 / NCIMB 12457 / NCTC 12156 / 81) OX=575584 GN=HMPREF0010_00302 PE=3 SV=1	0	124.142	30	13	119	13	8.42048e+07	9.52948e+07	1.1578e+08	1.20657e+08	1.01244e+08	1.00815e+08	1.05028e+08	1.13292e+08	glutamate biosynthetic process [GO:0006537]		glutamate synthase activity [GO:0015930]
D0CC50	Glutamine synthetase OS=Acinetobacter baumannii (strain ATCC 19606 / DSM 30007 / CIP 70.34 / JCM 6841 / NBRC 109757 / NCIMB 12457 / NCTC 12156 / 81) OX=575584 GN=glnA PE=3 SV=1	0	123.963	36	15	164	15	1.5621e+08	1.44537e+08	1.74591e+08	2.0451e+08	1.81107e+08	1.73801e+08	1.70504e+08	1.93138e+08	glutamine biosynthetic process [GO:0006542]	cytoplasm [GO:0005737]	ATP binding [GO:0005524]; glutamate-ammonia ligase activity [GO:0004356]
D0CAC0	Peptide chain release factor 3 OS=Acinetobacter baumannii (strain ATCC 19606 / DSM 30007 / CIP 70.34 / JCM 6841 / NBRC 109757 / NCIMB 12457 / NCTC 12156 / 81) OX=575584 GN=prfC PE=3 SV=1	0	123.461	35	18	134	18	5.74119e+07	5.90553e+07	7.16872e+07	8.21316e+07	7.81899e+07	7.43196e+07	7.53855e+07	8.54823e+07	regulation of translational termination [GO:0006449]	cytoplasm [GO:0005737]	GTPase activity [GO:0003924]; GTP binding [GO:0005525]; translation release factor activity, codon specific [GO:0016149]
D0CDT0	Succinate dehydrogenase iron-sulfur subunit OS=Acinetobacter baumannii (strain ATCC 19606 / DSM 30007 / CIP 70.34 / JCM 6841 / NBRC 109757 / NCIMB 12457 / NCTC 12156 / 81) OX=575584 GN=sQR PE=3 SV=1	0	122.859	52	14	196	14	1.11795e+09	1.25161e+09	1.49257e+09	1.48953e+09	1.38347e+09	1.28619e+09	1.37856e+09	1.47576e+09	tricarboxylic acid cycle [GO:0006099]		3 iron, 4 sulfur cluster binding [GO:0051538]; electron transfer activity [GO:0009055]; metal ion binding [GO:0046872]
D0CBA1	UPF0313 protein HMPREF0010_02031 OS=Acinetobacter baumannii (strain ATCC 19606 / DSM 30007 / CIP 70.34 / JCM 6841 / NBRC 109757 / NCIMB 12457 / NCTC 12156 / 81) OX=575584 GN=HMPREF0010_02031 PE=3 SV=1	0	122.856	28	18	129	18	4.10487e+07	48145755	5.35237e+07	6.9237e+07	4.16111e+07	3.72348e+07	3.97748e+07	4.2488e+07			4 iron, 4 sulfur cluster binding [GO:0051539]; catalytic activity [GO:0003824]; iron ion binding [GO:0005506]
D0CAK2	DUF4105 domain-containing protein OS=Acinetobacter baumannii (strain ATCC 19606 / DSM 30007 / CIP 70.34 / JCM 6841 / NBRC 109757 / NCIMB 12457 / NCTC 12156 / 81) OX=575584 GN=HMPREF0010_01782 PE=4 SV=1	0	122.444	42	11	86	11	3.45917e+07	3.66427e+07	4.6702e+07	46822752	3.70972e+07	36677255	3.85303e+07	3.94311e+07
D0CD49	PhoH-like protein OS=Acinetobacter baumannii (strain ATCC 19606 / DSM 30007 / CIP 70.34 / JCM 6841 / NBRC 109757 / NCIMB 12457 / NCTC 12156 / 81) OX=575584 GN=ybeZ PE=3 SV=1	0	121.967	54	14	110	14	4.42288e+07	4.51436e+07	5.32919e+07	6.2954e+07	4.16216e+07	4.37116e+07	4.70309e+07	4.3781e+07			ATP binding [GO:0005524]; RNA binding [GO:0003723]
D0CA84	Long-chain-fatty-acid--CoA ligase OS=Acinetobacter baumannii (strain ATCC 19606 / DSM 30007 / CIP 70.34 / JCM 6841 / NBRC 109757 / NCIMB 12457 / NCTC 12156 / 81) OX=575584 GN=HMPREF0010_01664 PE=4 SV=1	0	121.937	30	10	119	10	2.89117e+07	3.30695e+07	3.76987e+07	4.37597e+07	3.61546e+07	3.68841e+07	3.81295e+07	3.45087e+07			ligase activity [GO:0016874]
D0C9P7	30S ribosomal protein S7 OS=Acinetobacter baumannii (strain ATCC 19606 / DSM 30007 / CIP 70.34 / JCM 6841 / NBRC 109757 / NCIMB 12457 / NCTC 12156 / 81) OX=575584 GN=rpsG PE=1 SV=1	0	121.641	67	12	155	12	5.50974e+08	5.83881e+08	6.60707e+08	742575430	4.4067e+08	4.21212e+08	4.37539e+08	5.16797e+08	translation [GO:0006412]	small ribosomal subunit [GO:0015935]	rRNA binding [GO:0019843]; structural constituent of ribosome [GO:0003735]; tRNA binding [GO:0000049]
D0CCT4	Superoxide dismutase [Cu-Zn] OS=Acinetobacter baumannii (strain ATCC 19606 / DSM 30007 / CIP 70.34 / JCM 6841 / NBRC 109757 / NCIMB 12457 / NCTC 12156 / 81) OX=575584 GN=sodC PE=3 SV=1	0	121.358	43	8	128	8	3.23504e+08	3.63131e+08	4.22408e+08	4.24564e+08	4.3746e+08	3.97539e+08	4.13818e+08	4.67671e+08			metal ion binding [GO:0046872]; superoxide dismutase activity [GO:0004784]
D0C7B6	Acetyl-CoA C-acetyltransferase OS=Acinetobacter baumannii (strain ATCC 19606 / DSM 30007 / CIP 70.34 / JCM 6841 / NBRC 109757 / NCIMB 12457 / NCTC 12156 / 81) OX=575584 GN=HMPREF0010_00646 PE=3 SV=1	0	121.148	37	11	116	10	3.88958e+07	3.84169e+07	5.15671e+07	5.74593e+07	6.35332e+07	5.64703e+07	6.04877e+07	6.89916e+07			acetyl-CoA C-acetyltransferase activity [GO:0003985]
D0CEU5	UTP--glucose-1-phosphate uridylyltransferase OS=Acinetobacter baumannii (strain ATCC 19606 / DSM 30007 / CIP 70.34 / JCM 6841 / NBRC 109757 / NCIMB 12457 / NCTC 12156 / 81) OX=575584 GN=galU PE=3 SV=1	0	121.134	59	10	95	10	6.98494e+07	6.26528e+07	8.70103e+07	89853158	7.31446e+07	7.46794e+07	8.19419e+07	7.86368e+07	biosynthetic process [GO:0009058]; UDP-glucose metabolic process [GO:0006011]		UTP:glucose-1-phosphate uridylyltransferase activity [GO:0003983]
D0CB58	Homoserine dehydrogenase OS=Acinetobacter baumannii (strain ATCC 19606 / DSM 30007 / CIP 70.34 / JCM 6841 / NBRC 109757 / NCIMB 12457 / NCTC 12156 / 81) OX=575584 GN=HMPREF0010_01988 PE=3 SV=1	0	121.123	46	16	108	16	5.80329e+07	6.49926e+07	8.19337e+07	8.95184e+07	8.00652e+07	6.91867e+07	7.29325e+07	81451113	isoleucine biosynthetic process [GO:0009097]; methionine biosynthetic process [GO:0009086]; threonine biosynthetic process [GO:0009088]		homoserine dehydrogenase activity [GO:0004412]; NADP binding [GO:0050661]
D0CEK2	Uncharacterized protein OS=Acinetobacter baumannii (strain ATCC 19606 / DSM 30007 / CIP 70.34 / JCM 6841 / NBRC 109757 / NCIMB 12457 / NCTC 12156 / 81) OX=575584 GN=HMPREF0010_03182 PE=4 SV=1	0	120.861	57	12	110	12	8.39658e+07	8.13316e+07	1.04649e+08	9.89885e+07	6.45335e+07	6.44357e+07	6.66537e+07	7.37466e+07
D0CES1	Rhs element Vgr protein OS=Acinetobacter baumannii (strain ATCC 19606 / DSM 30007 / CIP 70.34 / JCM 6841 / NBRC 109757 / NCIMB 12457 / NCTC 12156 / 81) OX=575584 GN=HMPREF0010_03251 PE=3 SV=1	0	120.853	27	21	101	18	1.87081e+07	2.04248e+07	2.6093e+07	2.78673e+07	2.08779e+07	2.23256e+07	2.15957e+07	2.34302e+07
D0CDB0	Histidine kinase OS=Acinetobacter baumannii (strain ATCC 19606 / DSM 30007 / CIP 70.34 / JCM 6841 / NBRC 109757 / NCIMB 12457 / NCTC 12156 / 81) OX=575584 GN=HMPREF0010_02740 PE=4 SV=1	0	120.627	38	15	90	15	2.17978e+07	2.29739e+07	3.22233e+07	3.15291e+07	2.64939e+07	2.53129e+07	2.59481e+07	2.4351e+07		cytoplasm [GO:0005737]; integral component of membrane [GO:0016021]	phosphorelay sensor kinase activity [GO:0000155]
D0CA72	Phenylalanine--tRNA ligase alpha subunit OS=Acinetobacter baumannii (strain ATCC 19606 / DSM 30007 / CIP 70.34 / JCM 6841 / NBRC 109757 / NCIMB 12457 / NCTC 12156 / 81) OX=575584 GN=pheS PE=3 SV=1	0	120.491	55	15	119	15	7.12318e+07	7.99758e+07	8.34662e+07	1.01343e+08	9.18754e+07	8.66271e+07	8.32623e+07	1.02263e+08	phenylalanyl-tRNA aminoacylation [GO:0006432]	cytoplasm [GO:0005737]	ATP binding [GO:0005524]; magnesium ion binding [GO:0000287]; phenylalanine-tRNA ligase activity [GO:0004826]; tRNA binding [GO:0000049]
D0CA59	Transporter, small conductance mechanosensitive ion channel MscS family protein OS=Acinetobacter baumannii (strain ATCC 19606 / DSM 30007 / CIP 70.34 / JCM 6841 / NBRC 109757 / NCIMB 12457 / NCTC 12156 / 81) OX=575584 GN=HMPREF0010_01639 PE=3 SV=1	0	120.43	51	14	109	14	1.12866e+08	1.07593e+08	1.34922e+08	1.4289e+08	1.52786e+08	1.36877e+08	1.35421e+08	1.38487e+08	transmembrane transport [GO:0055085]	integral component of membrane [GO:0016021]; plasma membrane [GO:0005886]
D0CEL9	Arginine--tRNA ligase OS=Acinetobacter baumannii (strain ATCC 19606 / DSM 30007 / CIP 70.34 / JCM 6841 / NBRC 109757 / NCIMB 12457 / NCTC 12156 / 81) OX=575584 GN=argS PE=3 SV=1	0	120.336	41	18	95	18	2.0533e+07	1.99147e+07	2.52576e+07	3.23889e+07	2.80741e+07	2.51279e+07	2.85643e+07	2.81048e+07	arginyl-tRNA aminoacylation [GO:0006420]	cytoplasm [GO:0005737]	arginine-tRNA ligase activity [GO:0004814]; ATP binding [GO:0005524]
D0C7W4	Penicillin-binding protein, transpeptidase domain protein OS=Acinetobacter baumannii (strain ATCC 19606 / DSM 30007 / CIP 70.34 / JCM 6841 / NBRC 109757 / NCIMB 12457 / NCTC 12156 / 81) OX=575584 GN=HMPREF0010_00844 PE=4 SV=1	0	119.556	57	13	126	13	1.59643e+08	1.68409e+08	207073075	1.99044e+08	1.94063e+08	1.81953e+08	187545593	194695098			penicillin binding [GO:0008658]
D0C8K6	Phenylacetic acid degradation protein paaN OS=Acinetobacter baumannii (strain ATCC 19606 / DSM 30007 / CIP 70.34 / JCM 6841 / NBRC 109757 / NCIMB 12457 / NCTC 12156 / 81) OX=575584 GN=paaN PE=4 SV=1	0	119.132	28	14	64	14	1.11525e+07	12165768	1.51297e+07	1.92545e+07	3.57282e+07	3.55109e+07	3.75444e+07	3.8019e+07			oxidoreductase activity, acting on the aldehyde or oxo group of donors, NAD or NADP as acceptor [GO:0016620]
D0CB42	Type I secretion outer membrane protein, TolC family OS=Acinetobacter baumannii (strain ATCC 19606 / DSM 30007 / CIP 70.34 / JCM 6841 / NBRC 109757 / NCIMB 12457 / NCTC 12156 / 81) OX=575584 GN=HMPREF0010_01972 PE=3 SV=1	0	119.119	42	15	116	15	5.30411e+07	5.97988e+07	7.16447e+07	7.47003e+07	60148160	5.5572e+07	5.79922e+07	6.45422e+07		outer membrane [GO:0019867]	efflux transmembrane transporter activity [GO:0015562]
D0CCP1	Uncharacterized protein OS=Acinetobacter baumannii (strain ATCC 19606 / DSM 30007 / CIP 70.34 / JCM 6841 / NBRC 109757 / NCIMB 12457 / NCTC 12156 / 81) OX=575584 GN=HMPREF0010_02521 PE=4 SV=1	0	119.111	57	13	99	13	1.31736e+08	1.50116e+08	1.70596e+08	1.71125e+08	156189860	1.66644e+08	1.59733e+08	1.91861e+08			peptidoglycan binding [GO:0042834]
D0CFZ5	Guanine deaminase OS=Acinetobacter baumannii (strain ATCC 19606 / DSM 30007 / CIP 70.34 / JCM 6841 / NBRC 109757 / NCIMB 12457 / NCTC 12156 / 81) OX=575584 GN=guaD PE=3 SV=1	0	119.005	33	9	95	9	2.45708e+07	2.60079e+07	3.18647e+07	3.87232e+07	2.93835e+07	2.80861e+07	3.01946e+07	2.97497e+07	guanine catabolic process [GO:0006147]		guanine deaminase activity [GO:0008892]; zinc ion binding [GO:0008270]
D0C930	Uncharacterized protein OS=Acinetobacter baumannii (strain ATCC 19606 / DSM 30007 / CIP 70.34 / JCM 6841 / NBRC 109757 / NCIMB 12457 / NCTC 12156 / 81) OX=575584 GN=HMPREF0010_01588 PE=4 SV=1	0	118.652	52	16	128	16	1.69004e+08	1.4423e+08	2.25269e+08	1.76559e+08	1.54364e+08	1.94007e+08	1.74416e+08	1.57071e+08
D0C7R3	Type II secretion system protein K OS=Acinetobacter baumannii (strain ATCC 19606 / DSM 30007 / CIP 70.34 / JCM 6841 / NBRC 109757 / NCIMB 12457 / NCTC 12156 / 81) OX=575584 GN=gspK PE=3 SV=1	0	118.045	59	12	92	12	2.93128e+07	3.11979e+07	4.0114e+07	3.8039e+07	3.6321e+07	3.46198e+07	3.55286e+07	3.82919e+07	protein secretion [GO:0009306]	integral component of membrane [GO:0016021]; plasma membrane [GO:0005886]
D0CCD3	Uncharacterized protein OS=Acinetobacter baumannii (strain ATCC 19606 / DSM 30007 / CIP 70.34 / JCM 6841 / NBRC 109757 / NCIMB 12457 / NCTC 12156 / 81) OX=575584 GN=HMPREF0010_02413 PE=4 SV=1	0	117.677	50	13	130	13	5.94058e+07	6.00456e+07	7.94987e+07	7.47176e+07	6.69329e+07	6.85508e+07	67391778	7.15472e+07
D0C6M4	Cytochrome D ubiquinol oxidase, subunit I OS=Acinetobacter baumannii (strain ATCC 19606 / DSM 30007 / CIP 70.34 / JCM 6841 / NBRC 109757 / NCIMB 12457 / NCTC 12156 / 81) OX=575584 GN=cydA PE=3 SV=1	0	117.51	22	10	114	10	2.95937e+08	2.94908e+08	3.61617e+08	3.54282e+08	3.15408e+08	321373746	3.39289e+08	4.00022e+08	aerobic electron transport chain [GO:0019646]	cytochrome complex [GO:0070069]; integral component of membrane [GO:0016021]; plasma membrane [GO:0005886]	electron transfer activity [GO:0009055]; metal ion binding [GO:0046872]
D0CF57	Transporter, small conductance mechanosensitive ion channel MscS family protein OS=Acinetobacter baumannii (strain ATCC 19606 / DSM 30007 / CIP 70.34 / JCM 6841 / NBRC 109757 / NCIMB 12457 / NCTC 12156 / 81) OX=575584 GN=HMPREF0010_03523 PE=3 SV=1	0	117.198	41	10	120	10	2.23714e+08	2.33956e+08	2.59787e+08	2.58472e+08	2.47716e+08	2.56196e+08	2.3944e+08	2.704e+08	transmembrane transport [GO:0055085]	integral component of membrane [GO:0016021]; plasma membrane [GO:0005886]
D0CFC2	Uncharacterized protein OS=Acinetobacter baumannii (strain ATCC 19606 / DSM 30007 / CIP 70.34 / JCM 6841 / NBRC 109757 / NCIMB 12457 / NCTC 12156 / 81) OX=575584 GN=HMPREF0010_03413 PE=4 SV=1	0	115.991	65	7	88	7	3.86108e+08	3.88368e+08	4.27989e+08	4.48048e+08	2.90209e+08	3.73937e+08	4.1723e+08	3.44927e+08
D0C5Q6	DUF815 domain-containing protein OS=Acinetobacter baumannii (strain ATCC 19606 / DSM 30007 / CIP 70.34 / JCM 6841 / NBRC 109757 / NCIMB 12457 / NCTC 12156 / 81) OX=575584 GN=HMPREF0010_00086 PE=4 SV=1	0	115.876	43	12	120	12	6.18488e+07	6.30015e+07	8.16161e+07	8.91765e+07	8.19422e+07	7.72733e+07	7.76231e+07	8.46476e+07
D0CDQ9	DUF3298 domain-containing protein OS=Acinetobacter baumannii (strain ATCC 19606 / DSM 30007 / CIP 70.34 / JCM 6841 / NBRC 109757 / NCIMB 12457 / NCTC 12156 / 81) OX=575584 GN=HMPREF0010_02889 PE=4 SV=1	0	115.867	37	7	95	7	1.43108e+08	1.43736e+08	1.81459e+08	1.89356e+08	1.73824e+08	1.80852e+08	1.83966e+08	1.86043e+08
D0CD21	30S ribosomal protein S4 OS=Acinetobacter baumannii (strain ATCC 19606 / DSM 30007 / CIP 70.34 / JCM 6841 / NBRC 109757 / NCIMB 12457 / NCTC 12156 / 81) OX=575584 GN=rpsD PE=1 SV=1	0	115.791	64	17	198	17	2.29904e+09	2834944127	2.98472e+09	3.85723e+09	2.0638e+09	1.84265e+09	1.86098e+09	2.35782e+09	translation [GO:0006412]	small ribosomal subunit [GO:0015935]	rRNA binding [GO:0019843]; structural constituent of ribosome [GO:0003735]
D0CBS5	GTPase Obg OS=Acinetobacter baumannii (strain ATCC 19606 / DSM 30007 / CIP 70.34 / JCM 6841 / NBRC 109757 / NCIMB 12457 / NCTC 12156 / 81) OX=575584 GN=cgtA PE=3 SV=1	0	115.689	43	12	91	12	3.54085e+07	3.88161e+07	4.24607e+07	5.13448e+07	2.31329e+07	2.30047e+07	2.54293e+07	2.53839e+07	ribosome biogenesis [GO:0042254]	cytoplasm [GO:0005737]	GTPase activity [GO:0003924]; GTP binding [GO:0005525]; magnesium ion binding [GO:0000287]
D0C8Y0	Sulfate adenylyltransferase subunit 1 OS=Acinetobacter baumannii (strain ATCC 19606 / DSM 30007 / CIP 70.34 / JCM 6841 / NBRC 109757 / NCIMB 12457 / NCTC 12156 / 81) OX=575584 GN=cysN PE=3 SV=1	0	115.642	37	16	101	16	2.05633e+07	2.0043e+07	2.64689e+07	2.93062e+07	2.21009e+07	2.10315e+07	2.20276e+07	2.19353e+07	hydrogen sulfide biosynthetic process [GO:0070814]; sulfate assimilation [GO:0000103]		ATP binding [GO:0005524]; GTPase activity [GO:0003924]; GTP binding [GO:0005525]; sulfate adenylyltransferase (ATP) activity [GO:0004781]; translation elongation factor activity [GO:0003746]
D0CAG6	Phosphate acetyltransferase OS=Acinetobacter baumannii (strain ATCC 19606 / DSM 30007 / CIP 70.34 / JCM 6841 / NBRC 109757 / NCIMB 12457 / NCTC 12156 / 81) OX=575584 GN=pta PE=3 SV=1	0	115.603	36	19	87	19	3.00048e+07	3.61061e+07	4.08253e+07	4.46731e+07	4.15861e+07	3.73512e+07	3.84434e+07	4.31091e+07	acetyl-CoA biosynthetic process [GO:0006085]	cytoplasm [GO:0005737]	phosphate acetyltransferase activity [GO:0008959]
D0CEU6	Bacterial sugar transferase OS=Acinetobacter baumannii (strain ATCC 19606 / DSM 30007 / CIP 70.34 / JCM 6841 / NBRC 109757 / NCIMB 12457 / NCTC 12156 / 81) OX=575584 GN=HMPREF0010_03276 PE=3 SV=1	0	114.722	55	9	103	9	3.44547e+08	3.53796e+08	423321360	4.51189e+08	3.66484e+08	3.76982e+08	3.90413e+08	4.25497e+08		integral component of membrane [GO:0016021]	transferase activity, transferring glycosyl groups [GO:0016757]
D0CB18	50S ribosomal protein L7/L12 OS=Acinetobacter baumannii (strain ATCC 19606 / DSM 30007 / CIP 70.34 / JCM 6841 / NBRC 109757 / NCIMB 12457 / NCTC 12156 / 81) OX=575584 GN=rplL PE=3 SV=1	0	114.577	79	11	223	11	8.71033e+08	9.75857e+08	1.09234e+09	1.12483e+09	9.01552e+08	7.6039e+08	8.37757e+08	1012384152	translation [GO:0006412]	ribosome [GO:0005840]	structural constituent of ribosome [GO:0003735]
D0C5M1	C4-dicarboxylate transport protein OS=Acinetobacter baumannii (strain ATCC 19606 / DSM 30007 / CIP 70.34 / JCM 6841 / NBRC 109757 / NCIMB 12457 / NCTC 12156 / 81) OX=575584 GN=dctA PE=3 SV=1	0	114.415	19	13	126	13	1.89693e+08	2.11457e+08	2.42882e+08	2.5392e+08	2.28396e+08	2.07415e+08	2.04009e+08	2.15005e+08	dicarboxylic acid transport [GO:0006835]	integral component of membrane [GO:0016021]; plasma membrane [GO:0005886]	symporter activity [GO:0015293]
D0CCP5	LemA family protein OS=Acinetobacter baumannii (strain ATCC 19606 / DSM 30007 / CIP 70.34 / JCM 6841 / NBRC 109757 / NCIMB 12457 / NCTC 12156 / 81) OX=575584 GN=HMPREF0010_02525 PE=3 SV=1	0	114.383	67	12	135	12	1.53657e+08	1.67825e+08	206615960	2.11848e+08	2.07326e+08	1.96291e+08	2.01447e+08	2.30357e+08		integral component of membrane [GO:0016021]
D0CEY9	Dihydropteroate synthase OS=Acinetobacter baumannii (strain ATCC 19606 / DSM 30007 / CIP 70.34 / JCM 6841 / NBRC 109757 / NCIMB 12457 / NCTC 12156 / 81) OX=575584 GN=folP PE=3 SV=1	0	114.071	52	11	119	11	1.04522e+08	1.17649e+08	1.3596e+08	1.52302e+08	1.27223e+08	1.25326e+08	1.39041e+08	1.39265e+08	folic acid biosynthetic process [GO:0046656]; tetrahydrofolate biosynthetic process [GO:0046654]		dihydropteroate synthase activity [GO:0004156]; metal ion binding [GO:0046872]
D0C9I0	tRNA-dihydrouridine(16) synthase OS=Acinetobacter baumannii (strain ATCC 19606 / DSM 30007 / CIP 70.34 / JCM 6841 / NBRC 109757 / NCIMB 12457 / NCTC 12156 / 81) OX=575584 GN=dusC PE=3 SV=1	0	114.053	47	10	93	10	5.70504e+07	6.33746e+07	71028005	8.17945e+07	6.88386e+07	6.67314e+07	6.80901e+07	6.98543e+07			flavin adenine dinucleotide binding [GO:0050660]; FMN binding [GO:0010181]; tRNA binding [GO:0000049]; tRNA dihydrouridine synthase activity [GO:0017150]
D0CF47	Phosphoglucosamine mutase OS=Acinetobacter baumannii (strain ATCC 19606 / DSM 30007 / CIP 70.34 / JCM 6841 / NBRC 109757 / NCIMB 12457 / NCTC 12156 / 81) OX=575584 GN=glmM PE=3 SV=1	0	113.978	45	16	111	16	4.07227e+07	4.28497e+07	5.42276e+07	5.78292e+07	3.71375e+07	3.78216e+07	4.14708e+07	4.48802e+07	carbohydrate metabolic process [GO:0005975]		magnesium ion binding [GO:0000287]; phosphoglucosamine mutase activity [GO:0008966]
D0CBP8	Periplasmic serine endoprotease DegP-like OS=Acinetobacter baumannii (strain ATCC 19606 / DSM 30007 / CIP 70.34 / JCM 6841 / NBRC 109757 / NCIMB 12457 / NCTC 12156 / 81) OX=575584 GN=mucD PE=3 SV=1	0	113.826	47	15	108	15	3.17932e+07	3.19784e+07	4.21021e+07	4.36856e+07	6.90953e+07	6.26493e+07	6.18892e+07	7.76671e+07		periplasmic space [GO:0042597]	serine-type endopeptidase activity [GO:0004252]
D0C837	Uncharacterized protein OS=Acinetobacter baumannii (strain ATCC 19606 / DSM 30007 / CIP 70.34 / JCM 6841 / NBRC 109757 / NCIMB 12457 / NCTC 12156 / 81) OX=575584 GN=HMPREF0010_00917 PE=4 SV=1	0	113.239	50	16	203	16	1.13214e+09	1.25526e+09	1.47503e+09	1.39837e+09	1.28986e+09	1.31851e+09	1.28159e+09	1.56098e+09
D0CD53	Malate dehydrogenase OS=Acinetobacter baumannii (strain ATCC 19606 / DSM 30007 / CIP 70.34 / JCM 6841 / NBRC 109757 / NCIMB 12457 / NCTC 12156 / 81) OX=575584 GN=mdh PE=3 SV=1	0	112.988	51	14	128	14	6.97295e+07	7.51463e+07	9.31431e+07	1.02422e+08	1.04921e+08	9.87125e+07	1.06848e+08	1.09788e+08	carbohydrate metabolic process [GO:0005975]; malate metabolic process [GO:0006108]; tricarboxylic acid cycle [GO:0006099]		L-malate dehydrogenase activity [GO:0030060]
D0C820	Uncharacterized protein OS=Acinetobacter baumannii (strain ATCC 19606 / DSM 30007 / CIP 70.34 / JCM 6841 / NBRC 109757 / NCIMB 12457 / NCTC 12156 / 81) OX=575584 GN=HMPREF0010_00900 PE=4 SV=1	0	112.747	67	13	130	13	5.07157e+08	6.14568e+08	7.11352e+08	6.99728e+08	6.39074e+08	5.92932e+08	5.89105e+08	6.95065e+08
D0CDC7	Sporulation and cell division repeat protein OS=Acinetobacter baumannii (strain ATCC 19606 / DSM 30007 / CIP 70.34 / JCM 6841 / NBRC 109757 / NCIMB 12457 / NCTC 12156 / 81) OX=575584 GN=HMPREF0010_02757 PE=4 SV=1	0	112.436	33	11	119	11	1.62942e+08	1.99552e+08	1.95241e+08	2.06239e+08	1.7266e+08	1.75829e+08	1.6164e+08	2.40043e+08	cell division [GO:0051301]		peptidoglycan binding [GO:0042834]
D0CG08	Beta sliding clamp OS=Acinetobacter baumannii (strain ATCC 19606 / DSM 30007 / CIP 70.34 / JCM 6841 / NBRC 109757 / NCIMB 12457 / NCTC 12156 / 81) OX=575584 GN=dnaN PE=3 SV=1	0	112.166	37	11	111	11	5.29273e+07	4.89674e+07	6.15485e+07	6.48798e+07	5.2739e+07	5.51841e+07	5.67737e+07	5.94395e+07	DNA replication [GO:0006260]	cytoplasm [GO:0005737]; DNA polymerase III complex [GO:0009360]	3'-5' exonuclease activity [GO:0008408]; DNA binding [GO:0003677]; DNA-directed DNA polymerase activity [GO:0003887]
D0CBW2	RNA polymerase-associated protein RapA OS=Acinetobacter baumannii (strain ATCC 19606 / DSM 30007 / CIP 70.34 / JCM 6841 / NBRC 109757 / NCIMB 12457 / NCTC 12156 / 81) OX=575584 GN=rapA PE=3 SV=1	0	111.948	21	16	96	16	3.5189e+07	3.63114e+07	3.92682e+07	5.05126e+07	4.24576e+07	3.66108e+07	40892645	3.42493e+07	regulation of transcription, DNA-templated [GO:0006355]		ATP binding [GO:0005524]; DNA binding [GO:0003677]; helicase activity [GO:0004386]; nucleosome-dependent ATPase activity [GO:0070615]
D0CFM1	Uncharacterized protein OS=Acinetobacter baumannii (strain ATCC 19606 / DSM 30007 / CIP 70.34 / JCM 6841 / NBRC 109757 / NCIMB 12457 / NCTC 12156 / 81) OX=575584 GN=HMPREF0010_03551 PE=4 SV=1	0	111.84	73	12	123	12	1.02094e+08	2.06329e+08	1.32047e+08	1.34533e+08	1.26271e+08	1.20945e+08	1.25746e+08	2.80998e+08		integral component of plasma membrane [GO:0005887]	lipopolysaccharide transmembrane transporter activity [GO:0015221]
D0CCT9	Uncharacterized protein OS=Acinetobacter baumannii (strain ATCC 19606 / DSM 30007 / CIP 70.34 / JCM 6841 / NBRC 109757 / NCIMB 12457 / NCTC 12156 / 81) OX=575584 GN=HMPREF0010_02569 PE=4 SV=1	0	111.773	63	10	113	10	7.97766e+07	7.52625e+07	1.06017e+08	9.85245e+07	1.07594e+08	1.04795e+08	1.00354e+08	1.0381e+08
D0C7J2	HAD hydrolase, family IA, variant 3 OS=Acinetobacter baumannii (strain ATCC 19606 / DSM 30007 / CIP 70.34 / JCM 6841 / NBRC 109757 / NCIMB 12457 / NCTC 12156 / 81) OX=575584 GN=HMPREF0010_00722 PE=4 SV=1	0	111.496	23	14	111	14	4.47335e+07	5.15779e+07	5.63526e+07	6.9772e+07	3.47366e+07	3.4923e+07	3.60488e+07	42153390			hydrolase activity [GO:0016787]; oxidoreductase activity [GO:0016491]
D0CET2	Aconitate hydratase OS=Acinetobacter baumannii (strain ATCC 19606 / DSM 30007 / CIP 70.34 / JCM 6841 / NBRC 109757 / NCIMB 12457 / NCTC 12156 / 81) OX=575584 GN=acnD PE=3 SV=1	0	111.226	28	17	88	17	2.01271e+07	1.98594e+07	2.39761e+07	2.82708e+07	2.38716e+07	2.28907e+07	2.3407e+07	2.64766e+07	propionate metabolic process, methylcitrate cycle [GO:0019679]		aconitate hydratase activity [GO:0003994]; citrate dehydratase activity [GO:0047780]; iron-sulfur cluster binding [GO:0051536]; metal ion binding [GO:0046872]
D0CF07	Site-specific recombinase, phage integrase family OS=Acinetobacter baumannii (strain ATCC 19606 / DSM 30007 / CIP 70.34 / JCM 6841 / NBRC 109757 / NCIMB 12457 / NCTC 12156 / 81) OX=575584 GN=HMPREF0010_03337 PE=4 SV=1	0	110.711	42	13	114	13	3.63251e+07	3.63199e+07	4.20286e+07	5.04046e+07	3.64143e+07	3.90398e+07	4.12157e+07	4.19998e+07	DNA integration [GO:0015074]; DNA recombination [GO:0006310]; establishment of integrated proviral latency [GO:0075713]; viral entry into host cell [GO:0046718]; viral genome integration into host DNA [GO:0044826]		DNA binding [GO:0003677]
D0CET8	L-lactate dehydrogenase OS=Acinetobacter baumannii (strain ATCC 19606 / DSM 30007 / CIP 70.34 / JCM 6841 / NBRC 109757 / NCIMB 12457 / NCTC 12156 / 81) OX=575584 GN=lldD PE=3 SV=1	0	110.681	40	16	136	16	2.77618e+08	290545677	3.29263e+08	3.51045e+08	3.40758e+08	3.16057e+08	3.2458e+08	3.58388e+08	lactate oxidation [GO:0019516]	plasma membrane [GO:0005886]	FMN binding [GO:0010181]; lactate dehydrogenase activity [GO:0004457]
D0CAT6	Apolipoprotein N-acyltransferase OS=Acinetobacter baumannii (strain ATCC 19606 / DSM 30007 / CIP 70.34 / JCM 6841 / NBRC 109757 / NCIMB 12457 / NCTC 12156 / 81) OX=575584 GN=lnt PE=3 SV=1	0	110.55	26	10	105	10	4.43429e+07	4.87882e+07	6.58987e+07	6.57439e+07	5.40746e+07	6.27235e+07	5.92462e+07	6.23783e+07	lipoprotein biosynthetic process [GO:0042158]	integral component of membrane [GO:0016021]; plasma membrane [GO:0005886]	N-acyltransferase activity [GO:0016410]
D0CDK5	Aspartyl/glutamyl-tRNA(Asn/Gln) amidotransferase subunit B OS=Acinetobacter baumannii (strain ATCC 19606 / DSM 30007 / CIP 70.34 / JCM 6841 / NBRC 109757 / NCIMB 12457 / NCTC 12156 / 81) OX=575584 GN=gatB PE=3 SV=1	0	110.492	42	16	91	16	1.96752e+07	1.92439e+07	2.44566e+07	2.83244e+07	2.20359e+07	2.0322e+07	2.05645e+07	2.23011e+07	translation [GO:0006412]		asparaginyl-tRNA synthase (glutamine-hydrolyzing) activity [GO:0050566]; ATP binding [GO:0005524]; glutaminyl-tRNA synthase (glutamine-hydrolyzing) activity [GO:0050567]; transferase activity [GO:0016740]
D0CF98	Chaperone protein DnaJ OS=Acinetobacter baumannii (strain ATCC 19606 / DSM 30007 / CIP 70.34 / JCM 6841 / NBRC 109757 / NCIMB 12457 / NCTC 12156 / 81) OX=575584 GN=dnaJ PE=3 SV=1	0	110.436	36	14	157	14	2.00039e+08	1.82697e+08	2.31609e+08	2.5688e+08	1.97707e+08	1.81651e+08	1.66781e+08	1.87158e+08	DNA replication [GO:0006260]; protein folding [GO:0006457]; response to heat [GO:0009408]	cytoplasm [GO:0005737]	ATP binding [GO:0005524]; heat shock protein binding [GO:0031072]; unfolded protein binding [GO:0051082]; zinc ion binding [GO:0008270]
D0CFX3	Hydrolase, alpha/beta domain protein OS=Acinetobacter baumannii (strain ATCC 19606 / DSM 30007 / CIP 70.34 / JCM 6841 / NBRC 109757 / NCIMB 12457 / NCTC 12156 / 81) OX=575584 GN=HMPREF0010_03653 PE=4 SV=1	0	110.417	43	11	69	11	3.81525e+07	3.69996e+07	4.37913e+07	5.32109e+07	3.69981e+07	4.03965e+07	3.85847e+07	4.06586e+07			hydrolase activity [GO:0016787]
D0CEQ9	D-amino acid dehydrogenase OS=Acinetobacter baumannii (strain ATCC 19606 / DSM 30007 / CIP 70.34 / JCM 6841 / NBRC 109757 / NCIMB 12457 / NCTC 12156 / 81) OX=575584 GN=dadA PE=3 SV=1	0	110.301	37	15	121	15	9.98098e+07	1.12407e+08	1.64087e+08	1.6809e+08	139653634	136567805	1.31803e+08	1.40004e+08	D-amino acid catabolic process [GO:0019478]		D-amino-acid dehydrogenase activity [GO:0008718]
D0CCK4	Histidine kinase OS=Acinetobacter baumannii (strain ATCC 19606 / DSM 30007 / CIP 70.34 / JCM 6841 / NBRC 109757 / NCIMB 12457 / NCTC 12156 / 81) OX=575584 GN=HMPREF0010_02484 PE=4 SV=1	0	110.284	33	14	103	14	7.11524e+07	6.87422e+07	8.51563e+07	8.69487e+07	8.97238e+07	8.20398e+07	8.38585e+07	8.15285e+07		cytoplasm [GO:0005737]; integral component of membrane [GO:0016021]	phosphorelay sensor kinase activity [GO:0000155]
D0C991	Peptidase C13 family OS=Acinetobacter baumannii (strain ATCC 19606 / DSM 30007 / CIP 70.34 / JCM 6841 / NBRC 109757 / NCIMB 12457 / NCTC 12156 / 81) OX=575584 GN=HMPREF0010_01204 PE=4 SV=1	0	110.195	35	12	127	12	1.20812e+08	1.18542e+08	1.47158e+08	1.44203e+08	1.31817e+08	135864337	1.35321e+08	1.38103e+08			peptidase activity [GO:0008233]
D0C8S1	Putative hydro-lyase HMPREF0010_01151 OS=Acinetobacter baumannii (strain ATCC 19606 / DSM 30007 / CIP 70.34 / JCM 6841 / NBRC 109757 / NCIMB 12457 / NCTC 12156 / 81) OX=575584 GN=HMPREF0010_01151 PE=3 SV=1	0	110.115	39	7	81	7	3.52696e+07	4.11809e+07	4.99843e+07	5.98452e+07	4.83671e+07	4.40406e+07	4.82468e+07	5.2131e+07			lyase activity [GO:0016829]
D0CBL3	Tol-Pal system protein TolB OS=Acinetobacter baumannii (strain ATCC 19606 / DSM 30007 / CIP 70.34 / JCM 6841 / NBRC 109757 / NCIMB 12457 / NCTC 12156 / 81) OX=575584 GN=tolB PE=3 SV=1	0	110.11	53	16	140	15	55036599	5.91509e+07	6.69938e+07	6.95327e+07	1.05386e+08	1.00124e+08	1.01647e+08	1.12458e+08	cell cycle [GO:0007049]; cell division [GO:0051301]; protein import [GO:0017038]	periplasmic space [GO:0042597]
D0CA87	Nucleotide-binding protein HMPREF0010_01667 OS=Acinetobacter baumannii (strain ATCC 19606 / DSM 30007 / CIP 70.34 / JCM 6841 / NBRC 109757 / NCIMB 12457 / NCTC 12156 / 81) OX=575584 GN=HMPREF0010_01667 PE=3 SV=1	0	110.012	45	10	82	10	3.51084e+07	3.91776e+07	4.43501e+07	5.43876e+07	3.95221e+07	3.3484e+07	3.34899e+07	3.64832e+07			ATP binding [GO:0005524]; GTP binding [GO:0005525]
D0CG26	Phospholipase D domain protein OS=Acinetobacter baumannii (strain ATCC 19606 / DSM 30007 / CIP 70.34 / JCM 6841 / NBRC 109757 / NCIMB 12457 / NCTC 12156 / 81) OX=575584 GN=HMPREF0010_03706 PE=4 SV=1	0	110.001	31	14	81	14	2.36931e+07	2.67806e+07	3.06027e+07	3.24526e+07	2.22746e+07	2.08692e+07	2.32804e+07	28878272			hydrolase activity [GO:0016787]
D0C9U1	Gamma-glutamyltransferase OS=Acinetobacter baumannii (strain ATCC 19606 / DSM 30007 / CIP 70.34 / JCM 6841 / NBRC 109757 / NCIMB 12457 / NCTC 12156 / 81) OX=575584 GN=ggt PE=4 SV=1	0	109.647	30	13	87	13	1.19005e+07	1.21802e+07	1.34951e+07	1.72599e+07	3.45892e+07	4.14462e+07	4.30749e+07	4.32912e+07	glutathione catabolic process [GO:0006751]		glutathione hydrolase activity [GO:0036374]; hypoglycin A gamma-glutamyl transpeptidase activity [GO:0102953]; leukotriene C4 gamma-glutamyl transferase activity [GO:0103068]
D0C6P0	Uncharacterized protein OS=Acinetobacter baumannii (strain ATCC 19606 / DSM 30007 / CIP 70.34 / JCM 6841 / NBRC 109757 / NCIMB 12457 / NCTC 12156 / 81) OX=575584 GN=HMPREF0010_00420 PE=4 SV=1	0	109.51	67	13	107	13	2.56584e+08	2.8147e+08	3.26308e+08	320644244	2.97775e+08	2.86324e+08	293643376	3.36054e+08		integral component of membrane [GO:0016021]
D0C7X1	Biotin synthase OS=Acinetobacter baumannii (strain ATCC 19606 / DSM 30007 / CIP 70.34 / JCM 6841 / NBRC 109757 / NCIMB 12457 / NCTC 12156 / 81) OX=575584 GN=bioB PE=3 SV=1	0	109.466	43	13	112	13	1.10092e+08	1.1685e+08	1.32425e+08	1.4914e+08	1.31995e+08	1.2212e+08	1.3145e+08	1.41612e+08	biotin biosynthetic process [GO:0009102]		2 iron, 2 sulfur cluster binding [GO:0051537]; 4 iron, 4 sulfur cluster binding [GO:0051539]; biotin synthase activity [GO:0004076]; iron ion binding [GO:0005506]
D0C7L7	Cysteine desulfurase IscS OS=Acinetobacter baumannii (strain ATCC 19606 / DSM 30007 / CIP 70.34 / JCM 6841 / NBRC 109757 / NCIMB 12457 / NCTC 12156 / 81) OX=575584 GN=iscS PE=3 SV=1	0	109.294	43	12	83	12	3.10917e+07	2.69374e+07	3.91687e+07	4.46397e+07	3.19271e+07	2.8923e+07	3.49544e+07	34568092	[2Fe-2S] cluster assembly [GO:0044571]	cytoplasm [GO:0005737]	2 iron, 2 sulfur cluster binding [GO:0051537]; cysteine desulfurase activity [GO:0031071]; metal ion binding [GO:0046872]; pyridoxal phosphate binding [GO:0030170]
D0CAG5	Acetate kinase OS=Acinetobacter baumannii (strain ATCC 19606 / DSM 30007 / CIP 70.34 / JCM 6841 / NBRC 109757 / NCIMB 12457 / NCTC 12156 / 81) OX=575584 GN=ackA PE=3 SV=1	0	109.163	43	13	101	13	1.73874e+08	1.54213e+08	1.85857e+08	2.01348e+08	1.99291e+08	2.1005e+08	2.1164e+08	1.92258e+08	acetyl-CoA biosynthetic process [GO:0006085]; organic acid metabolic process [GO:0006082]	cytoplasm [GO:0005737]	acetate kinase activity [GO:0008776]; ATP binding [GO:0005524]; magnesium ion binding [GO:0000287]
D0C6I0	Protein RecA OS=Acinetobacter baumannii (strain ATCC 19606 / DSM 30007 / CIP 70.34 / JCM 6841 / NBRC 109757 / NCIMB 12457 / NCTC 12156 / 81) OX=575584 GN=recA PE=3 SV=1	0	108.613	36	10	110	10	1.2992e+08	1.43391e+08	1.6555e+08	1.91949e+08	1.17739e+08	1.07208e+08	1.0915e+08	1.35698e+08	DNA recombination [GO:0006310]; DNA repair [GO:0006281]; SOS response [GO:0009432]	cytoplasm [GO:0005737]	ATP binding [GO:0005524]; damaged DNA binding [GO:0003684]; DNA-dependent ATPase activity [GO:0008094]; single-stranded DNA binding [GO:0003697]
D0C8Y6	Isocitrase OS=Acinetobacter baumannii (strain ATCC 19606 / DSM 30007 / CIP 70.34 / JCM 6841 / NBRC 109757 / NCIMB 12457 / NCTC 12156 / 81) OX=575584 GN=HMPREF0010_01544 PE=4 SV=1	0	108.308	32	16	120	16	6.6594e+07	6.92069e+07	8.0318e+07	9.93036e+07	8.84229e+07	7.99003e+07	7.86751e+07	8.34897e+07	carboxylic acid metabolic process [GO:0019752]		isocitrate lyase activity [GO:0004451]; metal ion binding [GO:0046872]
D0CBP4	Endolytic murein transglycosylase OS=Acinetobacter baumannii (strain ATCC 19606 / DSM 30007 / CIP 70.34 / JCM 6841 / NBRC 109757 / NCIMB 12457 / NCTC 12156 / 81) OX=575584 GN=mltG PE=3 SV=1	0	108.13	54	14	89	14	4.05009e+07	3.84203e+07	5.00642e+07	5.33203e+07	55084297	4.71047e+07	5.02501e+07	4.77603e+07	cell wall organization [GO:0071555]; peptidoglycan biosynthetic process [GO:0009252]	integral component of plasma membrane [GO:0005887]	lyase activity [GO:0016829]; lytic endotransglycosylase activity [GO:0008932]
D0CA68	Transcription termination factor Rho OS=Acinetobacter baumannii (strain ATCC 19606 / DSM 30007 / CIP 70.34 / JCM 6841 / NBRC 109757 / NCIMB 12457 / NCTC 12156 / 81) OX=575584 GN=rho PE=3 SV=1	0	107.88	52	20	107	20	4.87862e+07	4.45883e+07	5.77103e+07	7.14429e+07	5.5171e+07	5.05256e+07	5.51207e+07	5.79127e+07	DNA-templated transcription, termination [GO:0006353]		ATP binding [GO:0005524]; helicase activity [GO:0004386]; RNA binding [GO:0003723]; RNA-dependent ATPase activity [GO:0008186]
D0CBY3	Adenylosuccinate lyase OS=Acinetobacter baumannii (strain ATCC 19606 / DSM 30007 / CIP 70.34 / JCM 6841 / NBRC 109757 / NCIMB 12457 / NCTC 12156 / 81) OX=575584 GN=purB PE=3 SV=1	0	107.844	39	13	101	13	4.13611e+07	4.34915e+07	5.15869e+07	5.90515e+07	4.62053e+07	4.5287e+07	4.9956e+07	5.08046e+07	'de novo' AMP biosynthetic process [GO:0044208]; 'de novo' IMP biosynthetic process [GO:0006189]		(S)-2-(5-amino-1-(5-phospho-D-ribosyl)imidazole-4-carboxamido)succinate AMP-lyase (fumarate-forming) activity [GO:0070626]; N6-(1,2-dicarboxyethyl)AMP AMP-lyase (fumarate-forming) activity [GO:0004018]
D0CC67	Acyl-coenzyme A dehydrogenase OS=Acinetobacter baumannii (strain ATCC 19606 / DSM 30007 / CIP 70.34 / JCM 6841 / NBRC 109757 / NCIMB 12457 / NCTC 12156 / 81) OX=575584 GN=HMPREF0010_02347 PE=3 SV=1	0	107.685	23	18	118	18	2.86323e+07	2.96973e+07	3.48378e+07	3.87588e+07	4.14237e+07	4.13423e+07	4.32109e+07	4.46693e+07	fatty acid beta-oxidation using acyl-CoA dehydrogenase [GO:0033539]		flavin adenine dinucleotide binding [GO:0050660]; long-chain-acyl-CoA dehydrogenase activity [GO:0004466]
D0CFG6	Phosphate regulon sensor protein PhoR OS=Acinetobacter baumannii (strain ATCC 19606 / DSM 30007 / CIP 70.34 / JCM 6841 / NBRC 109757 / NCIMB 12457 / NCTC 12156 / 81) OX=575584 GN=phoR PE=4 SV=1	0	107.582	34	15	112	15	5.89331e+07	6.31148e+07	7.74364e+07	87819281	7.81889e+07	7.65957e+07	7.41616e+07	7.52933e+07	phosphate ion transport [GO:0006817]	cytoplasm [GO:0005737]; integral component of membrane [GO:0016021]	phosphoprotein phosphatase activity [GO:0004721]; phosphorelay sensor kinase activity [GO:0000155]
D0C6G6	Ribosomal protein S12 methylthiotransferase RimO OS=Acinetobacter baumannii (strain ATCC 19606 / DSM 30007 / CIP 70.34 / JCM 6841 / NBRC 109757 / NCIMB 12457 / NCTC 12156 / 81) OX=575584 GN=rimO PE=3 SV=1	0	107.517	35	11	75	11	2.63705e+07	3.01114e+07	3.50673e+07	39075878	2.71705e+07	2.68837e+07	2.80221e+07	29594030	methylation [GO:0032259]; peptidyl-L-beta-methylthioaspartic acid biosynthetic process from peptidyl-aspartic acid [GO:0018339]; tRNA modification [GO:0006400]	cytoplasm [GO:0005737]; ribosome [GO:0005840]	4 iron, 4 sulfur cluster binding [GO:0051539]; metal ion binding [GO:0046872]; methyltransferase activity [GO:0008168]; protein methylthiotransferase activity [GO:0103039]
D0C6K0	PTS system fructose-specific EIIBBC component OS=Acinetobacter baumannii (strain ATCC 19606 / DSM 30007 / CIP 70.34 / JCM 6841 / NBRC 109757 / NCIMB 12457 / NCTC 12156 / 81) OX=575584 GN=fruA PE=4 SV=1	0	107.477	22	7	91	7	5.48867e+07	5.79596e+07	6.86752e+07	69181059	6.54005e+07	6.80414e+07	7.12849e+07	6.55545e+07	phosphoenolpyruvate-dependent sugar phosphotransferase system [GO:0009401]	integral component of membrane [GO:0016021]; plasma membrane [GO:0005886]	carbohydrate:proton symporter activity [GO:0005351]; D-glucosamine PTS permease activity [GO:0103111]; protein-N(PI)-phosphohistidine-fructose phosphotransferase system transporter activity [GO:0022877]
D0CB94	Transporter associated domain protein OS=Acinetobacter baumannii (strain ATCC 19606 / DSM 30007 / CIP 70.34 / JCM 6841 / NBRC 109757 / NCIMB 12457 / NCTC 12156 / 81) OX=575584 GN=HMPREF0010_02024 PE=3 SV=1	0	107.222	26	12	133	12	1.41638e+08	1.58615e+08	1.85269e+08	1.87241e+08	1.79104e+08	1.7325e+08	1.61182e+08	1.8574e+08		integral component of membrane [GO:0016021]	flavin adenine dinucleotide binding [GO:0050660]
D0C9C0	Uncharacterized protein OS=Acinetobacter baumannii (strain ATCC 19606 / DSM 30007 / CIP 70.34 / JCM 6841 / NBRC 109757 / NCIMB 12457 / NCTC 12156 / 81) OX=575584 GN=HMPREF0010_01233 PE=4 SV=1	0	106.947	41	15	133	15	1.30796e+08	1.38824e+08	160865079	1.83636e+08	1.31296e+08	1.30612e+08	1.40911e+08	1.45734e+08
D0CEK5	ATP synthase gamma chain OS=Acinetobacter baumannii (strain ATCC 19606 / DSM 30007 / CIP 70.34 / JCM 6841 / NBRC 109757 / NCIMB 12457 / NCTC 12156 / 81) OX=575584 GN=atpG PE=3 SV=1	0	106.816	45	12	123	12	2.33617e+08	2.60081e+08	2.9938e+08	3.2575e+08	3.40148e+08	2.77595e+08	2.90416e+08	3.42082e+08	plasma membrane ATP synthesis coupled proton transport [GO:0042777]	plasma membrane [GO:0005886]; proton-transporting ATP synthase complex, catalytic core F(1) [GO:0045261]	ATP binding [GO:0005524]; hydrolase activity [GO:0016787]; proton-transporting ATP synthase activity, rotational mechanism [GO:0046933]
D0CG24	OmpA family protein OS=Acinetobacter baumannii (strain ATCC 19606 / DSM 30007 / CIP 70.34 / JCM 6841 / NBRC 109757 / NCIMB 12457 / NCTC 12156 / 81) OX=575584 GN=HMPREF0010_03704 PE=4 SV=1	0	106.315	62	10	117	10	5.14495e+08	6.16165e+08	7.15443e+08	714844783	597942966	5.6831e+08	5.61786e+08	6.05201e+08		cell outer membrane [GO:0009279]; integral component of membrane [GO:0016021]
D0C6G5	Histidine kinase OS=Acinetobacter baumannii (strain ATCC 19606 / DSM 30007 / CIP 70.34 / JCM 6841 / NBRC 109757 / NCIMB 12457 / NCTC 12156 / 81) OX=575584 GN=HMPREF0010_00345 PE=4 SV=1	0	106.168	43	12	86	12	2.88489e+07	3.02847e+07	3.70518e+07	4.1134e+07	3.03116e+07	2.98038e+07	3.02687e+07	3.1022e+07	regulation of transcription, DNA-templated [GO:0006355]	cytoplasm [GO:0005737]	phosphorelay sensor kinase activity [GO:0000155]
D0CAK6	TonB family domain protein OS=Acinetobacter baumannii (strain ATCC 19606 / DSM 30007 / CIP 70.34 / JCM 6841 / NBRC 109757 / NCIMB 12457 / NCTC 12156 / 81) OX=575584 GN=HMPREF0010_01786 PE=3 SV=1	0	106.072	48	12	155	12	4.0187e+08	4.25176e+08	5.02354e+08	4.73492e+08	4.74272e+08	4.85729e+08	4.4757e+08	4.88937e+08	transmembrane transport [GO:0055085]	integral component of membrane [GO:0016021]; plasma membrane [GO:0005886]
D0C6H2	Zinc metalloprotease OS=Acinetobacter baumannii (strain ATCC 19606 / DSM 30007 / CIP 70.34 / JCM 6841 / NBRC 109757 / NCIMB 12457 / NCTC 12156 / 81) OX=575584 GN=rseP PE=3 SV=1	0	106.015	33	12	99	12	5.84963e+07	6.27012e+07	7.59661e+07	75999698	5.52156e+07	5.91077e+07	6.0958e+07	5.70409e+07		integral component of membrane [GO:0016021]; plasma membrane [GO:0005886]	metal ion binding [GO:0046872]; metalloendopeptidase activity [GO:0004222]
D0C7R0	Enoyl-CoA hydratase/isomerase family protein OS=Acinetobacter baumannii (strain ATCC 19606 / DSM 30007 / CIP 70.34 / JCM 6841 / NBRC 109757 / NCIMB 12457 / NCTC 12156 / 81) OX=575584 GN=HMPREF0010_00790 PE=4 SV=1	0	105.764	39	11	106	11	4.311e+07	42855213	5.6883e+07	5.89305e+07	6.37982e+07	6.3304e+07	6.32201e+07	6.64003e+07			3-hydroxyisobutyryl-CoA hydrolase activity [GO:0003860]; isomerase activity [GO:0016853]
D0C972	RNA polymerase sigma-54 factor OS=Acinetobacter baumannii (strain ATCC 19606 / DSM 30007 / CIP 70.34 / JCM 6841 / NBRC 109757 / NCIMB 12457 / NCTC 12156 / 81) OX=575584 GN=rpoN PE=3 SV=1	0	105.72	33	14	107	14	3.57437e+07	3.74003e+07	4.63157e+07	5.2776e+07	3.02703e+07	2.69798e+07	2.80497e+07	2.68902e+07	DNA-templated transcription, initiation [GO:0006352]		DNA binding [GO:0003677]; DNA-binding transcription activator activity [GO:0001216]; DNA-directed 5'-3' RNA polymerase activity [GO:0003899]; sigma factor activity [GO:0016987]
D0CE96	Aspartokinase OS=Acinetobacter baumannii (strain ATCC 19606 / DSM 30007 / CIP 70.34 / JCM 6841 / NBRC 109757 / NCIMB 12457 / NCTC 12156 / 81) OX=575584 GN=HMPREF0010_03076 PE=3 SV=1	0	104.946	38	14	129	14	123472370	1.33202e+08	1.44275e+08	1.78595e+08	1.65115e+08	1.484e+08	1.51015e+08	1.81734e+08	lysine biosynthetic process via diaminopimelate [GO:0009089]; threonine biosynthetic process [GO:0009088]		aspartate kinase activity [GO:0004072]; ATP binding [GO:0005524]
D0C5U4	Uncharacterized protein OS=Acinetobacter baumannii (strain ATCC 19606 / DSM 30007 / CIP 70.34 / JCM 6841 / NBRC 109757 / NCIMB 12457 / NCTC 12156 / 81) OX=575584 GN=HMPREF0010_00124 PE=4 SV=1	0	104.889	43	15	90	15	1.08537e+07	1.07102e+07	1.32219e+07	1.3889e+07	1.50276e+07	1.62508e+07	1.60731e+07	1.31715e+07
D0C735	AAA_15 domain-containing protein OS=Acinetobacter baumannii (strain ATCC 19606 / DSM 30007 / CIP 70.34 / JCM 6841 / NBRC 109757 / NCIMB 12457 / NCTC 12156 / 81) OX=575584 GN=HMPREF0010_00565 PE=4 SV=1	0	104.69	47	9	85	9	3.807e+07	4.17596e+07	4.72321e+07	5.61485e+07	3.68144e+07	4.14145e+07	4.35732e+07	4.17427e+07
D0C6G4	DNA-binding transcriptional regulator NtrC OS=Acinetobacter baumannii (strain ATCC 19606 / DSM 30007 / CIP 70.34 / JCM 6841 / NBRC 109757 / NCIMB 12457 / NCTC 12156 / 81) OX=575584 GN=ntrC PE=4 SV=1	0	104.581	40	16	94	16	2.6878e+07	3.09206e+07	3.80706e+07	4.50628e+07	3.29526e+07	2.75937e+07	2.91556e+07	3.04893e+07	nitrogen fixation [GO:0009399]; regulation of nitrogen utilization [GO:0006808]; regulation of transcription, DNA-templated [GO:0006355]	cytoplasm [GO:0005737]	ATP binding [GO:0005524]; phosphorelay response regulator activity [GO:0000156]; sequence-specific DNA binding [GO:0043565]; transcription factor binding [GO:0008134]
D0CEV6	Oxidoreductase, NAD-binding domain protein OS=Acinetobacter baumannii (strain ATCC 19606 / DSM 30007 / CIP 70.34 / JCM 6841 / NBRC 109757 / NCIMB 12457 / NCTC 12156 / 81) OX=575584 GN=HMPREF0010_03286 PE=4 SV=1	0	104.519	41	10	116	10	2.32656e+08	2.52639e+08	2.99882e+08	3.39668e+08	2.29e+08	2.22284e+08	2.21852e+08	2.33775e+08			oxidoreductase activity [GO:0016491]
D0C8P4	Type VI secretion protein, EvpB/VC_A0108 family OS=Acinetobacter baumannii (strain ATCC 19606 / DSM 30007 / CIP 70.34 / JCM 6841 / NBRC 109757 / NCIMB 12457 / NCTC 12156 / 81) OX=575584 GN=HMPREF0010_01124 PE=4 SV=1	0	104.351	34	14	108	14	8.80064e+07	9.34301e+07	1.14784e+08	1.12235e+08	1.31481e+08	1.38681e+08	1.41585e+08	1.58693e+08
D0C6N1	Phospholipase A1 OS=Acinetobacter baumannii (strain ATCC 19606 / DSM 30007 / CIP 70.34 / JCM 6841 / NBRC 109757 / NCIMB 12457 / NCTC 12156 / 81) OX=575584 GN=HMPREF0010_00411 PE=3 SV=1	0	104.187	45	15	110	15	6.71584e+07	6.12905e+07	8.6771e+07	8.57993e+07	8.32678e+07	7.50896e+07	7.84945e+07	8.01327e+07	lipid catabolic process [GO:0016042]	cell outer membrane [GO:0009279]; integral component of membrane [GO:0016021]	1-acyl-2-lysophosphatidylserine acylhydrolase activity [GO:0052740]; metal ion binding [GO:0046872]; phosphatidylserine 1-acylhydrolase activity [GO:0052739]; phospholipase A1 activity [GO:0008970]; phospholipase A2 activity [GO:0004623]; phospholipase A2 activity (consuming 1,2-dipalmitoylphosphatidylcholine) [GO:0102567]; phospholipase A2 activity consuming 1,2-dioleoylphosphatidylethanolamine)…
D0CFK6	UDP-N-acetylmuramate--L-alanine ligase OS=Acinetobacter baumannii (strain ATCC 19606 / DSM 30007 / CIP 70.34 / JCM 6841 / NBRC 109757 / NCIMB 12457 / NCTC 12156 / 81) OX=575584 GN=murC PE=3 SV=1	0	103.443	31	14	107	14	5.86019e+07	6.3481e+07	8.14866e+07	9.73568e+07	4.16035e+07	3.70651e+07	3.8229e+07	47336584	cell cycle [GO:0007049]; cell division [GO:0051301]; cell wall organization [GO:0071555]; peptidoglycan biosynthetic process [GO:0009252]; regulation of cell shape [GO:0008360]	cytoplasm [GO:0005737]	ATP binding [GO:0005524]; UDP-N-acetylmuramate-L-alanine ligase activity [GO:0008763]
D0CAN6	Transcriptional regulator, AraC family OS=Acinetobacter baumannii (strain ATCC 19606 / DSM 30007 / CIP 70.34 / JCM 6841 / NBRC 109757 / NCIMB 12457 / NCTC 12156 / 81) OX=575584 GN=HMPREF0010_01816 PE=4 SV=1	0	103.354	52	16	111	16	6.03384e+07	7.08546e+07	7.77585e+07	8.35268e+07	8.62992e+07	8.06536e+07	8.01181e+07	9.20005e+07			DNA-binding transcription factor activity [GO:0003700]; sequence-specific DNA binding [GO:0043565]
D0CD23	50S ribosomal protein L17 OS=Acinetobacter baumannii (strain ATCC 19606 / DSM 30007 / CIP 70.34 / JCM 6841 / NBRC 109757 / NCIMB 12457 / NCTC 12156 / 81) OX=575584 GN=rplQ PE=1 SV=1	0	103.325	42	6	123	6	4.52686e+08	4.52531e+08	5.19678e+08	5.77762e+08	3.10326e+08	3.33647e+08	3.74272e+08	3.57325e+08	translation [GO:0006412]	ribosome [GO:0005840]	structural constituent of ribosome [GO:0003735]
D0CAK5	Transporter, MotA/TolQ/ExbB proton channel family protein OS=Acinetobacter baumannii (strain ATCC 19606 / DSM 30007 / CIP 70.34 / JCM 6841 / NBRC 109757 / NCIMB 12457 / NCTC 12156 / 81) OX=575584 GN=HMPREF0010_01785 PE=3 SV=1	0	103.183	29	5	119	5	750527520	8.2139e+08	9.00383e+08	8.85741e+08	7.85667e+08	8.68961e+08	8.42657e+08	7.80263e+08	protein transport [GO:0015031]	integral component of membrane [GO:0016021]; plasma membrane [GO:0005886]
D0CC33	ErfK/YbiS/YcfS/YnhG OS=Acinetobacter baumannii (strain ATCC 19606 / DSM 30007 / CIP 70.34 / JCM 6841 / NBRC 109757 / NCIMB 12457 / NCTC 12156 / 81) OX=575584 GN=HMPREF0010_02313 PE=3 SV=1	0	103.069	44	13	86	13	1.12139e+07	1.2505e+07	1.6405e+07	1.56408e+07	2.99845e+07	2.74202e+07	2.90381e+07	3.00102e+07	peptidoglycan biosynthetic process [GO:0009252]		transferase activity [GO:0016740]
D0CA45	Phosphate transporter OS=Acinetobacter baumannii (strain ATCC 19606 / DSM 30007 / CIP 70.34 / JCM 6841 / NBRC 109757 / NCIMB 12457 / NCTC 12156 / 81) OX=575584 GN=pitA PE=3 SV=1	0	103.025	27	11	167	11	2.67903e+08	2.62046e+08	3.2822e+08	3.26408e+08	2.94735e+08	3.055e+08	3.09058e+08	3.37059e+08	phosphate ion transport [GO:0006817]	integral component of membrane [GO:0016021]	inorganic phosphate transmembrane transporter activity [GO:0005315]
D0C7T5	Phosphoglycerate kinase OS=Acinetobacter baumannii (strain ATCC 19606 / DSM 30007 / CIP 70.34 / JCM 6841 / NBRC 109757 / NCIMB 12457 / NCTC 12156 / 81) OX=575584 GN=pgk PE=3 SV=1	0	102.803	51	15	115	15	6.93886e+07	6.04084e+07	7.02412e+07	8.32034e+07	8.3178e+07	7.91373e+07	8.1885e+07	8.65831e+07	glycolytic process [GO:0006096]	cytoplasm [GO:0005737]	ATP binding [GO:0005524]; phosphoglycerate kinase activity [GO:0004618]
D0C9E3	NADH dehydrogenase I subunit E OS=Acinetobacter baumannii (strain ATCC 19606 / DSM 30007 / CIP 70.34 / JCM 6841 / NBRC 109757 / NCIMB 12457 / NCTC 12156 / 81) OX=575584 GN=HMPREF0010_01256 PE=3 SV=1	0	102.617	44	5	75	5	6.08161e+07	63522236	7.73478e+07	7.32491e+07	1.03142e+08	92738031	9.34784e+07	9.93464e+07			2 iron, 2 sulfur cluster binding [GO:0051537]; metal ion binding [GO:0046872]; oxidoreductase activity [GO:0016491]
D0CBU3	Peptidase, M61 family OS=Acinetobacter baumannii (strain ATCC 19606 / DSM 30007 / CIP 70.34 / JCM 6841 / NBRC 109757 / NCIMB 12457 / NCTC 12156 / 81) OX=575584 GN=HMPREF0010_02223 PE=4 SV=1	0	102.384	26	11	66	11	2.81992e+07	3.19344e+07	3.59938e+07	3.64259e+07	3.84253e+07	3.38523e+07	3.5028e+07	4.25331e+07			aminopeptidase activity [GO:0004177]
D0CCF0	AAA_13 domain-containing protein OS=Acinetobacter baumannii (strain ATCC 19606 / DSM 30007 / CIP 70.34 / JCM 6841 / NBRC 109757 / NCIMB 12457 / NCTC 12156 / 81) OX=575584 GN=HMPREF0010_02430 PE=4 SV=1	0	102.374	24	14	98	14	3.59059e+07	3.85734e+07	5.04343e+07	5.11719e+07	4.46353e+07	4.0557e+07	4.02638e+07	4.32153e+07
D0CB72	Riboflavin synthase, alpha subunit OS=Acinetobacter baumannii (strain ATCC 19606 / DSM 30007 / CIP 70.34 / JCM 6841 / NBRC 109757 / NCIMB 12457 / NCTC 12156 / 81) OX=575584 GN=ribE PE=4 SV=1	0	102.067	56	9	87	9	3.84746e+07	3.45156e+07	4.53859e+07	4.06464e+07	3.23689e+07	3.97463e+07	3.82613e+07	3.80074e+07			riboflavin synthase activity [GO:0004746]
D0C8C7	Isovaleryl-CoA dehydrogenase, mitochondrial OS=Acinetobacter baumannii (strain ATCC 19606 / DSM 30007 / CIP 70.34 / JCM 6841 / NBRC 109757 / NCIMB 12457 / NCTC 12156 / 81) OX=575584 GN=iVD PE=3 SV=1	0	101.843	43	12	102	12	8.42873e+07	9.44999e+07	1.14092e+08	1.32717e+08	1.26026e+08	1.16513e+08	1.25347e+08	133633809			flavin adenine dinucleotide binding [GO:0050660]; isovaleryl-CoA dehydrogenase activity [GO:0008470]
D0CAK7	Formyltetrahydrofolate deformylase OS=Acinetobacter baumannii (strain ATCC 19606 / DSM 30007 / CIP 70.34 / JCM 6841 / NBRC 109757 / NCIMB 12457 / NCTC 12156 / 81) OX=575584 GN=purU PE=3 SV=1	0	101.438	48	11	98	11	4.17188e+07	3.91807e+07	4.89556e+07	5.68172e+07	4.33702e+07	4.1095e+07	4.87979e+07	5.49034e+07	'de novo' IMP biosynthetic process [GO:0006189]; one-carbon metabolic process [GO:0006730]		formyltetrahydrofolate deformylase activity [GO:0008864]; hydroxymethyl-, formyl- and related transferase activity [GO:0016742]
D0C6C9	Biotin carboxyl carrier protein of acetyl-CoA carboxylase OS=Acinetobacter baumannii (strain ATCC 19606 / DSM 30007 / CIP 70.34 / JCM 6841 / NBRC 109757 / NCIMB 12457 / NCTC 12156 / 81) OX=575584 GN=accB PE=4 SV=1	0	101.205	64	6	71	6	4.57188e+07	5.15223e+07	5.98943e+07	6.69535e+07	6.29361e+07	5.43469e+07	6.1734e+07	7.01416e+07	fatty acid biosynthetic process [GO:0006633]	acetyl-CoA carboxylase complex [GO:0009317]	acetyl-CoA carboxylase activity [GO:0003989]
D0CAS9	Ferrochelatase OS=Acinetobacter baumannii (strain ATCC 19606 / DSM 30007 / CIP 70.34 / JCM 6841 / NBRC 109757 / NCIMB 12457 / NCTC 12156 / 81) OX=575584 GN=hemH PE=3 SV=1	0	101.169	42	12	104	12	6.47566e+07	6.96667e+07	8.25368e+07	8.55705e+07	7.03389e+07	7.038e+07	7.6522e+07	7.55007e+07	heme biosynthetic process [GO:0006783]	cytoplasm [GO:0005737]	ferrochelatase activity [GO:0004325]; metal ion binding [GO:0046872]
D0CD95	Uncharacterized protein OS=Acinetobacter baumannii (strain ATCC 19606 / DSM 30007 / CIP 70.34 / JCM 6841 / NBRC 109757 / NCIMB 12457 / NCTC 12156 / 81) OX=575584 GN=HMPREF0010_02725 PE=4 SV=1	0	101.043	33	7	95	7	3.09369e+07	3.38236e+07	3.79287e+07	4.52678e+07	4.02998e+07	3.86946e+07	3.75903e+07	3.86653e+07
D0C833	L-asparaginase, type II OS=Acinetobacter baumannii (strain ATCC 19606 / DSM 30007 / CIP 70.34 / JCM 6841 / NBRC 109757 / NCIMB 12457 / NCTC 12156 / 81) OX=575584 GN=HMPREF0010_00913 PE=3 SV=1	0	100.813	45	12	110	12	5.93269e+07	6.49867e+07	7.24002e+07	7.75047e+07	8.13539e+07	8.35701e+07	8.99414e+07	9.2422e+07	asparagine metabolic process [GO:0006528]		asparaginase activity [GO:0004067]
D0C7K7	ABC1 family protein OS=Acinetobacter baumannii (strain ATCC 19606 / DSM 30007 / CIP 70.34 / JCM 6841 / NBRC 109757 / NCIMB 12457 / NCTC 12156 / 81) OX=575584 GN=HMPREF0010_00737 PE=4 SV=1	0	100.75	37	14	66	14	1.96338e+07	2.02497e+07	2.44431e+07	3.04284e+07	2.3725e+07	2.35828e+07	2.41811e+07	2.37057e+07
D0C5X2	Methionine import ATP-binding protein MetN OS=Acinetobacter baumannii (strain ATCC 19606 / DSM 30007 / CIP 70.34 / JCM 6841 / NBRC 109757 / NCIMB 12457 / NCTC 12156 / 81) OX=575584 GN=metN PE=3 SV=1	0	100.622	37	12	128	12	2.25596e+08	2.26879e+08	2.89877e+08	3.00135e+08	2.88684e+08	2.74555e+08	2.66035e+08	2.86177e+08		plasma membrane [GO:0005886]	ABC-type D-methionine transporter activity [GO:0033232]; ATPase activity [GO:0016887]; ATP binding [GO:0005524]
D0C6H8	TolA_bind_tri domain-containing protein OS=Acinetobacter baumannii (strain ATCC 19606 / DSM 30007 / CIP 70.34 / JCM 6841 / NBRC 109757 / NCIMB 12457 / NCTC 12156 / 81) OX=575584 GN=HMPREF0010_00358 PE=4 SV=1	0	100.534	64	13	92	13	3.63899e+07	3.84165e+07	4.29052e+07	4.69917e+07	6.01217e+07	62351811	5.69509e+07	6.34891e+07	protein trimerization [GO:0070206]
D0CD90	Polysaccharide deacetylase OS=Acinetobacter baumannii (strain ATCC 19606 / DSM 30007 / CIP 70.34 / JCM 6841 / NBRC 109757 / NCIMB 12457 / NCTC 12156 / 81) OX=575584 GN=HMPREF0010_02720 PE=4 SV=1	0	100.431	50	10	85	10	5.33504e+07	5.35849e+07	7.02854e+07	7.58092e+07	6.68931e+07	6.22872e+07	6.31195e+07	7.2169e+07	carbohydrate metabolic process [GO:0005975]		hydrolase activity, acting on carbon-nitrogen (but not peptide) bonds [GO:0016810]
D0C6K9	LysR substrate binding domain protein OS=Acinetobacter baumannii (strain ATCC 19606 / DSM 30007 / CIP 70.34 / JCM 6841 / NBRC 109757 / NCIMB 12457 / NCTC 12156 / 81) OX=575584 GN=HMPREF0010_00389 PE=3 SV=1	0	100.156	42	11	104	11	3.62959e+07	3.66092e+07	5.01514e+07	5.44082e+07	4.1181e+07	4.22453e+07	4.02024e+07	39623097			DNA-binding transcription factor activity [GO:0003700]
D0CFK5	UDP-N-acetylglucosamine--N-acetylmuramyl-(pentapeptide) pyrophosphoryl-undecaprenol N-acetylglucosamine transferase OS=Acinetobacter baumannii (strain ATCC 19606 / DSM 30007 / CIP 70.34 / JCM 6841 / NBRC 109757 / NCIMB 12457 / NCTC 12156 / 81) OX=575584 GN=murG PE=3 SV=1	0	100.003	38	10	90	10	9.65355e+07	9.32075e+07	1.07643e+08	1.00482e+08	8.6688e+07	9.8738e+07	1.05201e+08	1.06917e+08	carbohydrate metabolic process [GO:0005975]; cell cycle [GO:0007049]; cell division [GO:0051301]; cell wall organization [GO:0071555]; lipid glycosylation [GO:0030259]; peptidoglycan biosynthetic process [GO:0009252]; regulation of cell shape [GO:0008360]	plasma membrane [GO:0005886]	UDP-N-acetyl-D-glucosamine:N-acetylmuramoyl-L-alanyl-D-glutamyl-meso-2,6-diaminopimelyl-D-alanyl-D-alanine-diphosphoundecaprenol 4-beta-N-acetylglucosaminlytransferase activity [GO:0051991]; undecaprenyldiphospho-muramoylpentapeptide beta-N-acetylglucosaminyltransferase activity [GO:0050511]
D0C978	Histidinol-phosphate aminotransferase OS=Acinetobacter baumannii (strain ATCC 19606 / DSM 30007 / CIP 70.34 / JCM 6841 / NBRC 109757 / NCIMB 12457 / NCTC 12156 / 81) OX=575584 GN=hisC PE=3 SV=1	0	99.99	40	10	88	10	1.58177e+07	1.9084e+07	2.48274e+07	2.50389e+07	1.82265e+07	1.99223e+07	1.99208e+07	1.94931e+07	histidine biosynthetic process [GO:0000105]		histidinol-phosphate transaminase activity [GO:0004400]; pyridoxal phosphate binding [GO:0030170]
D0CBJ5	Lipoprotein-releasing system ATP-binding protein LolD OS=Acinetobacter baumannii (strain ATCC 19606 / DSM 30007 / CIP 70.34 / JCM 6841 / NBRC 109757 / NCIMB 12457 / NCTC 12156 / 81) OX=575584 GN=lolD PE=3 SV=1	0	99.818	34	8	92	8	1.37436e+08	1.30201e+08	1.76483e+08	1.72885e+08	1.40959e+08	1.49311e+08	1.57117e+08	163926224	lipoprotein localization to membrane [GO:0044873]; lipoprotein transport [GO:0042953]	plasma membrane [GO:0005886]	ATPase activity [GO:0016887]; ATP binding [GO:0005524]; lipoprotein releasing activity [GO:0140306]
D0CAH1	ATP-dependent Clp protease proteolytic subunit OS=Acinetobacter baumannii (strain ATCC 19606 / DSM 30007 / CIP 70.34 / JCM 6841 / NBRC 109757 / NCIMB 12457 / NCTC 12156 / 81) OX=575584 GN=clpP PE=3 SV=1	0	99.745	47	8	105	8	1.26892e+08	1.53518e+08	1.78947e+08	2.01581e+08	1.56582e+08	1.34307e+08	1.42943e+08	1.6835e+08		cytoplasm [GO:0005737]	ATP-dependent peptidase activity [GO:0004176]; serine-type endopeptidase activity [GO:0004252]
D0C9Z0	Uncharacterized protein OS=Acinetobacter baumannii (strain ATCC 19606 / DSM 30007 / CIP 70.34 / JCM 6841 / NBRC 109757 / NCIMB 12457 / NCTC 12156 / 81) OX=575584 GN=HMPREF0010_01453 PE=4 SV=1	0	99.623	31	12	93	12	2.89198e+07	3.15172e+07	3.99416e+07	4.42267e+07	2.53325e+07	2.97897e+07	3.08475e+07	2.90589e+07
D0CFM4	Cysteine--tRNA ligase OS=Acinetobacter baumannii (strain ATCC 19606 / DSM 30007 / CIP 70.34 / JCM 6841 / NBRC 109757 / NCIMB 12457 / NCTC 12156 / 81) OX=575584 GN=cysS PE=3 SV=1	0	99.502	33	12	81	12	21494251	24309661	2.58483e+07	3.0614e+07	2.81766e+07	2.65069e+07	2.79558e+07	3.26176e+07	cysteinyl-tRNA aminoacylation [GO:0006423]	cytoplasm [GO:0005737]	ATP binding [GO:0005524]; cysteine-tRNA ligase activity [GO:0004817]; zinc ion binding [GO:0008270]
D0CA73	Uncharacterized protein OS=Acinetobacter baumannii (strain ATCC 19606 / DSM 30007 / CIP 70.34 / JCM 6841 / NBRC 109757 / NCIMB 12457 / NCTC 12156 / 81) OX=575584 GN=HMPREF0010_01653 PE=4 SV=1	0	99.244	36	11	95	11	1.2042e+08	1.10846e+08	163941218	1.5314e+08	1.52643e+08	143468898	205674679	1.49437e+08		integral component of membrane [GO:0016021]
D0C846	Amidohydrolase family protein OS=Acinetobacter baumannii (strain ATCC 19606 / DSM 30007 / CIP 70.34 / JCM 6841 / NBRC 109757 / NCIMB 12457 / NCTC 12156 / 81) OX=575584 GN=HMPREF0010_00926 PE=4 SV=1	0	99.157	35	15	82	15	1.57901e+07	1.77292e+07	1.87427e+07	2.47359e+07	18583265	1.59884e+07	1.6834e+07	1.78441e+07			hydrolase activity, acting on carbon-nitrogen (but not peptide) bonds [GO:0016810]
D0C7F9	O-succinylhomoserine sulfhydrylase OS=Acinetobacter baumannii (strain ATCC 19606 / DSM 30007 / CIP 70.34 / JCM 6841 / NBRC 109757 / NCIMB 12457 / NCTC 12156 / 81) OX=575584 GN=metZ PE=3 SV=1	0	98.98	32	9	85	9	4.20545e+07	4.59175e+07	5.41183e+07	5.90136e+07	40713710	4.03314e+07	4.59718e+07	4.95919e+07	'de novo' L-methionine biosynthetic process [GO:0071266]; homocysteine biosynthetic process [GO:0071268]; transsulfuration [GO:0019346]		lyase activity [GO:0016829]; pyridoxal phosphate binding [GO:0030170]; transferase activity, transferring alkyl or aryl (other than methyl) groups [GO:0016765]
D0C5Y7	Replicative DNA helicase OS=Acinetobacter baumannii (strain ATCC 19606 / DSM 30007 / CIP 70.34 / JCM 6841 / NBRC 109757 / NCIMB 12457 / NCTC 12156 / 81) OX=575584 GN=dnaB PE=3 SV=1	0	98.825	37	16	124	16	1.39889e+08	9.58285e+07	1.05326e+08	1.66331e+08	1.00078e+08	9.01842e+07	8.85144e+07	101458849	DNA replication, synthesis of RNA primer [GO:0006269]	primosome complex [GO:1990077]	ATP binding [GO:0005524]; DNA binding [GO:0003677]; DNA helicase activity [GO:0003678]
D0CFC8	4-hydroxyphenylpyruvate dioxygenase OS=Acinetobacter baumannii (strain ATCC 19606 / DSM 30007 / CIP 70.34 / JCM 6841 / NBRC 109757 / NCIMB 12457 / NCTC 12156 / 81) OX=575584 GN=hppD PE=3 SV=1	0	98.73	48	15	106	15	4.23446e+07	4.56157e+07	5.16332e+07	6.14897e+07	5.02026e+07	5.03332e+07	5.20625e+07	5.40702e+07	aromatic amino acid family metabolic process [GO:0009072]		4-hydroxyphenylpyruvate dioxygenase activity [GO:0003868]; metal ion binding [GO:0046872]
D0C7Y9	SIR2_2 domain-containing protein OS=Acinetobacter baumannii (strain ATCC 19606 / DSM 30007 / CIP 70.34 / JCM 6841 / NBRC 109757 / NCIMB 12457 / NCTC 12156 / 81) OX=575584 GN=HMPREF0010_00869 PE=4 SV=1	0	98.447	50	16	107	16	5.02666e+07	5.19558e+07	6.17952e+07	6.75604e+07	4.44573e+07	4.4095e+07	4.21266e+07	4.64867e+07
D0CB66	Permease, YjgP/YjgQ family OS=Acinetobacter baumannii (strain ATCC 19606 / DSM 30007 / CIP 70.34 / JCM 6841 / NBRC 109757 / NCIMB 12457 / NCTC 12156 / 81) OX=575584 GN=HMPREF0010_01996 PE=3 SV=1	0	98.434	31	9	109	9	1.1882e+08	1.16723e+08	1.54184e+08	1.55974e+08	1.34714e+08	1.38586e+08	135551068	1.43795e+08	transmembrane transport [GO:0055085]	ATP-binding cassette (ABC) transporter complex [GO:0043190]
D0CEU8	Glycosyltransferase, group 1 family protein OS=Acinetobacter baumannii (strain ATCC 19606 / DSM 30007 / CIP 70.34 / JCM 6841 / NBRC 109757 / NCIMB 12457 / NCTC 12156 / 81) OX=575584 GN=HMPREF0010_03278 PE=4 SV=1	0	98.409	41	11	80	11	4.08791e+07	4.24505e+07	5.40763e+07	5.62107e+07	4.79306e+07	4.465e+07	3.89715e+07	5.32669e+07			transferase activity, transferring glycosyl groups [GO:0016757]
D0CCW5	Acyl-CoA dehydrogenase, C-terminal domain protein OS=Acinetobacter baumannii (strain ATCC 19606 / DSM 30007 / CIP 70.34 / JCM 6841 / NBRC 109757 / NCIMB 12457 / NCTC 12156 / 81) OX=575584 GN=HMPREF0010_02595 PE=3 SV=1	0	98.317	30	14	83	13	7.44042e+07	7.54401e+07	6.9078e+07	8.08491e+07	3.45694e+07	6.16346e+07	5.89491e+07	1.3464e+07			flavin adenine dinucleotide binding [GO:0050660]; oxidoreductase activity, acting on the CH-CH group of donors [GO:0016627]
D0C8N0	Uncharacterized protein OS=Acinetobacter baumannii (strain ATCC 19606 / DSM 30007 / CIP 70.34 / JCM 6841 / NBRC 109757 / NCIMB 12457 / NCTC 12156 / 81) OX=575584 GN=HMPREF0010_01110 PE=4 SV=1	0	98.282	58	7	84	7	8.15622e+07	7.7924e+07	9.5156e+07	9.20588e+07	9.48382e+07	9.79777e+07	1.04282e+08	1.02002e+08
D0CDJ1	Uncharacterized protein OS=Acinetobacter baumannii (strain ATCC 19606 / DSM 30007 / CIP 70.34 / JCM 6841 / NBRC 109757 / NCIMB 12457 / NCTC 12156 / 81) OX=575584 GN=HMPREF0010_02821 PE=4 SV=1	0	98.236	49	9	111	9	4.78177e+08	4.6136e+08	5.9997e+08	5.69466e+08	4.80252e+08	5.6622e+08	5.95534e+08	5.59806e+08
D0C7N6	Putative phosphonate C-P lyase system protein PhnK OS=Acinetobacter baumannii (strain ATCC 19606 / DSM 30007 / CIP 70.34 / JCM 6841 / NBRC 109757 / NCIMB 12457 / NCTC 12156 / 81) OX=575584 GN=HMPREF0010_00766 PE=4 SV=1	0	98.184	38	17	114	17	5.29006e+07	5.64213e+07	7.45789e+07	7.62435e+07	6.42518e+07	6.36251e+07	6.52197e+07	6.4964e+07	peptide transport [GO:0015833]		ATPase activity [GO:0016887]; ATP binding [GO:0005524]; lyase activity [GO:0016829]
D0CFC1	Phosphoribosylaminoimidazole-succinocarboxamide synthase OS=Acinetobacter baumannii (strain ATCC 19606 / DSM 30007 / CIP 70.34 / JCM 6841 / NBRC 109757 / NCIMB 12457 / NCTC 12156 / 81) OX=575584 GN=purC PE=3 SV=1	0	98.157	51	11	102	11	6.57042e+07	6.52371e+07	7.66046e+07	9.53473e+07	1.03895e+08	8.85319e+07	9.23365e+07	1.02722e+08	'de novo' IMP biosynthetic process [GO:0006189]; cobalamin biosynthetic process [GO:0009236]		ATP binding [GO:0005524]; phosphoribosylaminoimidazolesuccinocarboxamide synthase activity [GO:0004639]
D0CBT2	TPR_REGION domain-containing protein OS=Acinetobacter baumannii (strain ATCC 19606 / DSM 30007 / CIP 70.34 / JCM 6841 / NBRC 109757 / NCIMB 12457 / NCTC 12156 / 81) OX=575584 GN=HMPREF0010_02212 PE=4 SV=1	0	98.051	50	18	130	18	6.26935e+07	7.48125e+07	8.82839e+07	8.75661e+07	8.54951e+07	7.92655e+07	7.68721e+07	8.56954e+07
D0C9R2	Probable septum site-determining protein MinC OS=Acinetobacter baumannii (strain ATCC 19606 / DSM 30007 / CIP 70.34 / JCM 6841 / NBRC 109757 / NCIMB 12457 / NCTC 12156 / 81) OX=575584 GN=minC PE=3 SV=1	0	97.87	45	7	65	7	2.3709e+07	26332712	2.6856e+07	3.49029e+07	2.80195e+07	2.5468e+07	2.57122e+07	2.74112e+07	cell morphogenesis [GO:0000902]; division septum assembly [GO:0000917]; regulation of cell septum assembly [GO:1901891]
D0CDK8	Cell shape-determining protein MreB OS=Acinetobacter baumannii (strain ATCC 19606 / DSM 30007 / CIP 70.34 / JCM 6841 / NBRC 109757 / NCIMB 12457 / NCTC 12156 / 81) OX=575584 GN=mreB PE=3 SV=1	0	97.574	41	12	124	12	3.18549e+08	3.56694e+08	3.8018e+08	4.47629e+08	3.42715e+08	3.23519e+08	3.35794e+08	3.57684e+08	cell morphogenesis [GO:0000902]; regulation of cell shape [GO:0008360]	cytoplasm [GO:0005737]	ATP binding [GO:0005524]
D0CDE6	Nitrite/sulfite reductase ferredoxin domain protein OS=Acinetobacter baumannii (strain ATCC 19606 / DSM 30007 / CIP 70.34 / JCM 6841 / NBRC 109757 / NCIMB 12457 / NCTC 12156 / 81) OX=575584 GN=HMPREF0010_02776 PE=4 SV=1	0	97.504	32	16	98	16	2.68713e+07	3.35621e+07	3.68328e+07	4.83119e+07	3.84852e+07	2.69904e+07	3.11992e+07	3.9602e+07			4 iron, 4 sulfur cluster binding [GO:0051539]; heme binding [GO:0020037]; metal ion binding [GO:0046872]; oxidoreductase activity [GO:0016491]
D0C6L2	Acetylornithine aminotransferase OS=Acinetobacter baumannii (strain ATCC 19606 / DSM 30007 / CIP 70.34 / JCM 6841 / NBRC 109757 / NCIMB 12457 / NCTC 12156 / 81) OX=575584 GN=argD PE=3 SV=1	0	97.119	35	9	77	9	1.82872e+07	1.95347e+07	2.67156e+07	2.90043e+07	2.69522e+07	2.49184e+07	2.53946e+07	2.87345e+07	arginine biosynthetic process [GO:0006526]	cytoplasm [GO:0005737]	N2-acetyl-L-ornithine:2-oxoglutarate 5-aminotransferase activity [GO:0003992]; pyridoxal phosphate binding [GO:0030170]
D0CAW6	NADH-ubiquinone/plastoquinone (Complex I) family protein OS=Acinetobacter baumannii (strain ATCC 19606 / DSM 30007 / CIP 70.34 / JCM 6841 / NBRC 109757 / NCIMB 12457 / NCTC 12156 / 81) OX=575584 GN=HMPREF0010_01896 PE=4 SV=1	0	96.977	20	8	103	8	7.45527e+07	7.23273e+07	9.00989e+07	93023812	8.55817e+07	8.51229e+07	9.49355e+07	95901026	ATP synthesis coupled electron transport [GO:0042773]	integral component of membrane [GO:0016021]	NADH dehydrogenase (ubiquinone) activity [GO:0008137]
D0CAD0	LPS-assembly lipoprotein LptE OS=Acinetobacter baumannii (strain ATCC 19606 / DSM 30007 / CIP 70.34 / JCM 6841 / NBRC 109757 / NCIMB 12457 / NCTC 12156 / 81) OX=575584 GN=lptE PE=3 SV=1	0	96.889	63	11	148	11	6.7437e+08	6.91482e+08	8.39555e+08	8.46683e+08	7.13085e+08	6.77285e+08	7.12053e+08	6.78073e+08	Gram-negative-bacterium-type cell outer membrane assembly [GO:0043165]	cell outer membrane [GO:0009279]
D0C856	Uncharacterized protein OS=Acinetobacter baumannii (strain ATCC 19606 / DSM 30007 / CIP 70.34 / JCM 6841 / NBRC 109757 / NCIMB 12457 / NCTC 12156 / 81) OX=575584 GN=HMPREF0010_00936 PE=4 SV=1	0	96.862	35	8	75	8	3.48894e+07	3.28542e+07	4.48783e+07	4.13893e+07	3.74148e+07	3.67348e+07	3.40768e+07	3.38697e+07
D0CEW8	DUF4942 domain-containing protein OS=Acinetobacter baumannii (strain ATCC 19606 / DSM 30007 / CIP 70.34 / JCM 6841 / NBRC 109757 / NCIMB 12457 / NCTC 12156 / 81) OX=575584 GN=HMPREF0010_03298 PE=4 SV=1	0	96.629	46	15	111	15	46725341	5.5164e+07	7.07955e+07	7.63821e+07	5.67597e+07	5.62753e+07	6.4951e+07	6.03183e+07
D0C5P3	Type II secretion system protein L OS=Acinetobacter baumannii (strain ATCC 19606 / DSM 30007 / CIP 70.34 / JCM 6841 / NBRC 109757 / NCIMB 12457 / NCTC 12156 / 81) OX=575584 GN=HMPREF0010_00073 PE=3 SV=1	0	96.483	32	10	91	10	4.50635e+07	4.32122e+07	5.56552e+07	5.89287e+07	5.47449e+07	5.2049e+07	53716063	5.58978e+07	protein secretion by the type II secretion system [GO:0015628]	Gram-negative-bacterium-type cell wall [GO:0009276]; integral component of membrane [GO:0016021]; plasma membrane [GO:0005886]; type II protein secretion system complex [GO:0015627]
D0CEG5	Peptidase, M48 family OS=Acinetobacter baumannii (strain ATCC 19606 / DSM 30007 / CIP 70.34 / JCM 6841 / NBRC 109757 / NCIMB 12457 / NCTC 12156 / 81) OX=575584 GN=HMPREF0010_03145 PE=3 SV=1	0	96.194	44	9	87	9	176354266	175292840	2.16364e+08	2.16953e+08	2.2425e+08	230642316	2.0847e+08	232148904			metal ion binding [GO:0046872]; metalloendopeptidase activity [GO:0004222]
D0C816	Ribosome-binding ATPase YchF OS=Acinetobacter baumannii (strain ATCC 19606 / DSM 30007 / CIP 70.34 / JCM 6841 / NBRC 109757 / NCIMB 12457 / NCTC 12156 / 81) OX=575584 GN=ychF PE=3 SV=1	0	96.101	36	10	85	10	6.45889e+07	6.93543e+07	7.6962e+07	9.2982e+07	9.06128e+07	7.96404e+07	8.46855e+07	8.71529e+07			ATPase activity [GO:0016887]; ATP binding [GO:0005524]; GTP binding [GO:0005525]; ribosomal large subunit binding [GO:0043023]; ribosome binding [GO:0043022]
D0CC21	TonB-dependent siderophore receptor OS=Acinetobacter baumannii (strain ATCC 19606 / DSM 30007 / CIP 70.34 / JCM 6841 / NBRC 109757 / NCIMB 12457 / NCTC 12156 / 81) OX=575584 GN=HMPREF0010_02301 PE=1 SV=1	0	96.089	30	16	54	16	6.35956e+06	7.56869e+06	9.59756e+06	1.0641e+07	1.72079e+07	1.58755e+07	1.70251e+07	1.98602e+07	iron ion homeostasis [GO:0055072]	cell outer membrane [GO:0009279]; integral component of membrane [GO:0016021]	siderophore uptake transmembrane transporter activity [GO:0015344]; signaling receptor activity [GO:0038023]
D0CBR3	Putative chaperone protein HscC OS=Acinetobacter baumannii (strain ATCC 19606 / DSM 30007 / CIP 70.34 / JCM 6841 / NBRC 109757 / NCIMB 12457 / NCTC 12156 / 81) OX=575584 GN=HMPREF0010_02193 PE=3 SV=1	0	95.989	32	14	112	13	2.66847e+07	3.18609e+07	3.88641e+07	4.1249e+07	3.20169e+07	3.26574e+07	3.33556e+07	3.39226e+07			ATPase activity [GO:0016887]; ATP binding [GO:0005524]
D0CF83	Uncharacterized protein OS=Acinetobacter baumannii (strain ATCC 19606 / DSM 30007 / CIP 70.34 / JCM 6841 / NBRC 109757 / NCIMB 12457 / NCTC 12156 / 81) OX=575584 GN=HMPREF0010_03374 PE=4 SV=1	0	95.905	55	12	92	12	5.40023e+07	6.5858e+07	6.92195e+07	7.11961e+07	6.96859e+07	6.89481e+07	6.2519e+07	7.7771e+07
D0CBQ4	GTPase Era OS=Acinetobacter baumannii (strain ATCC 19606 / DSM 30007 / CIP 70.34 / JCM 6841 / NBRC 109757 / NCIMB 12457 / NCTC 12156 / 81) OX=575584 GN=era PE=3 SV=1	0	95.82	47	14	105	14	2.85512e+07	3.51841e+07	3.85542e+07	4.89239e+07	2.67005e+07	2.09767e+07	2.0331e+07	2.67695e+07	ribosomal small subunit biogenesis [GO:0042274]	cytoplasm [GO:0005737]; plasma membrane [GO:0005886]	GTPase activity [GO:0003924]; GTP binding [GO:0005525]; small ribosomal subunit rRNA binding [GO:0070181]
D0C7H8	Lipid-A-disaccharide synthase OS=Acinetobacter baumannii (strain ATCC 19606 / DSM 30007 / CIP 70.34 / JCM 6841 / NBRC 109757 / NCIMB 12457 / NCTC 12156 / 81) OX=575584 GN=lpxB PE=3 SV=1	0	95.819	38	11	90	11	2.80131e+07	3.09036e+07	3.02701e+07	4.19444e+07	2.99634e+07	3.14864e+07	3.08528e+07	3.26217e+07	lipid A biosynthetic process [GO:0009245]		lipid-A-disaccharide synthase activity [GO:0008915]
D0C9S5	Outer membrane protein assembly factor BamE OS=Acinetobacter baumannii (strain ATCC 19606 / DSM 30007 / CIP 70.34 / JCM 6841 / NBRC 109757 / NCIMB 12457 / NCTC 12156 / 81) OX=575584 GN=bamE PE=3 SV=1	0	95.663	62	6	118	6	4.47552e+08	4.65976e+08	5.61646e+08	5.84829e+08	5.55106e+08	5.09209e+08	5.40313e+08	5.16037e+08	Gram-negative-bacterium-type cell outer membrane assembly [GO:0043165]; protein insertion into membrane [GO:0051205]	cell outer membrane [GO:0009279]
D0CBJ7	Lipid A biosynthesis (KDO)2-(Lauroyl)-lipid IVA acyltransferase OS=Acinetobacter baumannii (strain ATCC 19606 / DSM 30007 / CIP 70.34 / JCM 6841 / NBRC 109757 / NCIMB 12457 / NCTC 12156 / 81) OX=575584 GN=HMPREF0010_02127 PE=4 SV=1	0	95.637	47	11	110	11	5.02869e+07	5.09947e+07	6.44622e+07	6.70575e+07	57874040	5.69758e+07	5.96422e+07	5.98693e+07	lipopolysaccharide biosynthetic process [GO:0009103]	integral component of membrane [GO:0016021]; plasma membrane [GO:0005886]	transferase activity, transferring acyl groups [GO:0016746]
D0C902	Adenylate kinase OS=Acinetobacter baumannii (strain ATCC 19606 / DSM 30007 / CIP 70.34 / JCM 6841 / NBRC 109757 / NCIMB 12457 / NCTC 12156 / 81) OX=575584 GN=adk PE=3 SV=1	0	95.218	62	9	84	9	6.43154e+07	7.78533e+07	8.06481e+07	9.47551e+07	9.68422e+07	9.53179e+07	7.78812e+07	9.34808e+07	AMP salvage [GO:0044209]	cytoplasm [GO:0005737]	adenylate kinase activity [GO:0004017]; ATP binding [GO:0005524]
D0CCT6	CobQ/CobB/MinD/ParA nucleotide binding domain protein OS=Acinetobacter baumannii (strain ATCC 19606 / DSM 30007 / CIP 70.34 / JCM 6841 / NBRC 109757 / NCIMB 12457 / NCTC 12156 / 81) OX=575584 GN=HMPREF0010_02566 PE=4 SV=1	0	95.2	50	9	104	9	9.69344e+07	9.86206e+07	1.2583e+08	1.40819e+08	1.08398e+08	1.14043e+08	1.15242e+08	1.05931e+08
D0CFW7	Alkyl hydroperoxide reductase C OS=Acinetobacter baumannii (strain ATCC 19606 / DSM 30007 / CIP 70.34 / JCM 6841 / NBRC 109757 / NCIMB 12457 / NCTC 12156 / 81) OX=575584 GN=ahpC PE=3 SV=1	0	94.701	55	9	95	9	1.23968e+08	1.20285e+08	1.50627e+08	1.74176e+08	2.00445e+08	1.83759e+08	2.00835e+08	2.26159e+08	response to oxidative stress [GO:0006979]	cytoplasm [GO:0005737]	alkylhydroperoxide reductase activity [GO:0102039]; peroxidase activity [GO:0004601]; peroxiredoxin activity [GO:0051920]
D0CD34	Ribonuclease R OS=Acinetobacter baumannii (strain ATCC 19606 / DSM 30007 / CIP 70.34 / JCM 6841 / NBRC 109757 / NCIMB 12457 / NCTC 12156 / 81) OX=575584 GN=rnr PE=3 SV=1	0	94.649	25	13	65	13	1.40352e+07	1.57036e+07	1.79031e+07	2.3211e+07	1.62595e+07	1.45149e+07	1.67946e+07	1.71334e+07		cytoplasm [GO:0005737]	exoribonuclease II activity [GO:0008859]; RNA binding [GO:0003723]
D0C8X0	LysR substrate binding domain protein OS=Acinetobacter baumannii (strain ATCC 19606 / DSM 30007 / CIP 70.34 / JCM 6841 / NBRC 109757 / NCIMB 12457 / NCTC 12156 / 81) OX=575584 GN=HMPREF0010_01528 PE=3 SV=1	0	94.611	57	13	76	13	3.20354e+07	3.49366e+07	4.04268e+07	4.44884e+07	5.70067e+07	3.51231e+07	4.30118e+07	4.70004e+07			DNA-binding transcription factor activity [GO:0003700]
D0CER2	TonB-dependent siderophore receptor OS=Acinetobacter baumannii (strain ATCC 19606 / DSM 30007 / CIP 70.34 / JCM 6841 / NBRC 109757 / NCIMB 12457 / NCTC 12156 / 81) OX=575584 GN=HMPREF0010_03242 PE=3 SV=1	0	94.392	28	14	85	14	1.47909e+07	1.66284e+07	2.29263e+07	2.19046e+07	2.31326e+07	2.01719e+07	1.88668e+07	2.11793e+07		cell outer membrane [GO:0009279]	siderophore uptake transmembrane transporter activity [GO:0015344]; signaling receptor activity [GO:0038023]
D0CA47	Uncharacterized protein OS=Acinetobacter baumannii (strain ATCC 19606 / DSM 30007 / CIP 70.34 / JCM 6841 / NBRC 109757 / NCIMB 12457 / NCTC 12156 / 81) OX=575584 GN=HMPREF0010_01510 PE=4 SV=1	0	94.305	36	12	58	12	2.44515e+07	2.19902e+07	2.85559e+07	3.14582e+07	22497729	2.46048e+07	2.81134e+07	2.29668e+07
D0CBX0	Diaminobutyrate--2-oxoglutarate transaminase OS=Acinetobacter baumannii (strain ATCC 19606 / DSM 30007 / CIP 70.34 / JCM 6841 / NBRC 109757 / NCIMB 12457 / NCTC 12156 / 81) OX=575584 GN=dat PE=3 SV=1	0	94.06	31	11	84	11	5.28755e+07	5.90447e+07	6.69454e+07	72022535	5.72249e+07	5.60877e+07	5.99693e+07	6.41083e+07	biosynthetic process [GO:0009058]		diaminobutyrate-2-oxoglutarate transaminase activity [GO:0045303]; pyridoxal phosphate binding [GO:0030170]
D0CB19	50S ribosomal protein L10 OS=Acinetobacter baumannii (strain ATCC 19606 / DSM 30007 / CIP 70.34 / JCM 6841 / NBRC 109757 / NCIMB 12457 / NCTC 12156 / 81) OX=575584 GN=rplJ PE=3 SV=1	0	93.974	68	8	113	8	2.84135e+08	2.85745e+08	3.19925e+08	3.79283e+08	2.89849e+08	2.72473e+08	3.03553e+08	2.99516e+08	ribosome biogenesis [GO:0042254]; translation [GO:0006412]	large ribosomal subunit [GO:0015934]	large ribosomal subunit rRNA binding [GO:0070180]; structural constituent of ribosome [GO:0003735]
D0C7M1	Chaperone protein HscA homolog OS=Acinetobacter baumannii (strain ATCC 19606 / DSM 30007 / CIP 70.34 / JCM 6841 / NBRC 109757 / NCIMB 12457 / NCTC 12156 / 81) OX=575584 GN=hscA PE=3 SV=1	0	93.579	29	13	56	13	1.88301e+07	20048154	2.19117e+07	2.59844e+07	2.14102e+07	1.86743e+07	1.99627e+07	2.15562e+07	iron-sulfur cluster assembly [GO:0016226]; protein folding [GO:0006457]		ATPase activity [GO:0016887]; ATP binding [GO:0005524]; unfolded protein binding [GO:0051082]
D0C7V3	tRNA/tmRNA (uracil-C(5))-methyltransferase OS=Acinetobacter baumannii (strain ATCC 19606 / DSM 30007 / CIP 70.34 / JCM 6841 / NBRC 109757 / NCIMB 12457 / NCTC 12156 / 81) OX=575584 GN=trmA PE=3 SV=1	0	93.514	39	11	80	11	3.81673e+07	4.84208e+07	4.86215e+07	5.89377e+07	5.35671e+07	4.82844e+07	4.41138e+07	54809209			S-adenosylmethionine-dependent tRNA (m5U54) methyltransferase activity [GO:0030697]
D0C7Y4	LysR substrate binding domain protein OS=Acinetobacter baumannii (strain ATCC 19606 / DSM 30007 / CIP 70.34 / JCM 6841 / NBRC 109757 / NCIMB 12457 / NCTC 12156 / 81) OX=575584 GN=HMPREF0010_00864 PE=3 SV=1	0	93.172	31	9	68	9	3.88109e+07	4.55982e+07	53462939	6.08208e+07	5.25513e+07	5.08623e+07	47446201	5.70655e+07			DNA-binding transcription factor activity [GO:0003700]
D0C9J9	Pseudouridine synthase OS=Acinetobacter baumannii (strain ATCC 19606 / DSM 30007 / CIP 70.34 / JCM 6841 / NBRC 109757 / NCIMB 12457 / NCTC 12156 / 81) OX=575584 GN=rluB PE=3 SV=1	0	93.04	52	16	106	16	4.99187e+07	4.62412e+07	65976669	6.34126e+07	4.67221e+07	4.04683e+07	4.73322e+07	3.77749e+07	pseudouridine synthesis [GO:0001522]		pseudouridine synthase activity [GO:0009982]; RNA binding [GO:0003723]
D0C5P7	Amidophosphoribosyltransferase OS=Acinetobacter baumannii (strain ATCC 19606 / DSM 30007 / CIP 70.34 / JCM 6841 / NBRC 109757 / NCIMB 12457 / NCTC 12156 / 81) OX=575584 GN=purF PE=3 SV=1	0	92.902	34	13	77	13	4.1016e+07	4.2026e+07	5.31364e+07	6.3803e+07	4.45959e+07	4.45871e+07	4.49709e+07	5.06963e+07	'de novo' IMP biosynthetic process [GO:0006189]; glutamine metabolic process [GO:0006541]; nucleoside metabolic process [GO:0009116]; purine nucleobase biosynthetic process [GO:0009113]		amidophosphoribosyltransferase activity [GO:0004044]; magnesium ion binding [GO:0000287]
D0CB11	Na+/H+ antiporter family protein OS=Acinetobacter baumannii (strain ATCC 19606 / DSM 30007 / CIP 70.34 / JCM 6841 / NBRC 109757 / NCIMB 12457 / NCTC 12156 / 81) OX=575584 GN=HMPREF0010_01941 PE=4 SV=1	0	92.568	22	12	124	12	2.13575e+08	2.17098e+08	2.89066e+08	2.7295e+08	250523219	2.29812e+08	2.37772e+08	2.56829e+08		integral component of membrane [GO:0016021]; plasma membrane [GO:0005886]
D0C5Z0	30S ribosomal protein S6 OS=Acinetobacter baumannii (strain ATCC 19606 / DSM 30007 / CIP 70.34 / JCM 6841 / NBRC 109757 / NCIMB 12457 / NCTC 12156 / 81) OX=575584 GN=rpsF PE=1 SV=1	0	92.492	64	9	114	9	5.71371e+08	6.43585e+08	6.91991e+08	798820047	6.07572e+08	5.38367e+08	5.7487e+08	6.51697e+08	translation [GO:0006412]	ribosome [GO:0005840]	rRNA binding [GO:0019843]; structural constituent of ribosome [GO:0003735]
D0CCZ7	50S ribosomal protein L3 OS=Acinetobacter baumannii (strain ATCC 19606 / DSM 30007 / CIP 70.34 / JCM 6841 / NBRC 109757 / NCIMB 12457 / NCTC 12156 / 81) OX=575584 GN=rplC PE=1 SV=1	0	92.413	47	7	123	7	1.39831e+08	1.51678e+08	1.63867e+08	1.88127e+08	1.68996e+08	1.63634e+08	1.71108e+08	1.91009e+08	translation [GO:0006412]	ribosome [GO:0005840]	rRNA binding [GO:0019843]; structural constituent of ribosome [GO:0003735]
D0CCX4	Toluene tolerance protein Ttg2A OS=Acinetobacter baumannii (strain ATCC 19606 / DSM 30007 / CIP 70.34 / JCM 6841 / NBRC 109757 / NCIMB 12457 / NCTC 12156 / 81) OX=575584 GN=ttg PE=4 SV=1	0	92.361	48	11	93	11	1.00184e+08	1.13271e+08	1.30214e+08	1.42012e+08	1.30134e+08	1.2739e+08	1.33768e+08	1.41698e+08			ATP binding [GO:0005524]
D0CD46	Uncharacterized protein OS=Acinetobacter baumannii (strain ATCC 19606 / DSM 30007 / CIP 70.34 / JCM 6841 / NBRC 109757 / NCIMB 12457 / NCTC 12156 / 81) OX=575584 GN=HMPREF0010_02676 PE=4 SV=1	0	92.305	67	13	76	13	1.49051e+07	1.5445e+07	2.00411e+07	1.86042e+07	1.56589e+07	1.69898e+07	1.80479e+07	1.78404e+07
D0C5J2	Serine hydroxymethyltransferase OS=Acinetobacter baumannii (strain ATCC 19606 / DSM 30007 / CIP 70.34 / JCM 6841 / NBRC 109757 / NCIMB 12457 / NCTC 12156 / 81) OX=575584 GN=glyA PE=3 SV=1	0	91.995	35	13	90	13	4.25035e+07	4.99073e+07	5.44351e+07	7.12345e+07	6.11709e+07	5.49653e+07	5.74857e+07	6.89309e+07	glycine biosynthetic process from serine [GO:0019264]; methylation [GO:0032259]; tetrahydrofolate interconversion [GO:0035999]	cytoplasm [GO:0005737]	glycine hydroxymethyltransferase activity [GO:0004372]; methyltransferase activity [GO:0008168]; pyridoxal phosphate binding [GO:0030170]
D0CD85	Histidine kinase OS=Acinetobacter baumannii (strain ATCC 19606 / DSM 30007 / CIP 70.34 / JCM 6841 / NBRC 109757 / NCIMB 12457 / NCTC 12156 / 81) OX=575584 GN=HMPREF0010_02715 PE=4 SV=1	0	91.948	28	9	74	9	1.38314e+07	1.53918e+07	1.67966e+07	1.77133e+07	1.48043e+07	1.36027e+07	1.39337e+07	1.42303e+07		cytoplasm [GO:0005737]	phosphorelay sensor kinase activity [GO:0000155]
D0CDS4	tRNA uridine(34) hydroxylase OS=Acinetobacter baumannii (strain ATCC 19606 / DSM 30007 / CIP 70.34 / JCM 6841 / NBRC 109757 / NCIMB 12457 / NCTC 12156 / 81) OX=575584 GN=trhO PE=3 SV=1	0	91.859	40	12	126	12	9.58372e+07	1.17102e+08	1.31837e+08	1.52657e+08	8.60519e+07	8.06957e+07	7.997e+07	8.93209e+07	tRNA modification [GO:0006400]		oxidoreductase activity, acting on paired donors, with incorporation or reduction of molecular oxygen [GO:0016705]
D0CCX9	Putative magnesium and cobalt transport protein CorA OS=Acinetobacter baumannii (strain ATCC 19606 / DSM 30007 / CIP 70.34 / JCM 6841 / NBRC 109757 / NCIMB 12457 / NCTC 12156 / 81) OX=575584 GN=HMPREF0010_02609 PE=3 SV=1	0	91.81	32	9	80	9	6.94811e+07	82215189	9.42003e+07	9.31217e+07	8.33835e+07	84757850	8.49636e+07	9.67374e+07		integral component of membrane [GO:0016021]	metal ion transmembrane transporter activity [GO:0046873]
D0CFK9	Cell division protein FtsA OS=Acinetobacter baumannii (strain ATCC 19606 / DSM 30007 / CIP 70.34 / JCM 6841 / NBRC 109757 / NCIMB 12457 / NCTC 12156 / 81) OX=575584 GN=ftsA PE=3 SV=1	0	91.694	28	8	76	8	6.26724e+07	7.2343e+07	8.7977e+07	1.01295e+08	6.78923e+07	6.33711e+07	6.40806e+07	6.74347e+07	FtsZ-dependent cytokinesis [GO:0043093]	cell division site [GO:0032153]; cytoplasmic side of plasma membrane [GO:0009898]
D0CFE1	Histidine ammonia-lyase OS=Acinetobacter baumannii (strain ATCC 19606 / DSM 30007 / CIP 70.34 / JCM 6841 / NBRC 109757 / NCIMB 12457 / NCTC 12156 / 81) OX=575584 GN=hutH PE=3 SV=1	0	91.657	29	12	81	12	3.40169e+07	4.02104e+07	47519476	41497693	3.26611e+07	3.82667e+07	3.24245e+07	3.33157e+07	histidine catabolic process to glutamate and formamide [GO:0019556]; histidine catabolic process to glutamate and formate [GO:0019557]	cytoplasm [GO:0005737]	histidine ammonia-lyase activity [GO:0004397]
D0CD28	Uncharacterized protein OS=Acinetobacter baumannii (strain ATCC 19606 / DSM 30007 / CIP 70.34 / JCM 6841 / NBRC 109757 / NCIMB 12457 / NCTC 12156 / 81) OX=575584 GN=HMPREF0010_02658 PE=4 SV=1	0	91.623	42	11	91	11	6.44361e+07	6.57513e+07	8.2651e+07	9.04197e+07	1.00058e+08	7.85649e+07	7.69085e+07	1.00044e+08
D0CAX2	Transcription termination/antitermination protein NusA OS=Acinetobacter baumannii (strain ATCC 19606 / DSM 30007 / CIP 70.34 / JCM 6841 / NBRC 109757 / NCIMB 12457 / NCTC 12156 / 81) OX=575584 GN=nusA PE=3 SV=1	0	91.513	33	13	79	13	2.97151e+07	2.77396e+07	3.17357e+07	4.3518e+07	3.55613e+07	31468434	4.12996e+07	3.70847e+07	DNA-templated transcription, termination [GO:0006353]; transcription antitermination [GO:0031564]	cytoplasm [GO:0005737]	DNA-binding transcription factor activity [GO:0003700]; nucleotide binding [GO:0000166]; RNA binding [GO:0003723]
D0CAG0	Aldehyde dehydrogenase (NAD) family protein OS=Acinetobacter baumannii (strain ATCC 19606 / DSM 30007 / CIP 70.34 / JCM 6841 / NBRC 109757 / NCIMB 12457 / NCTC 12156 / 81) OX=575584 GN=HMPREF0010_01740 PE=4 SV=1	0	91.246	35	17	111	17	4.07433e+07	5.04716e+07	5.94723e+07	6.4903e+07	5.79325e+07	4.62905e+07	52840453	5.94251e+07			oxidoreductase activity, acting on the aldehyde or oxo group of donors, NAD or NADP as acceptor [GO:0016620]
D0C838	AB hydrolase-1 domain-containing protein OS=Acinetobacter baumannii (strain ATCC 19606 / DSM 30007 / CIP 70.34 / JCM 6841 / NBRC 109757 / NCIMB 12457 / NCTC 12156 / 81) OX=575584 GN=HMPREF0010_00918 PE=4 SV=1	0	91.051	31	16	71	16	2.76802e+07	3.60615e+07	3.78196e+07	4.71683e+07	3.32073e+07	3.47313e+07	3.43733e+07	3.37966e+07
D0CAH5	2-isopropylmalate synthase OS=Acinetobacter baumannii (strain ATCC 19606 / DSM 30007 / CIP 70.34 / JCM 6841 / NBRC 109757 / NCIMB 12457 / NCTC 12156 / 81) OX=575584 GN=leuA PE=3 SV=1	0	90.892	31	12	89	12	3.78884e+07	3.84901e+07	3.5383e+07	5.52152e+07	3.73363e+07	3.52903e+07	3.45142e+07	3.86476e+07	branched-chain amino acid biosynthetic process [GO:0009082]; leucine biosynthetic process [GO:0009098]		2-isopropylmalate synthase activity [GO:0003852]
D0CDD7	Phospholipase, patatin family OS=Acinetobacter baumannii (strain ATCC 19606 / DSM 30007 / CIP 70.34 / JCM 6841 / NBRC 109757 / NCIMB 12457 / NCTC 12156 / 81) OX=575584 GN=HMPREF0010_02767 PE=4 SV=1	0	90.842	43	10	94	10	5.56258e+07	5.82801e+07	6.32892e+07	7.65479e+07	6.45404e+07	6.14919e+07	6.67376e+07	6.24662e+07	lipid metabolic process [GO:0006629]
D0C6B3	DNA polymerase III subunit gamma/tau OS=Acinetobacter baumannii (strain ATCC 19606 / DSM 30007 / CIP 70.34 / JCM 6841 / NBRC 109757 / NCIMB 12457 / NCTC 12156 / 81) OX=575584 GN=dnaX PE=3 SV=1	0	90.777	24	13	75	13	3.38953e+07	3.9273e+07	4.8158e+07	5.34375e+07	2.98861e+07	2.92659e+07	3.18536e+07	4.02444e+07	DNA replication [GO:0006260]	DNA polymerase III complex [GO:0009360]	ATP binding [GO:0005524]; DNA binding [GO:0003677]; DNA-directed DNA polymerase activity [GO:0003887]
D0CG02	tRNA modification GTPase MnmE OS=Acinetobacter baumannii (strain ATCC 19606 / DSM 30007 / CIP 70.34 / JCM 6841 / NBRC 109757 / NCIMB 12457 / NCTC 12156 / 81) OX=575584 GN=mnmE PE=3 SV=1	0	90.518	32	10	74	10	2.24741e+07	2.24616e+07	2.50672e+07	2.68131e+07	1.74081e+07	1.6439e+07	1.74408e+07	1.8274e+07	tRNA modification [GO:0006400]	cytoplasm [GO:0005737]	GTPase activity [GO:0003924]; GTP binding [GO:0005525]; metal ion binding [GO:0046872]
D0CB10	Outer membrane insertion signal domain protein OS=Acinetobacter baumannii (strain ATCC 19606 / DSM 30007 / CIP 70.34 / JCM 6841 / NBRC 109757 / NCIMB 12457 / NCTC 12156 / 81) OX=575584 GN=HMPREF0010_01940 PE=4 SV=1	0	90.407	37	6	377	6	1.65956e+09	1.83608e+09	2.07617e+09	1.58497e+09	1.5743e+09	1.67932e+09	1.5616e+09	1.54708e+09		outer membrane [GO:0019867]
D0C7N7	ABC transporter, permease protein OS=Acinetobacter baumannii (strain ATCC 19606 / DSM 30007 / CIP 70.34 / JCM 6841 / NBRC 109757 / NCIMB 12457 / NCTC 12156 / 81) OX=575584 GN=HMPREF0010_00767 PE=3 SV=1	0	90.171	29	9	67	9	2.81975e+07	2.74301e+07	3.25162e+07	3.39515e+07	3.14184e+07	3.35729e+07	3.53325e+07	3.4845e+07	transmembrane transport [GO:0055085]	integral component of membrane [GO:0016021]; plasma membrane [GO:0005886]
D0CAW3	AAA_23 domain-containing protein OS=Acinetobacter baumannii (strain ATCC 19606 / DSM 30007 / CIP 70.34 / JCM 6841 / NBRC 109757 / NCIMB 12457 / NCTC 12156 / 81) OX=575584 GN=HMPREF0010_01893 PE=4 SV=1	0	89.744	38	12	67	12	1.60932e+07	1.91742e+07	2.24452e+07	2.49576e+07	2.10037e+07	1.70113e+07	1.72655e+07	2.09289e+07
D0CAE9	Type IV pilus biogenesis/stability protein PilW OS=Acinetobacter baumannii (strain ATCC 19606 / DSM 30007 / CIP 70.34 / JCM 6841 / NBRC 109757 / NCIMB 12457 / NCTC 12156 / 81) OX=575584 GN=pilF PE=3 SV=1	0	89.439	58	15	127	15	4.86298e+08	5.59455e+08	6.7196e+08	6.1339e+08	5.96467e+08	5.58658e+08	5.57288e+08	5.90776e+08		membrane [GO:0016020]; microtubule organizing center [GO:0005815]
D0C668	Aminopeptidase N OS=Acinetobacter baumannii (strain ATCC 19606 / DSM 30007 / CIP 70.34 / JCM 6841 / NBRC 109757 / NCIMB 12457 / NCTC 12156 / 81) OX=575584 GN=pepN PE=3 SV=1	0	89.186	23	16	84	16	2.38871e+07	2.39769e+07	2.78317e+07	3.47638e+07	30409416	2.44374e+07	2.58939e+07	29058534			aminopeptidase activity [GO:0004177]; metallopeptidase activity [GO:0008237]; zinc ion binding [GO:0008270]
D0CFI2	DNA topoisomerase 4 subunit B OS=Acinetobacter baumannii (strain ATCC 19606 / DSM 30007 / CIP 70.34 / JCM 6841 / NBRC 109757 / NCIMB 12457 / NCTC 12156 / 81) OX=575584 GN=parE PE=3 SV=1	0	89.175	25	13	75	13	2.42416e+07	3.39853e+07	5.55047e+07	5.9705e+07	27687564	2.72741e+07	2.48576e+07	2.57981e+07	chromosome segregation [GO:0007059]; DNA topological change [GO:0006265]	chromosome [GO:0005694]; cytoplasm [GO:0005737]	ATP binding [GO:0005524]; DNA binding [GO:0003677]; DNA topoisomerase type II (double strand cut, ATP-hydrolyzing) activity [GO:0003918]
D0C7N9	Peptidase family M3 OS=Acinetobacter baumannii (strain ATCC 19606 / DSM 30007 / CIP 70.34 / JCM 6841 / NBRC 109757 / NCIMB 12457 / NCTC 12156 / 81) OX=575584 GN=HMPREF0010_00769 PE=3 SV=1	0	89.106	29	17	73	17	2.22016e+07	1.97879e+07	2.61428e+07	2.83179e+07	2.33061e+07	1.85917e+07	1.96585e+07	1.96279e+07			metal ion binding [GO:0046872]; metalloendopeptidase activity [GO:0004222]
D0C5Y0	tRNA uridine 5-carboxymethylaminomethyl modification enzyme MnmG OS=Acinetobacter baumannii (strain ATCC 19606 / DSM 30007 / CIP 70.34 / JCM 6841 / NBRC 109757 / NCIMB 12457 / NCTC 12156 / 81) OX=575584 GN=gidA PE=3 SV=1	0	88.076	21	11	70	11	2.17362e+07	2.18112e+07	2.49351e+07	2.8847e+07	2.07302e+07	2.41977e+07	2.26927e+07	2.35193e+07	tRNA wobble uridine modification [GO:0002098]	cytoplasm [GO:0005737]	flavin adenine dinucleotide binding [GO:0050660]
D0C9E7	NADH-quinone oxidoreductase subunit I OS=Acinetobacter baumannii (strain ATCC 19606 / DSM 30007 / CIP 70.34 / JCM 6841 / NBRC 109757 / NCIMB 12457 / NCTC 12156 / 81) OX=575584 GN=nuoI PE=3 SV=1	0	87.779	49	11	144	11	7.51406e+08	8.90562e+08	9.97523e+08	1.10134e+09	1.01001e+09	9.0577e+08	8.856e+08	1.06687e+09		plasma membrane [GO:0005886]	4 iron, 4 sulfur cluster binding [GO:0051539]; iron ion binding [GO:0005506]; NADH dehydrogenase (quinone) activity [GO:0050136]; quinone binding [GO:0048038]
D0CE51	Aldehyde dehydrogenase OS=Acinetobacter baumannii (strain ATCC 19606 / DSM 30007 / CIP 70.34 / JCM 6841 / NBRC 109757 / NCIMB 12457 / NCTC 12156 / 81) OX=575584 GN=calB PE=3 SV=1	0	87.648	28	11	57	11	3.30647e+07	3.77172e+07	4.6994e+07	4.87828e+07	4.78205e+07	4.0611e+07	4.06933e+07	4.22037e+07	cellular aldehyde metabolic process [GO:0006081]		oxidoreductase activity, acting on the aldehyde or oxo group of donors, NAD or NADP as acceptor [GO:0016620]
D0C5P8	Peptidase_M48 domain-containing protein OS=Acinetobacter baumannii (strain ATCC 19606 / DSM 30007 / CIP 70.34 / JCM 6841 / NBRC 109757 / NCIMB 12457 / NCTC 12156 / 81) OX=575584 GN=HMPREF0010_00078 PE=4 SV=1	0	87.418	23	10	84	10	2.32624e+07	2.74586e+07	3.48696e+07	3.77385e+07	3.93977e+07	2.98109e+07	2.82421e+07	3.48737e+07		integral component of membrane [GO:0016021]	metal ion binding [GO:0046872]; metalloendopeptidase activity [GO:0004222]
D0CD81	LemA family protein OS=Acinetobacter baumannii (strain ATCC 19606 / DSM 30007 / CIP 70.34 / JCM 6841 / NBRC 109757 / NCIMB 12457 / NCTC 12156 / 81) OX=575584 GN=HMPREF0010_02711 PE=3 SV=1	0	87.302	60	8	84	8	39651325	3.99927e+07	5.63134e+07	5.34831e+07	5.10278e+07	5.37504e+07	52579575	5.42212e+07		integral component of membrane [GO:0016021]
D0CFB8	Replication-associated recombination protein A OS=Acinetobacter baumannii (strain ATCC 19606 / DSM 30007 / CIP 70.34 / JCM 6841 / NBRC 109757 / NCIMB 12457 / NCTC 12156 / 81) OX=575584 GN=HMPREF0010_03409 PE=3 SV=1	0	86.952	37	10	54	10	1.80217e+07	1.96218e+07	2.03802e+07	2.84547e+07	1.37587e+07	1.32229e+07	1.36087e+07	1.32456e+07	DNA replication [GO:0006260]		ATPase activity [GO:0016887]; ATP binding [GO:0005524]; DNA binding [GO:0003677]
D0CBS9	tRNA-dihydrouridine synthase B OS=Acinetobacter baumannii (strain ATCC 19606 / DSM 30007 / CIP 70.34 / JCM 6841 / NBRC 109757 / NCIMB 12457 / NCTC 12156 / 81) OX=575584 GN=dusB PE=3 SV=1	0	86.848	43	9	61	9	8.32686e+07	7.97979e+07	9.59086e+07	1.00061e+08	1.10082e+08	1.03195e+08	1.05542e+08	1.06888e+08			flavin adenine dinucleotide binding [GO:0050660]; FMN binding [GO:0010181]; tRNA binding [GO:0000049]; tRNA dihydrouridine synthase activity [GO:0017150]
D0C831	Putative aminotransferase AlaT OS=Acinetobacter baumannii (strain ATCC 19606 / DSM 30007 / CIP 70.34 / JCM 6841 / NBRC 109757 / NCIMB 12457 / NCTC 12156 / 81) OX=575584 GN=HMPREF0010_00911 PE=4 SV=1	0	86.798	25	10	69	10	3.42766e+07	3.68793e+07	4.32605e+07	5.516e+07	3.45317e+07	2.99391e+07	3.05819e+07	3.52624e+07	biosynthetic process [GO:0009058]		pyridoxal phosphate binding [GO:0030170]; transaminase activity [GO:0008483]
D0CD38	YcxB domain-containing protein OS=Acinetobacter baumannii (strain ATCC 19606 / DSM 30007 / CIP 70.34 / JCM 6841 / NBRC 109757 / NCIMB 12457 / NCTC 12156 / 81) OX=575584 GN=HMPREF0010_02668 PE=4 SV=1	0	86.786	51	8	76	8	7.66769e+07	7.11006e+07	9.6098e+07	9.94865e+07	9.44546e+07	8.9444e+07	8.91016e+07	8.52887e+07		integral component of membrane [GO:0016021]
D0C8P3	Type VI secretion system effector, Hcp1 family OS=Acinetobacter baumannii (strain ATCC 19606 / DSM 30007 / CIP 70.34 / JCM 6841 / NBRC 109757 / NCIMB 12457 / NCTC 12156 / 81) OX=575584 GN=HMPREF0010_01123 PE=4 SV=1	0	86.699	62	9	76	9	3.03395e+07	3.48769e+07	3.91895e+07	4.94781e+07	4.41674e+07	4.56772e+07	44585296	4.5981e+07
D0CAN1	Aspartate-semialdehyde dehydrogenase OS=Acinetobacter baumannii (strain ATCC 19606 / DSM 30007 / CIP 70.34 / JCM 6841 / NBRC 109757 / NCIMB 12457 / NCTC 12156 / 81) OX=575584 GN=asd PE=3 SV=1	0	86.675	44	12	85	12	2.42859e+07	2.59937e+07	3.03532e+07	3.18967e+07	2.75614e+07	3.01434e+07	3.20624e+07	3.15025e+07	'de novo' L-methionine biosynthetic process [GO:0071266]; diaminopimelate biosynthetic process [GO:0019877]; isoleucine biosynthetic process [GO:0009097]; lysine biosynthetic process via diaminopimelate [GO:0009089]; threonine biosynthetic process [GO:0009088]		aspartate-semialdehyde dehydrogenase activity [GO:0004073]; NAD binding [GO:0051287]; NADP binding [GO:0050661]; protein dimerization activity [GO:0046983]
D0C7I1	PepSY domain protein OS=Acinetobacter baumannii (strain ATCC 19606 / DSM 30007 / CIP 70.34 / JCM 6841 / NBRC 109757 / NCIMB 12457 / NCTC 12156 / 81) OX=575584 GN=HMPREF0010_00711 PE=4 SV=1	0	86.357	22	8	71	8	2.08401e+07	1.68248e+07	2.45062e+07	2.58212e+07	2.52438e+07	2.48246e+07	2.54269e+07	2.76247e+07
D0C9V7	Uncharacterized protein OS=Acinetobacter baumannii (strain ATCC 19606 / DSM 30007 / CIP 70.34 / JCM 6841 / NBRC 109757 / NCIMB 12457 / NCTC 12156 / 81) OX=575584 GN=HMPREF0010_01420 PE=4 SV=1	0	86.174	41	15	75	15	4.701e+07	4.59801e+07	6.04894e+07	6.32712e+07	6.07552e+07	6.19536e+07	6.05445e+07	6.84951e+07		integral component of membrane [GO:0016021]
D0CB20	50S ribosomal protein L1 OS=Acinetobacter baumannii (strain ATCC 19606 / DSM 30007 / CIP 70.34 / JCM 6841 / NBRC 109757 / NCIMB 12457 / NCTC 12156 / 81) OX=575584 GN=rplA PE=3 SV=1	0	86.164	43	9	111	9	2.91981e+08	3.5182e+08	3.29581e+08	4.50904e+08	4.95355e+08	4.20208e+08	4.36936e+08	504827680	regulation of translation [GO:0006417]; translation [GO:0006412]	large ribosomal subunit [GO:0015934]	rRNA binding [GO:0019843]; structural constituent of ribosome [GO:0003735]; tRNA binding [GO:0000049]
D0CCX7	Toluene tolerance protein Ttg2D OS=Acinetobacter baumannii (strain ATCC 19606 / DSM 30007 / CIP 70.34 / JCM 6841 / NBRC 109757 / NCIMB 12457 / NCTC 12156 / 81) OX=575584 GN=ttg2D PE=4 SV=1	0	85.85	49	9	88	9	6.86083e+07	80922577	1.02802e+08	1.08268e+08	1.20646e+08	1.04672e+08	107930537	118050427
D0CB68	Probable cytosol aminopeptidase OS=Acinetobacter baumannii (strain ATCC 19606 / DSM 30007 / CIP 70.34 / JCM 6841 / NBRC 109757 / NCIMB 12457 / NCTC 12156 / 81) OX=575584 GN=pepA PE=3 SV=1	0	85.69	32	7	61	7	32494431	3.49706e+07	4.1322e+07	4.96573e+07	3.60745e+07	3.07096e+07	3.80792e+07	3.47994e+07		cytoplasm [GO:0005737]	manganese ion binding [GO:0030145]; metalloaminopeptidase activity [GO:0070006]
D0CBH8	Electron transfer flavoprotein subunit alpha OS=Acinetobacter baumannii (strain ATCC 19606 / DSM 30007 / CIP 70.34 / JCM 6841 / NBRC 109757 / NCIMB 12457 / NCTC 12156 / 81) OX=575584 GN=etfA PE=3 SV=1	0	85.613	36	8	84	8	4.29095e+07	5.66518e+07	5.15975e+07	6.86093e+07	6.98139e+07	7.00083e+07	6.83958e+07	8.29107e+07			electron transfer activity [GO:0009055]; flavin adenine dinucleotide binding [GO:0050660]
D0CDI9	DUF218 domain-containing protein (Fragment) OS=Acinetobacter baumannii (strain ATCC 19606 / DSM 30007 / CIP 70.34 / JCM 6841 / NBRC 109757 / NCIMB 12457 / NCTC 12156 / 81) OX=575584 GN=HMPREF0010_02819 PE=4 SV=1	0	85.603	61	7	62	7	1.81063e+07	1.62788e+07	2.05946e+07	2.21107e+07	1.51121e+07	1.90587e+07	19533794	1.75437e+07
D0CET3	Citrate synthase OS=Acinetobacter baumannii (strain ATCC 19606 / DSM 30007 / CIP 70.34 / JCM 6841 / NBRC 109757 / NCIMB 12457 / NCTC 12156 / 81) OX=575584 GN=prpC PE=3 SV=1	0	85.108	25	8	71	8	18473572	2.17138e+07	2.38052e+07	3.09845e+07	2.83595e+07	2.68558e+07	2.66372e+07	3.21465e+07	tricarboxylic acid cycle [GO:0006099]	cytoplasm [GO:0005737]	citrate synthase activity [GO:0036440]
D0CB59	Threonine synthase OS=Acinetobacter baumannii (strain ATCC 19606 / DSM 30007 / CIP 70.34 / JCM 6841 / NBRC 109757 / NCIMB 12457 / NCTC 12156 / 81) OX=575584 GN=thrC PE=3 SV=1	0	85.078	40	12	109	12	3.20857e+07	3.07736e+07	4.05901e+07	4.75327e+07	3.95285e+07	3.62804e+07	4.2072e+07	4.37974e+07	threonine biosynthetic process [GO:0009088]		pyridoxal phosphate binding [GO:0030170]; threonine synthase activity [GO:0004795]
D0CFF3	6,7-dimethyl-8-ribityllumazine synthase OS=Acinetobacter baumannii (strain ATCC 19606 / DSM 30007 / CIP 70.34 / JCM 6841 / NBRC 109757 / NCIMB 12457 / NCTC 12156 / 81) OX=575584 GN=ribH PE=3 SV=1	0	85.071	38	5	80	5	1.86841e+08	1.59901e+08	2.28325e+08	2.30704e+08	1.96116e+08	2.06186e+08	2.18401e+08	2.24544e+08	riboflavin biosynthetic process [GO:0009231]	riboflavin synthase complex [GO:0009349]	6,7-dimethyl-8-ribityllumazine synthase activity [GO:0000906]; ligase activity [GO:0016874]
D0C8R4	Uncharacterized protein OS=Acinetobacter baumannii (strain ATCC 19606 / DSM 30007 / CIP 70.34 / JCM 6841 / NBRC 109757 / NCIMB 12457 / NCTC 12156 / 81) OX=575584 GN=HMPREF0010_01144 PE=4 SV=1	0	84.964	37	10	81	10	4.20876e+07	4.164e+07	4.3153e+07	4.77842e+07	4.76674e+07	5.65077e+07	5.0087e+07	5.51601e+07
D0C9R9	Acetylglutamate kinase OS=Acinetobacter baumannii (strain ATCC 19606 / DSM 30007 / CIP 70.34 / JCM 6841 / NBRC 109757 / NCIMB 12457 / NCTC 12156 / 81) OX=575584 GN=argB PE=3 SV=1	0	84.812	50	11	64	11	1.60455e+07	1.90668e+07	2.30766e+07	2.1715e+07	1.6864e+07	1.66914e+07	2.10078e+07	1.89366e+07	arginine biosynthetic process via ornithine [GO:0042450]	cytoplasm [GO:0005737]	acetylglutamate kinase activity [GO:0003991]; ATP binding [GO:0005524]
D0C6A7	Acetyl-CoA C-acetyltransferase OS=Acinetobacter baumannii (strain ATCC 19606 / DSM 30007 / CIP 70.34 / JCM 6841 / NBRC 109757 / NCIMB 12457 / NCTC 12156 / 81) OX=575584 GN=HMPREF0010_00287 PE=3 SV=1	0	84.298	28	11	73	11	3.73637e+07	4.24962e+07	5.34729e+07	5.50485e+07	2.47633e+07	2.04694e+07	2.17675e+07	25375824			transferase activity, transferring acyl groups other than amino-acyl groups [GO:0016747]
D0CB39	Argininosuccinate lyase OS=Acinetobacter baumannii (strain ATCC 19606 / DSM 30007 / CIP 70.34 / JCM 6841 / NBRC 109757 / NCIMB 12457 / NCTC 12156 / 81) OX=575584 GN=argH PE=3 SV=1	0	84.256	28	11	74	11	3.46136e+07	3.27793e+07	4.0646e+07	4.68739e+07	3.42382e+07	34114043	3.99197e+07	3.94902e+07	arginine biosynthetic process via ornithine [GO:0042450]	cytoplasm [GO:0005737]	argininosuccinate lyase activity [GO:0004056]
D0CAQ1	Catalase-peroxidase OS=Acinetobacter baumannii (strain ATCC 19606 / DSM 30007 / CIP 70.34 / JCM 6841 / NBRC 109757 / NCIMB 12457 / NCTC 12156 / 81) OX=575584 GN=katG PE=3 SV=1	0	84.195	28	16	86	16	2.19689e+07	2.42375e+07	3.00494e+07	3.30336e+07	2.35736e+07	2.34996e+07	2.41074e+07	2.44389e+07	hydrogen peroxide catabolic process [GO:0042744]; response to oxidative stress [GO:0006979]		catalase activity [GO:0004096]; heme binding [GO:0020037]; metal ion binding [GO:0046872]
D0CD01	30S ribosomal protein S19 OS=Acinetobacter baumannii (strain ATCC 19606 / DSM 30007 / CIP 70.34 / JCM 6841 / NBRC 109757 / NCIMB 12457 / NCTC 12156 / 81) OX=575584 GN=rpsS PE=1 SV=1	0	84.119	69	6	95	6	2.43623e+08	2.91473e+08	2.91107e+08	4.11189e+08	3.22833e+08	2.69485e+08	2.79132e+08	3.22748e+08	translation [GO:0006412]	small ribosomal subunit [GO:0015935]	rRNA binding [GO:0019843]; structural constituent of ribosome [GO:0003735]
D0CDT8	Uncharacterized protein OS=Acinetobacter baumannii (strain ATCC 19606 / DSM 30007 / CIP 70.34 / JCM 6841 / NBRC 109757 / NCIMB 12457 / NCTC 12156 / 81) OX=575584 GN=HMPREF0010_02918 PE=4 SV=1	0	83.727	23	8	67	8	5.90435e+07	6.60134e+07	8.62076e+07	8.47489e+07	7.64053e+07	7.45704e+07	7.15795e+07	7.45623e+07
D0C8U7	Peptidase_M15_3 domain-containing protein OS=Acinetobacter baumannii (strain ATCC 19606 / DSM 30007 / CIP 70.34 / JCM 6841 / NBRC 109757 / NCIMB 12457 / NCTC 12156 / 81) OX=575584 GN=HMPREF0010_01177 PE=4 SV=1	0	83.704	45	10	132	10	1.98208e+08	2.13089e+08	2.47802e+08	2.85697e+08	2.19654e+08	1.92958e+08	2.13792e+08	2.36119e+08
D0CC64	Adenosylhomocysteinase OS=Acinetobacter baumannii (strain ATCC 19606 / DSM 30007 / CIP 70.34 / JCM 6841 / NBRC 109757 / NCIMB 12457 / NCTC 12156 / 81) OX=575584 GN=ahcY PE=3 SV=1	0	83.599	33	13	80	13	4.83625e+07	5.0674e+07	6.47246e+07	7.83603e+07	5.73579e+07	5.31928e+07	5.48625e+07	5.46863e+07	one-carbon metabolic process [GO:0006730]	cytoplasm [GO:0005737]	adenosylhomocysteinase activity [GO:0004013]
D0CBL9	Holliday junction ATP-dependent DNA helicase RuvB OS=Acinetobacter baumannii (strain ATCC 19606 / DSM 30007 / CIP 70.34 / JCM 6841 / NBRC 109757 / NCIMB 12457 / NCTC 12156 / 81) OX=575584 GN=ruvB PE=3 SV=1	0	83.364	56	15	84	15	1.45468e+07	1.65659e+07	1.91746e+07	2.61878e+07	1.91075e+07	1.78416e+07	19570636	2.06332e+07	DNA recombination [GO:0006310]; DNA repair [GO:0006281]; SOS response [GO:0009432]		ATP binding [GO:0005524]; DNA binding [GO:0003677]; four-way junction helicase activity [GO:0009378]
D0CDH6	Efflux transporter, RND family, MFP subunit OS=Acinetobacter baumannii (strain ATCC 19606 / DSM 30007 / CIP 70.34 / JCM 6841 / NBRC 109757 / NCIMB 12457 / NCTC 12156 / 81) OX=575584 GN=HMPREF0010_02806 PE=3 SV=1	0	83.287	49	12	69	12	1.64771e+07	1.69894e+07	1.89864e+07	2.13878e+07	2.04215e+07	2.32807e+07	2.41736e+07	2.45367e+07		membrane [GO:0016020]	transmembrane transporter activity [GO:0022857]
D0CAF9	Gamma-glutamyl phosphate reductase OS=Acinetobacter baumannii (strain ATCC 19606 / DSM 30007 / CIP 70.34 / JCM 6841 / NBRC 109757 / NCIMB 12457 / NCTC 12156 / 81) OX=575584 GN=proA PE=3 SV=1	0	83.234	39	12	68	12	1.78529e+07	1.85803e+07	2.64783e+07	2.68841e+07	2.02536e+07	2.13592e+07	2.56809e+07	2.3083e+07	L-proline biosynthetic process [GO:0055129]	cytoplasm [GO:0005737]	glutamate-5-semialdehyde dehydrogenase activity [GO:0004350]; NADP binding [GO:0050661]
D0CAM7	Lipid A biosynthesis lauroyltransferase OS=Acinetobacter baumannii (strain ATCC 19606 / DSM 30007 / CIP 70.34 / JCM 6841 / NBRC 109757 / NCIMB 12457 / NCTC 12156 / 81) OX=575584 GN=lpxL PE=3 SV=1	0	82.918	30	7	80	6	8.22098e+07	8.14138e+07	1.00401e+08	1.04227e+08	9.71843e+07	9.20479e+07	9.00282e+07	1.03128e+08	Kdo2-lipid A biosynthetic process [GO:0036104]; lipid A biosynthetic process [GO:0009245]; lipopolysaccharide biosynthetic process [GO:0009103]	integral component of plasma membrane [GO:0005887]	lauroyltransferase activity [GO:0008913]
D0C9X1	CRISPR-associated helicase Cas3 OS=Acinetobacter baumannii (strain ATCC 19606 / DSM 30007 / CIP 70.34 / JCM 6841 / NBRC 109757 / NCIMB 12457 / NCTC 12156 / 81) OX=575584 GN=HMPREF0010_01434 PE=3 SV=1	0	82.915	21	14	68	14	1.50431e+07	1.99837e+07	2.02171e+07	2.29063e+07	1.98966e+07	1.75715e+07	1.76732e+07	2.08015e+07	defense response to virus [GO:0051607]		hydrolase activity [GO:0016787]; metal ion binding [GO:0046872]
D0CE20	Type I restriction modification DNA specificity domain protein OS=Acinetobacter baumannii (strain ATCC 19606 / DSM 30007 / CIP 70.34 / JCM 6841 / NBRC 109757 / NCIMB 12457 / NCTC 12156 / 81) OX=575584 GN=HMPREF0010_03000 PE=3 SV=1	0	82.21	33	13	105	12	2.22198e+07	2.29548e+07	2.77114e+07	3.2005e+07	2.75326e+07	2.52334e+07	2.62063e+07	2.85875e+07	DNA modification [GO:0006304]		DNA binding [GO:0003677]
D0CET4	2-methylisocitrate lyase OS=Acinetobacter baumannii (strain ATCC 19606 / DSM 30007 / CIP 70.34 / JCM 6841 / NBRC 109757 / NCIMB 12457 / NCTC 12156 / 81) OX=575584 GN=prpB PE=3 SV=1	0	82.182	31	6	51	6	1.38566e+07	1.58304e+07	1.91271e+07	22494445	20203171	2.0611e+07	2.18127e+07	2.11689e+07	propionate catabolic process, 2-methylcitrate cycle [GO:0019629]		magnesium ion binding [GO:0000287]; methylisocitrate lyase activity [GO:0046421]
D0CDS7	Succinate dehydrogenase cytochrome b556 subunit OS=Acinetobacter baumannii (strain ATCC 19606 / DSM 30007 / CIP 70.34 / JCM 6841 / NBRC 109757 / NCIMB 12457 / NCTC 12156 / 81) OX=575584 GN=sdhC PE=4 SV=1	0	82.086	41	4	80	4	1.50772e+08	163295671	2.43276e+08	2.27986e+08	2.47934e+08	1.90931e+08	2.15719e+08	2.1556e+08	tricarboxylic acid cycle [GO:0006099]	integral component of membrane [GO:0016021]; succinate dehydrogenase complex [GO:0045281]	metal ion binding [GO:0046872]; succinate dehydrogenase activity [GO:0000104]
D0C887	LysR substrate binding domain protein OS=Acinetobacter baumannii (strain ATCC 19606 / DSM 30007 / CIP 70.34 / JCM 6841 / NBRC 109757 / NCIMB 12457 / NCTC 12156 / 81) OX=575584 GN=HMPREF0010_00967 PE=3 SV=1	0	81.439	36	11	74	11	4.17187e+07	4.70278e+07	5.17481e+07	6.30814e+07	4.90764e+07	4.46014e+07	4.4861e+07	4.81861e+07			DNA-binding transcription factor activity [GO:0003700]
D0CAU0	General secretion pathway protein F OS=Acinetobacter baumannii (strain ATCC 19606 / DSM 30007 / CIP 70.34 / JCM 6841 / NBRC 109757 / NCIMB 12457 / NCTC 12156 / 81) OX=575584 GN=gspF PE=3 SV=1	0	81.294	36	12	94	12	4.52838e+07	4.63957e+07	5.6467e+07	5.93102e+07	5.38883e+07	50732437	5.29142e+07	5.78832e+07	protein secretion by the type II secretion system [GO:0015628]	integral component of membrane [GO:0016021]; plasma membrane [GO:0005886]; type II protein secretion system complex [GO:0015627]	metal ion binding [GO:0046872]
D0CAB9	Uncharacterized protein OS=Acinetobacter baumannii (strain ATCC 19606 / DSM 30007 / CIP 70.34 / JCM 6841 / NBRC 109757 / NCIMB 12457 / NCTC 12156 / 81) OX=575584 GN=HMPREF0010_01699 PE=4 SV=1	0	81.171	46	12	83	12	4.63958e+07	5.23062e+07	6.24606e+07	7.01026e+07	5.48851e+07	6.49649e+07	6.14106e+07	5.59864e+07
D0CFW6	ATP-dependent helicase HrpA OS=Acinetobacter baumannii (strain ATCC 19606 / DSM 30007 / CIP 70.34 / JCM 6841 / NBRC 109757 / NCIMB 12457 / NCTC 12156 / 81) OX=575584 GN=hrpA PE=4 SV=1	0	81.145	17	16	72	16	1.03444e+07	1.19943e+07	1.34638e+07	1.60526e+07	1.24746e+07	9.48946e+06	1.21545e+07	1.31143e+07			ATP binding [GO:0005524]; nucleic acid binding [GO:0003676]; RNA helicase activity [GO:0003724]
D0C5S5	DUF815 domain-containing protein OS=Acinetobacter baumannii (strain ATCC 19606 / DSM 30007 / CIP 70.34 / JCM 6841 / NBRC 109757 / NCIMB 12457 / NCTC 12156 / 81) OX=575584 GN=HMPREF0010_00105 PE=4 SV=1	0	80.954	51	14	117	14	5.22656e+07	6.10329e+07	7.60374e+07	8.28178e+07	7.47945e+07	6.74536e+07	6.84035e+07	7.58559e+07
D0CBE3	Protease HtpX OS=Acinetobacter baumannii (strain ATCC 19606 / DSM 30007 / CIP 70.34 / JCM 6841 / NBRC 109757 / NCIMB 12457 / NCTC 12156 / 81) OX=575584 GN=htpX PE=3 SV=1	0	80.842	28	7	103	7	3.17788e+08	3.62848e+08	4.63616e+08	4.72138e+08	4.01478e+08	4.00291e+08	4.32439e+08	4.63731e+08		integral component of membrane [GO:0016021]; plasma membrane [GO:0005886]	metalloendopeptidase activity [GO:0004222]; zinc ion binding [GO:0008270]
D0CDF9	Large-conductance mechanosensitive channel OS=Acinetobacter baumannii (strain ATCC 19606 / DSM 30007 / CIP 70.34 / JCM 6841 / NBRC 109757 / NCIMB 12457 / NCTC 12156 / 81) OX=575584 GN=mscL PE=3 SV=1	0	80.825	43	7	93	7	6.01988e+08	6.296e+08	8.30126e+08	8.19924e+08	7.76604e+08	8.0258e+08	7.92919e+08	7.73936e+08		integral component of plasma membrane [GO:0005887]	mechanosensitive ion channel activity [GO:0008381]
D0CEU4	UDP-glucose 6-dehydrogenase OS=Acinetobacter baumannii (strain ATCC 19606 / DSM 30007 / CIP 70.34 / JCM 6841 / NBRC 109757 / NCIMB 12457 / NCTC 12156 / 81) OX=575584 GN=HMPREF0010_03274 PE=3 SV=1	0	80.79	27	9	70	9	2.15861e+07	2.29282e+07	2.56147e+07	3.09278e+07	2.55814e+07	2.18862e+07	2.31915e+07	2.51388e+07	polysaccharide biosynthetic process [GO:0000271]		NAD binding [GO:0051287]; UDP-glucose 6-dehydrogenase activity [GO:0003979]
D0C997	Copper-resistance protein, CopA family OS=Acinetobacter baumannii (strain ATCC 19606 / DSM 30007 / CIP 70.34 / JCM 6841 / NBRC 109757 / NCIMB 12457 / NCTC 12156 / 81) OX=575584 GN=HMPREF0010_01210 PE=4 SV=1	0	80.753	36	12	60	12	8.6117e+06	8.51689e+06	1.21469e+07	1.86896e+07	1.09061e+07	1.43839e+07	1.21685e+07	1.46947e+07		periplasmic space [GO:0042597]	copper ion binding [GO:0005507]; oxidoreductase activity [GO:0016491]
D0C7L5	Uncharacterized protein OS=Acinetobacter baumannii (strain ATCC 19606 / DSM 30007 / CIP 70.34 / JCM 6841 / NBRC 109757 / NCIMB 12457 / NCTC 12156 / 81) OX=575584 GN=HMPREF0010_00745 PE=4 SV=1	0	80.712	35	8	78	8	1.74791e+08	1.73421e+08	2.11404e+08	2.17404e+08	2.13187e+08	2.11475e+08	2.14033e+08	1.94279e+08
D0CFE9	Bifunctional protein GlmU OS=Acinetobacter baumannii (strain ATCC 19606 / DSM 30007 / CIP 70.34 / JCM 6841 / NBRC 109757 / NCIMB 12457 / NCTC 12156 / 81) OX=575584 GN=glmU PE=3 SV=1	0	80.678	30	9	72	9	2.47527e+07	2.52212e+07	37567613	3.55207e+07	2.59952e+07	2.37941e+07	26141744	2.7565e+07	cell morphogenesis [GO:0000902]; cell wall organization [GO:0071555]; lipid A biosynthetic process [GO:0009245]; peptidoglycan biosynthetic process [GO:0009252]; regulation of cell shape [GO:0008360]; UDP-N-acetylglucosamine biosynthetic process [GO:0006048]	cytoplasm [GO:0005737]	glucosamine-1-phosphate N-acetyltransferase activity [GO:0019134]; magnesium ion binding [GO:0000287]; UDP-N-acetylglucosamine diphosphorylase activity [GO:0003977]
D0C683	Transporter, small conductance mechanosensitive ion channel MscS family protein OS=Acinetobacter baumannii (strain ATCC 19606 / DSM 30007 / CIP 70.34 / JCM 6841 / NBRC 109757 / NCIMB 12457 / NCTC 12156 / 81) OX=575584 GN=HMPREF0010_00263 PE=4 SV=1	0	80.633	33	12	95	12	5.52108e+07	6.66624e+07	7.97522e+07	8.14251e+07	7.49075e+07	7.51335e+07	7.3517e+07	8.37965e+07	cellular response to osmotic stress [GO:0071470]	integral component of membrane [GO:0016021]	mechanosensitive ion channel activity [GO:0008381]
D0C9J0	Bacterioferritin OS=Acinetobacter baumannii (strain ATCC 19606 / DSM 30007 / CIP 70.34 / JCM 6841 / NBRC 109757 / NCIMB 12457 / NCTC 12156 / 81) OX=575584 GN=bfr PE=3 SV=1	0	80.579	43	6	86	6	1.33955e+08	1.20759e+08	1.67221e+08	1.4492e+08	1.20196e+08	1.17342e+08	1.16673e+08	1.40041e+08	cellular iron ion homeostasis [GO:0006879]; iron ion transport [GO:0006826]		ferric iron binding [GO:0008199]; ferroxidase activity [GO:0004322]
D0C9E0	NADH-quinone oxidoreductase subunit A OS=Acinetobacter baumannii (strain ATCC 19606 / DSM 30007 / CIP 70.34 / JCM 6841 / NBRC 109757 / NCIMB 12457 / NCTC 12156 / 81) OX=575584 GN=nuoA PE=3 SV=1	0	80.4	34	6	106	6	8.89341e+08	8.61172e+08	9.29744e+08	9.8279e+08	8.1743e+08	8.97333e+08	9.43491e+08	9.623e+08		integral component of membrane [GO:0016021]; plasma membrane [GO:0005886]	NADH dehydrogenase (ubiquinone) activity [GO:0008137]; quinone binding [GO:0048038]
D0CFB7	Glucose/Sorbosone dehydrogenase OS=Acinetobacter baumannii (strain ATCC 19606 / DSM 30007 / CIP 70.34 / JCM 6841 / NBRC 109757 / NCIMB 12457 / NCTC 12156 / 81) OX=575584 GN=HMPREF0010_03408 PE=4 SV=1	0	80.37	47	13	56	13	1.34818e+07	1.6956e+07	2.32063e+07	1.95595e+07	2.34946e+07	2.26305e+07	2.90559e+07	2.9273e+07			catalytic activity [GO:0003824]
D0CFI7	Uncharacterized protein OS=Acinetobacter baumannii (strain ATCC 19606 / DSM 30007 / CIP 70.34 / JCM 6841 / NBRC 109757 / NCIMB 12457 / NCTC 12156 / 81) OX=575584 GN=HMPREF0010_03478 PE=3 SV=1	0	79.951	41	10	129	10	782106284	8.55611e+08	9.94845e+08	992846257	9.01945e+08	8.57916e+08	8.51363e+08	8.73833e+08		cell outer membrane [GO:0009279]
D0CDF0	Acetyl-CoA C-acetyltransferase OS=Acinetobacter baumannii (strain ATCC 19606 / DSM 30007 / CIP 70.34 / JCM 6841 / NBRC 109757 / NCIMB 12457 / NCTC 12156 / 81) OX=575584 GN=HMPREF0010_02780 PE=3 SV=1	0	79.926	45	11	58	10	6.18169e+06	9.74669e+06	8.5649e+06	1.3913e+07	1.03245e+07	1.13242e+07	11906689	7.96366e+06			acetyl-CoA C-acetyltransferase activity [GO:0003985]
D0CAG4	Phosphogluconate dehydratase OS=Acinetobacter baumannii (strain ATCC 19606 / DSM 30007 / CIP 70.34 / JCM 6841 / NBRC 109757 / NCIMB 12457 / NCTC 12156 / 81) OX=575584 GN=edd PE=3 SV=1	0	79.859	22	9	67	9	1.63869e+07	1.8492e+07	21010440	2.48635e+07	1.85367e+07	1.75796e+07	1.89761e+07	1.90146e+07	D-gluconate catabolic process [GO:0046177]; Entner-Doudoroff pathway through 6-phosphogluconate [GO:0009255]		4 iron, 4 sulfur cluster binding [GO:0051539]; metal ion binding [GO:0046872]; phosphogluconate dehydratase activity [GO:0004456]
D0C906	Glutamate dehydrogenase OS=Acinetobacter baumannii (strain ATCC 19606 / DSM 30007 / CIP 70.34 / JCM 6841 / NBRC 109757 / NCIMB 12457 / NCTC 12156 / 81) OX=575584 GN=gdhA PE=3 SV=1	0	79.271	33	12	84	12	1.45765e+07	1.45421e+07	1.66084e+07	2.00485e+07	1.90825e+07	1.47966e+07	1.6707e+07	1.66793e+07	cellular amino acid metabolic process [GO:0006520]		nucleotide binding [GO:0000166]; oxidoreductase activity, acting on the CH-NH2 group of donors, NAD or NADP as acceptor [GO:0016639]
D0CEN3	CobQ/CobB/MinD/ParA nucleotide binding domain protein OS=Acinetobacter baumannii (strain ATCC 19606 / DSM 30007 / CIP 70.34 / JCM 6841 / NBRC 109757 / NCIMB 12457 / NCTC 12156 / 81) OX=575584 GN=HMPREF0010_03213 PE=4 SV=1	0	79.264	50	10	56	10	2.86116e+07	3.42477e+07	3.46197e+07	4.27798e+07	3.59454e+07	3.05611e+07	3.17788e+07	3.14799e+07
D0C901	Uncharacterized protein OS=Acinetobacter baumannii (strain ATCC 19606 / DSM 30007 / CIP 70.34 / JCM 6841 / NBRC 109757 / NCIMB 12457 / NCTC 12156 / 81) OX=575584 GN=HMPREF0010_01559 PE=4 SV=1	0	79.107	36	15	116	15	5.82465e+07	6.08123e+07	8.49676e+07	7.29788e+07	6.94944e+07	7.28532e+07	7.50558e+07	7.75497e+07
D0C6L8	Signal recognition particle receptor FtsY OS=Acinetobacter baumannii (strain ATCC 19606 / DSM 30007 / CIP 70.34 / JCM 6841 / NBRC 109757 / NCIMB 12457 / NCTC 12156 / 81) OX=575584 GN=ftsY PE=3 SV=1	0	79.075	33	11	92	11	1.87441e+07	1.7462e+07	2.29174e+07	2.24993e+07	2.71122e+07	2.47198e+07	2.58554e+07	2.67257e+07	SRP-dependent cotranslational protein targeting to membrane [GO:0006614]	cytoplasm [GO:0005737]; intrinsic component of plasma membrane [GO:0031226]	GTPase activity [GO:0003924]; GTP binding [GO:0005525]
D0C8J6	Phenylacetate-coenzyme A ligase OS=Acinetobacter baumannii (strain ATCC 19606 / DSM 30007 / CIP 70.34 / JCM 6841 / NBRC 109757 / NCIMB 12457 / NCTC 12156 / 81) OX=575584 GN=paaF PE=3 SV=1	0	78.957	38	14	75	14	2.41074e+07	2.70346e+07	2.92566e+07	3.34173e+07	3.65227e+07	3.83716e+07	3.79124e+07	4.03628e+07	phenylacetate catabolic process [GO:0010124]		nucleotide binding [GO:0000166]; phenylacetate-CoA ligase activity [GO:0047475]
D0C7Q4	LapA_dom domain-containing protein OS=Acinetobacter baumannii (strain ATCC 19606 / DSM 30007 / CIP 70.34 / JCM 6841 / NBRC 109757 / NCIMB 12457 / NCTC 12156 / 81) OX=575584 GN=HMPREF0010_00784 PE=4 SV=1	0	78.539	35	6	200	6	1.8166e+09	1.94318e+09	2.42505e+09	2.23873e+09	2.38573e+09	2.11306e+09	2.07079e+09	2.21637e+09		integral component of plasma membrane [GO:0005887]
D0C9T9	Efflux pump membrane protein OS=Acinetobacter baumannii (strain ATCC 19606 / DSM 30007 / CIP 70.34 / JCM 6841 / NBRC 109757 / NCIMB 12457 / NCTC 12156 / 81) OX=575584 GN=HMPREF0010_01402 PE=4 SV=1	0	78.479	35	10	67	10	5.16719e+07	6.10701e+07	6.56407e+07	6.09335e+07	5.27482e+07	5.05575e+07	5.02958e+07	5.5184e+07	xenobiotic detoxification by transmembrane export across the plasma membrane [GO:1990961]		xenobiotic transmembrane transporter activity [GO:0042910]
D0C7C1	Aspartate ammonia-lyase OS=Acinetobacter baumannii (strain ATCC 19606 / DSM 30007 / CIP 70.34 / JCM 6841 / NBRC 109757 / NCIMB 12457 / NCTC 12156 / 81) OX=575584 GN=aspA PE=4 SV=1	0	78.339	36	13	106	12	1.35126e+08	1.47132e+08	1.68181e+08	1.84439e+08	143758740	1.37867e+08	1.47779e+08	1.62517e+08	tricarboxylic acid cycle [GO:0006099]		aspartate ammonia-lyase activity [GO:0008797]
D0CBX4	Putative alpha-keto-acid decarboxylase OS=Acinetobacter baumannii (strain ATCC 19606 / DSM 30007 / CIP 70.34 / JCM 6841 / NBRC 109757 / NCIMB 12457 / NCTC 12156 / 81) OX=575584 GN=HMPREF0010_02254 PE=3 SV=1	0	78.262	26	9	34	9	3.44099e+06	4.02438e+06	3.33842e+06	5.16017e+06	1.9385e+07	1.96349e+07	1.73793e+07	2.01005e+07			carboxy-lyase activity [GO:0016831]; magnesium ion binding [GO:0000287]; thiamine pyrophosphate binding [GO:0030976]
D0C9A1	Methylated-DNA--protein-cysteine methyltransferase OS=Acinetobacter baumannii (strain ATCC 19606 / DSM 30007 / CIP 70.34 / JCM 6841 / NBRC 109757 / NCIMB 12457 / NCTC 12156 / 81) OX=575584 GN=ogt PE=3 SV=1	0	77.918	60	8	66	8	5.89231e+07	2.53638e+07	7.57915e+07	3.61664e+07	3.35126e+07	2.97879e+07	31330150	3.26147e+07	DNA dealkylation involved in DNA repair [GO:0006307]; methylation [GO:0032259]	cytoplasm [GO:0005737]	methylated-DNA-[protein]-cysteine S-methyltransferase activity [GO:0003908]
D0C7S9	Nucleotidyl transferase OS=Acinetobacter baumannii (strain ATCC 19606 / DSM 30007 / CIP 70.34 / JCM 6841 / NBRC 109757 / NCIMB 12457 / NCTC 12156 / 81) OX=575584 GN=HMPREF0010_00809 PE=4 SV=1	0	77.497	44	8	75	8	2.34685e+07	2.2423e+07	2.98237e+07	3.30466e+07	2.73613e+07	2.51971e+07	2.67665e+07	26269112	biosynthetic process [GO:0009058]		nucleotidyltransferase activity [GO:0016779]
D0C8W7	Biosynthetic peptidoglycan transglycosylase OS=Acinetobacter baumannii (strain ATCC 19606 / DSM 30007 / CIP 70.34 / JCM 6841 / NBRC 109757 / NCIMB 12457 / NCTC 12156 / 81) OX=575584 GN=mtgA PE=3 SV=1	0	77.49	52	10	70	10	55334955	5.50404e+07	81348525	7.25724e+07	6.29564e+07	6.81945e+07	6.68455e+07	7.31214e+07	cell wall organization [GO:0071555]; peptidoglycan biosynthetic process [GO:0009252]; regulation of cell shape [GO:0008360]	integral component of membrane [GO:0016021]; peptidoglycan-based cell wall [GO:0009274]; plasma membrane [GO:0005886]	peptidoglycan glycosyltransferase activity [GO:0008955]; transferase activity, transferring pentosyl groups [GO:0016763]
D0CD11	30S ribosomal protein S8 OS=Acinetobacter baumannii (strain ATCC 19606 / DSM 30007 / CIP 70.34 / JCM 6841 / NBRC 109757 / NCIMB 12457 / NCTC 12156 / 81) OX=575584 GN=rpsH PE=1 SV=1	0	77.287	66	8	99	8	1.89697e+08	1.78428e+08	2.12172e+08	2.53242e+08	2.29884e+08	2.28578e+08	2.39081e+08	2.52952e+08	translation [GO:0006412]	ribosome [GO:0005840]	rRNA binding [GO:0019843]; structural constituent of ribosome [GO:0003735]
D0C5T2	Protein CsuC OS=Acinetobacter baumannii (strain ATCC 19606 / DSM 30007 / CIP 70.34 / JCM 6841 / NBRC 109757 / NCIMB 12457 / NCTC 12156 / 81) OX=575584 GN=csuC PE=4 SV=1	0	77.261	46	12	120	12	1.30221e+08	1.50192e+08	1.83085e+08	1.92971e+08	1.75279e+08	144057085	149838218	1.66933e+08	cell wall organization [GO:0071555]	outer membrane-bounded periplasmic space [GO:0030288]
D0CAA5	NAD(P) transhydrogenase subunit beta OS=Acinetobacter baumannii (strain ATCC 19606 / DSM 30007 / CIP 70.34 / JCM 6841 / NBRC 109757 / NCIMB 12457 / NCTC 12156 / 81) OX=575584 GN=pntB PE=3 SV=1	0	76.95	20	7	78	7	6.44481e+07	7.21142e+07	8.57474e+07	9.29016e+07	7.87549e+07	7.90031e+07	7.63872e+07	6.38522e+07		integral component of membrane [GO:0016021]; plasma membrane [GO:0005886]	NAD(P)+ transhydrogenase (AB-specific) activity [GO:0008750]; NADP binding [GO:0050661]
D0CD20	30S ribosomal protein S11 OS=Acinetobacter baumannii (strain ATCC 19606 / DSM 30007 / CIP 70.34 / JCM 6841 / NBRC 109757 / NCIMB 12457 / NCTC 12156 / 81) OX=575584 GN=rpsK PE=1 SV=1	0	76.921	61	7	79	7	2.20157e+08	2.5703e+08	2.92784e+08	3.58598e+08	2.47784e+08	206385115	2.21301e+08	2.82775e+08	translation [GO:0006412]	ribosome [GO:0005840]	rRNA binding [GO:0019843]; structural constituent of ribosome [GO:0003735]
D0CDJ7	Amino acid carrier protein OS=Acinetobacter baumannii (strain ATCC 19606 / DSM 30007 / CIP 70.34 / JCM 6841 / NBRC 109757 / NCIMB 12457 / NCTC 12156 / 81) OX=575584 GN=agcS PE=3 SV=1	0	76.847	18	7	88	7	8.9285e+07	7.92734e+07	1.05001e+08	1.0682e+08	8.34532e+07	9.57251e+07	1.05079e+08	1.08648e+08		integral component of membrane [GO:0016021]; plasma membrane [GO:0005886]	alanine:sodium symporter activity [GO:0015655]
D0CET6	Aminotransferase OS=Acinetobacter baumannii (strain ATCC 19606 / DSM 30007 / CIP 70.34 / JCM 6841 / NBRC 109757 / NCIMB 12457 / NCTC 12156 / 81) OX=575584 GN=HMPREF0010_03266 PE=3 SV=1	0	76.683	31	11	88	11	3.81128e+07	3.56934e+07	5.08852e+07	5.8971e+07	5.25008e+07	4.82227e+07	5.01071e+07	4.82823e+07	biosynthetic process [GO:0009058]; cellular amino acid metabolic process [GO:0006520]		pyridoxal phosphate binding [GO:0030170]; transaminase activity [GO:0008483]
D0CDR8	Octanoyltransferase OS=Acinetobacter baumannii (strain ATCC 19606 / DSM 30007 / CIP 70.34 / JCM 6841 / NBRC 109757 / NCIMB 12457 / NCTC 12156 / 81) OX=575584 GN=lipB PE=3 SV=1	0	76.677	41	7	61	7	4.31338e+07	4.4025e+07	5.80304e+07	6.43519e+07	5.29814e+07	4.60483e+07	5.1488e+07	5.06762e+07	protein lipoylation [GO:0009249]	cytoplasm [GO:0005737]	lipoyl(octanoyl) transferase activity [GO:0033819]; octanoyl transferase activity (acting on glycine-cleavage complex H protein) [GO:0102555]
D0CC53	Secretory lipase OS=Acinetobacter baumannii (strain ATCC 19606 / DSM 30007 / CIP 70.34 / JCM 6841 / NBRC 109757 / NCIMB 12457 / NCTC 12156 / 81) OX=575584 GN=HMPREF0010_02333 PE=3 SV=1	0	76.587	26	12	76	12	3.16261e+07	3.91899e+07	4.41944e+07	5.80841e+07	6.58971e+07	6.11992e+07	6.97232e+07	7.57894e+07	lipid catabolic process [GO:0016042]		triglyceride lipase activity [GO:0004806]
D0CF13	Uncharacterized protein OS=Acinetobacter baumannii (strain ATCC 19606 / DSM 30007 / CIP 70.34 / JCM 6841 / NBRC 109757 / NCIMB 12457 / NCTC 12156 / 81) OX=575584 GN=HMPREF0010_03343 PE=4 SV=1	0	76.571	33	9	87	9	1.28998e+08	1.48668e+08	1.62321e+08	1.83892e+08	1.23329e+08	1.2454e+08	1.31288e+08	1.5521e+08
D0CB79	Mg chelatase-like protein OS=Acinetobacter baumannii (strain ATCC 19606 / DSM 30007 / CIP 70.34 / JCM 6841 / NBRC 109757 / NCIMB 12457 / NCTC 12156 / 81) OX=575584 GN=HMPREF0010_02009 PE=3 SV=1	0	76.309	27	11	70	11	2.09893e+07	25217994	2.68843e+07	3.01771e+07	2.65005e+07	2.00435e+07	2.26173e+07	2.98309e+07
D0C9V6	Uncharacterized protein OS=Acinetobacter baumannii (strain ATCC 19606 / DSM 30007 / CIP 70.34 / JCM 6841 / NBRC 109757 / NCIMB 12457 / NCTC 12156 / 81) OX=575584 GN=HMPREF0010_01419 PE=3 SV=1	0	76.23	46	14	99	14	3.45806e+07	4.31228e+07	4.99064e+07	6.0006e+07	5.14144e+07	4.73178e+07	4.62951e+07	4.45978e+07		nucleoid [GO:0009295]
D0CA01	Transporter, betaine/carnitine/choline family OS=Acinetobacter baumannii (strain ATCC 19606 / DSM 30007 / CIP 70.34 / JCM 6841 / NBRC 109757 / NCIMB 12457 / NCTC 12156 / 81) OX=575584 GN=HMPREF0010_01464 PE=3 SV=1	0	76.165	17	10	86	10	6.56445e+07	6.73704e+07	7.26146e+07	7.73157e+07	7.95053e+07	7.71909e+07	8.26172e+07	9.35186e+07	nitrogen compound transport [GO:0071705]	integral component of membrane [GO:0016021]; plasma membrane [GO:0005886]	transmembrane transporter activity [GO:0022857]
D0C977	Histidinol dehydrogenase OS=Acinetobacter baumannii (strain ATCC 19606 / DSM 30007 / CIP 70.34 / JCM 6841 / NBRC 109757 / NCIMB 12457 / NCTC 12156 / 81) OX=575584 GN=hisD PE=3 SV=1	0	75.642	25	10	75	10	1.78521e+07	1.84964e+07	2.01533e+07	2.61426e+07	2.42143e+07	2.01277e+07	21335194	2.61703e+07	histidine biosynthetic process [GO:0000105]		histidinol dehydrogenase activity [GO:0004399]; NAD binding [GO:0051287]; zinc ion binding [GO:0008270]
D0CG20	Tyrosine--tRNA ligase OS=Acinetobacter baumannii (strain ATCC 19606 / DSM 30007 / CIP 70.34 / JCM 6841 / NBRC 109757 / NCIMB 12457 / NCTC 12156 / 81) OX=575584 GN=tyrS PE=3 SV=1	0	75.607	30	10	67	10	1.08935e+07	1.21624e+07	1.68972e+07	1.6267e+07	1.57604e+07	1.54228e+07	1.7874e+07	16833564	tyrosyl-tRNA aminoacylation [GO:0006437]	cytoplasm [GO:0005737]	ATP binding [GO:0005524]; RNA binding [GO:0003723]; tyrosine-tRNA ligase activity [GO:0004831]
D0CD33	Oligopeptidase A OS=Acinetobacter baumannii (strain ATCC 19606 / DSM 30007 / CIP 70.34 / JCM 6841 / NBRC 109757 / NCIMB 12457 / NCTC 12156 / 81) OX=575584 GN=prlC PE=3 SV=1	0	75.382	19	11	54	11	7.49396e+06	8.42262e+06	8.97712e+06	1.07128e+07	7.36675e+06	6.45353e+06	7.6612e+06	7.96011e+06			metal ion binding [GO:0046872]; metalloendopeptidase activity [GO:0004222]
D0C9E1	NADH-quinone oxidoreductase subunit B OS=Acinetobacter baumannii (strain ATCC 19606 / DSM 30007 / CIP 70.34 / JCM 6841 / NBRC 109757 / NCIMB 12457 / NCTC 12156 / 81) OX=575584 GN=nuoB PE=3 SV=1	0	75.301	41	9	104	9	396997138	4.26679e+08	508204276	554199082	635994564	5.6849e+08	6.0159e+08	6.65766e+08		plasma membrane [GO:0005886]	4 iron, 4 sulfur cluster binding [GO:0051539]; iron ion binding [GO:0005506]; NADH dehydrogenase (ubiquinone) activity [GO:0008137]; quinone binding [GO:0048038]
D0CF95	Efflux transporter, RND family, MFP subunit OS=Acinetobacter baumannii (strain ATCC 19606 / DSM 30007 / CIP 70.34 / JCM 6841 / NBRC 109757 / NCIMB 12457 / NCTC 12156 / 81) OX=575584 GN=HMPREF0010_03386 PE=3 SV=1	0	75.167	34	9	49	9	1.5039e+07	1.48554e+07	1.85364e+07	1.86507e+07	2.0647e+07	2.01033e+07	1.99841e+07	2.0139e+07		plasma membrane [GO:0005886]	transmembrane transporter activity [GO:0022857]
D0CBU2	Serine-type D-Ala-D-Ala carboxypeptidase OS=Acinetobacter baumannii (strain ATCC 19606 / DSM 30007 / CIP 70.34 / JCM 6841 / NBRC 109757 / NCIMB 12457 / NCTC 12156 / 81) OX=575584 GN=HMPREF0010_02222 PE=3 SV=1	0	75.113	39	12	90	12	5.68442e+07	6.74081e+07	7.28224e+07	8.15826e+07	4.74235e+07	4.44127e+07	4.0888e+07	4.53257e+07	cell wall organization [GO:0071555]; peptidoglycan biosynthetic process [GO:0009252]; regulation of cell shape [GO:0008360]		serine-type D-Ala-D-Ala carboxypeptidase activity [GO:0009002]
D0CCI1	Probable potassium transport system protein kup OS=Acinetobacter baumannii (strain ATCC 19606 / DSM 30007 / CIP 70.34 / JCM 6841 / NBRC 109757 / NCIMB 12457 / NCTC 12156 / 81) OX=575584 GN=kup PE=3 SV=1	0	75.059	16	11	94	11	7.15728e+07	6.58164e+07	9.08084e+07	9.73972e+07	9.36939e+07	8.45803e+07	8.97514e+07	9.21973e+07		integral component of membrane [GO:0016021]; plasma membrane [GO:0005886]	potassium ion transmembrane transporter activity [GO:0015079]
D0C7I4	Phospho-2-dehydro-3-deoxyheptonate aldolase OS=Acinetobacter baumannii (strain ATCC 19606 / DSM 30007 / CIP 70.34 / JCM 6841 / NBRC 109757 / NCIMB 12457 / NCTC 12156 / 81) OX=575584 GN=HMPREF0010_00714 PE=3 SV=1	0	75.023	38	11	72	11	1.63448e+07	1.47304e+07	1.76674e+07	2.27732e+07	2.10667e+07	2.11401e+07	2.13097e+07	2.41199e+07	aromatic amino acid family biosynthetic process [GO:0009073]; cellular amino acid biosynthetic process [GO:0008652]; chorismate biosynthetic process [GO:0009423]		3-deoxy-7-phosphoheptulonate synthase activity [GO:0003849]
D0CFE7	Glutamate racemase OS=Acinetobacter baumannii (strain ATCC 19606 / DSM 30007 / CIP 70.34 / JCM 6841 / NBRC 109757 / NCIMB 12457 / NCTC 12156 / 81) OX=575584 GN=murI PE=3 SV=1	0	74.962	40	8	61	8	1.20565e+07	1.34142e+07	1.42432e+07	1.71211e+07	1.18988e+07	1.25903e+07	1.29287e+07	1.21868e+07	cell wall organization [GO:0071555]; peptidoglycan biosynthetic process [GO:0009252]; regulation of cell shape [GO:0008360]		glutamate racemase activity [GO:0008881]
D0CAH0	ATP-dependent Clp protease ATP-binding subunit ClpX OS=Acinetobacter baumannii (strain ATCC 19606 / DSM 30007 / CIP 70.34 / JCM 6841 / NBRC 109757 / NCIMB 12457 / NCTC 12156 / 81) OX=575584 GN=clpX PE=3 SV=1	0	74.944	34	13	109	13	4.85705e+07	4.72494e+07	5.91784e+07	6.78308e+07	4.8885e+07	4.44007e+07	46402202	4.21136e+07	protein folding [GO:0006457]		ATPase activity [GO:0016887]; ATP binding [GO:0005524]; peptidase activity [GO:0008233]; protein dimerization activity [GO:0046983]; unfolded protein binding [GO:0051082]; zinc ion binding [GO:0008270]
D0CB90	DNA topoisomerase 4 subunit A OS=Acinetobacter baumannii (strain ATCC 19606 / DSM 30007 / CIP 70.34 / JCM 6841 / NBRC 109757 / NCIMB 12457 / NCTC 12156 / 81) OX=575584 GN=parC PE=3 SV=1	0	74.907	23	14	80	14	3.38454e+07	3.86641e+07	4.73924e+07	6.38409e+07	6.02631e+07	4.4149e+07	4.4454e+07	4.93352e+07	chromosome segregation [GO:0007059]; DNA topological change [GO:0006265]	chromosome [GO:0005694]; extrinsic component of plasma membrane [GO:0019897]	ATP binding [GO:0005524]; DNA binding [GO:0003677]; DNA topoisomerase type II (double strand cut, ATP-hydrolyzing) activity [GO:0003918]
D0CFF4	3,4-dihydroxy-2-butanone 4-phosphate synthase OS=Acinetobacter baumannii (strain ATCC 19606 / DSM 30007 / CIP 70.34 / JCM 6841 / NBRC 109757 / NCIMB 12457 / NCTC 12156 / 81) OX=575584 GN=ribB PE=3 SV=1	0	74.853	38	10	89	10	2.54334e+07	2.59137e+07	3.84928e+07	3.76818e+07	4.3402e+07	2.9431e+07	4.01039e+07	4.12625e+07	riboflavin biosynthetic process [GO:0009231]		3,4-dihydroxy-2-butanone-4-phosphate synthase activity [GO:0008686]; magnesium ion binding [GO:0000287]; manganese ion binding [GO:0030145]
D0CFA0	4-hydroxy-tetrahydrodipicolinate reductase OS=Acinetobacter baumannii (strain ATCC 19606 / DSM 30007 / CIP 70.34 / JCM 6841 / NBRC 109757 / NCIMB 12457 / NCTC 12156 / 81) OX=575584 GN=dapB PE=3 SV=1	0	74.739	37	8	82	8	2.7019e+07	2.71944e+07	3.57662e+07	3.80576e+07	3.05728e+07	2.90276e+07	3.03273e+07	3.1927e+07	diaminopimelate biosynthetic process [GO:0019877]; lysine biosynthetic process via diaminopimelate [GO:0009089]	cytoplasm [GO:0005737]	4-hydroxy-tetrahydrodipicolinate reductase [GO:0008839]; NAD binding [GO:0051287]; NADP binding [GO:0050661]; oxidoreductase activity, acting on CH or CH2 groups, NAD or NADP as acceptor [GO:0016726]
D0C5W4	L-sorbosone dehydrogenase OS=Acinetobacter baumannii (strain ATCC 19606 / DSM 30007 / CIP 70.34 / JCM 6841 / NBRC 109757 / NCIMB 12457 / NCTC 12156 / 81) OX=575584 GN=HMPREF0010_00144 PE=4 SV=1	0	74.679	31	9	75	9	1.04904e+07	1.06171e+07	1.34413e+07	1.393e+07	1.4024e+07	1.30562e+07	1.40855e+07	1.48017e+07			oxidoreductase activity [GO:0016491]
D0C5M5	3-phosphoshikimate 1-carboxyvinyltransferase OS=Acinetobacter baumannii (strain ATCC 19606 / DSM 30007 / CIP 70.34 / JCM 6841 / NBRC 109757 / NCIMB 12457 / NCTC 12156 / 81) OX=575584 GN=aroA PE=3 SV=1	0	74.141	33	17	60	17	1.0158e+07	1.06951e+07	1.34348e+07	1.4325e+07	1.14561e+07	9.95646e+06	8.74693e+06	1.02211e+07	cellular amino acid biosynthetic process [GO:0008652]; chorismate biosynthetic process [GO:0009423]; tyrosine biosynthetic process [GO:0006571]	cytoplasm [GO:0005737]	3-phosphoshikimate 1-carboxyvinyltransferase activity [GO:0003866]; prephenate dehydrogenase (NAD+) activity [GO:0008977]; prephenate dehydrogenase (NADP+) activity [GO:0004665]
D0C6C0	DUF218 domain-containing protein OS=Acinetobacter baumannii (strain ATCC 19606 / DSM 30007 / CIP 70.34 / JCM 6841 / NBRC 109757 / NCIMB 12457 / NCTC 12156 / 81) OX=575584 GN=HMPREF0010_00300 PE=4 SV=1	0	73.995	34	10	62	10	2.41801e+07	2.74805e+07	3.42613e+07	3.30428e+07	2.56622e+07	3.0664e+07	3.01484e+07	2.54512e+07
D0CG09	DNA replication and repair protein RecF OS=Acinetobacter baumannii (strain ATCC 19606 / DSM 30007 / CIP 70.34 / JCM 6841 / NBRC 109757 / NCIMB 12457 / NCTC 12156 / 81) OX=575584 GN=recF PE=3 SV=1	0	73.882	33	8	34	8	1.21767e+07	1.37095e+07	1.7218e+07	1.81079e+07	1.63081e+07	1.26119e+07	1.69606e+07	1.87278e+07	DNA repair [GO:0006281]; DNA replication [GO:0006260]; SOS response [GO:0009432]	cytoplasm [GO:0005737]	ATP binding [GO:0005524]; single-stranded DNA binding [GO:0003697]
D0CC69	Soluble pyridine nucleotide transhydrogenase OS=Acinetobacter baumannii (strain ATCC 19606 / DSM 30007 / CIP 70.34 / JCM 6841 / NBRC 109757 / NCIMB 12457 / NCTC 12156 / 81) OX=575584 GN=sthA PE=3 SV=1	0	73.732	32	11	64	11	2.57932e+07	2.76828e+07	3.20664e+07	4.05644e+07	3.17588e+07	2.95043e+07	3.01465e+07	2.90679e+07	cell redox homeostasis [GO:0045454]		flavin adenine dinucleotide binding [GO:0050660]; NAD(P)+ transhydrogenase (B-specific) activity [GO:0003957]
D0CF24	Oxidoreductase, short chain dehydrogenase/reductase family protein OS=Acinetobacter baumannii (strain ATCC 19606 / DSM 30007 / CIP 70.34 / JCM 6841 / NBRC 109757 / NCIMB 12457 / NCTC 12156 / 81) OX=575584 GN=HMPREF0010_03354 PE=4 SV=1	0	73.621	42	8	78	8	3.18162e+07	3.42094e+07	4.16753e+07	4.51465e+07	3.71632e+07	3.51843e+07	4.14193e+07	4.28184e+07			oxidoreductase activity [GO:0016491]
D0C7T8	Cupin family protein OS=Acinetobacter baumannii (strain ATCC 19606 / DSM 30007 / CIP 70.34 / JCM 6841 / NBRC 109757 / NCIMB 12457 / NCTC 12156 / 81) OX=575584 GN=HMPREF0010_00818 PE=4 SV=1	0	73.508	29	9	57	9	9.4009e+06	7.46395e+06	9.87733e+06	1.23263e+07	7.21867e+06	8220255	9.08451e+06	8.99915e+06
D0CD87	Branched-chain-amino-acid aminotransferase OS=Acinetobacter baumannii (strain ATCC 19606 / DSM 30007 / CIP 70.34 / JCM 6841 / NBRC 109757 / NCIMB 12457 / NCTC 12156 / 81) OX=575584 GN=ilvE PE=3 SV=1	0	73.487	30	8	85	8	7.00094e+07	8.70123e+07	9.92595e+07	1.17538e+08	9.38499e+07	7.85039e+07	76663873	9.05127e+07	isoleucine biosynthetic process [GO:0009097]; leucine biosynthetic process [GO:0009098]; valine biosynthetic process [GO:0009099]		L-isoleucine transaminase activity [GO:0052656]; L-leucine:2-oxoglutarate aminotransferase activity [GO:0050048]; L-leucine transaminase activity [GO:0052654]; L-valine transaminase activity [GO:0052655]
D0CAT9	Type II secretion system core protein G OS=Acinetobacter baumannii (strain ATCC 19606 / DSM 30007 / CIP 70.34 / JCM 6841 / NBRC 109757 / NCIMB 12457 / NCTC 12156 / 81) OX=575584 GN=gspG PE=3 SV=1	0	73.043	39	6	90	6	3.67733e+08	3.90565e+08	4.77505e+08	4.84469e+08	4.99245e+08	4.47451e+08	4.3884e+08	4.74768e+08	protein secretion by the type II secretion system [GO:0015628]	integral component of membrane [GO:0016021]; plasma membrane [GO:0005886]; type II protein secretion system complex [GO:0015627]
D0CDX8	Abhydrolase_3 domain-containing protein OS=Acinetobacter baumannii (strain ATCC 19606 / DSM 30007 / CIP 70.34 / JCM 6841 / NBRC 109757 / NCIMB 12457 / NCTC 12156 / 81) OX=575584 GN=HMPREF0010_02958 PE=4 SV=1	0	73.024	43	10	65	10	2.03411e+07	1.94824e+07	2.5183e+07	2.52466e+07	2.4963e+07	2.89407e+07	2.8994e+07	2.79932e+07			hydrolase activity [GO:0016787]
D0C5H7	DUF4468 domain-containing protein OS=Acinetobacter baumannii (strain ATCC 19606 / DSM 30007 / CIP 70.34 / JCM 6841 / NBRC 109757 / NCIMB 12457 / NCTC 12156 / 81) OX=575584 GN=HMPREF0010_00007 PE=4 SV=1	0	72.987	52	9	102	9	5.24232e+08	5.23766e+08	6.4263e+08	6.88825e+08	7.01814e+08	6.59255e+08	6.78733e+08	6.53367e+08
D0CAM8	Glycosyltransferase, group 1 family protein OS=Acinetobacter baumannii (strain ATCC 19606 / DSM 30007 / CIP 70.34 / JCM 6841 / NBRC 109757 / NCIMB 12457 / NCTC 12156 / 81) OX=575584 GN=HMPREF0010_01808 PE=4 SV=1	0	72.95	38	9	66	9	1.83394e+07	2.2498e+07	2.71288e+07	29762991	2.08729e+07	20319043	22518147	23602488			transferase activity, transferring glycosyl groups [GO:0016757]
D0CEK3	ATP synthase epsilon chain OS=Acinetobacter baumannii (strain ATCC 19606 / DSM 30007 / CIP 70.34 / JCM 6841 / NBRC 109757 / NCIMB 12457 / NCTC 12156 / 81) OX=575584 GN=atpC PE=3 SV=1	0	72.927	45	5	81	5	1.02279e+08	1.16957e+08	1.56658e+08	1.6188e+08	1.42616e+08	1.53641e+08	1.61668e+08	1.71512e+08		plasma membrane [GO:0005886]; proton-transporting ATP synthase complex, catalytic core F(1) [GO:0045261]	ATP binding [GO:0005524]; hydrolase activity [GO:0016787]; proton-transporting ATP synthase activity, rotational mechanism [GO:0046933]
D0CB14	Gly-zipper_YMGG domain-containing protein OS=Acinetobacter baumannii (strain ATCC 19606 / DSM 30007 / CIP 70.34 / JCM 6841 / NBRC 109757 / NCIMB 12457 / NCTC 12156 / 81) OX=575584 GN=HMPREF0010_01944 PE=4 SV=1	0	72.832	70	4	97	4	1.29622e+08	1.41586e+08	1.93713e+08	1.57397e+08	8.96243e+07	9.29212e+07	9.67883e+07	8.56526e+07
D0C9M3	DNA primase OS=Acinetobacter baumannii (strain ATCC 19606 / DSM 30007 / CIP 70.34 / JCM 6841 / NBRC 109757 / NCIMB 12457 / NCTC 12156 / 81) OX=575584 GN=dnaG PE=3 SV=1	0	72.725	29	15	67	15	1.2159e+07	1.08411e+07	1.7067e+07	1.72109e+07	1.33389e+07	1.23302e+07	1.26628e+07	1.29437e+07		primosome complex [GO:1990077]	DNA binding [GO:0003677]; DNA primase activity [GO:0003896]; zinc ion binding [GO:0008270]
D0C605	Uncharacterized protein OS=Acinetobacter baumannii (strain ATCC 19606 / DSM 30007 / CIP 70.34 / JCM 6841 / NBRC 109757 / NCIMB 12457 / NCTC 12156 / 81) OX=575584 GN=HMPREF0010_00185 PE=4 SV=1	0	72.332	51	4	37	4	3.92993e+07	3.67485e+07	4.93222e+07	4.77711e+07	7.43449e+06	6943075	8.06848e+06	7.34367e+06
D0CCV7	Glycine--tRNA ligase beta subunit OS=Acinetobacter baumannii (strain ATCC 19606 / DSM 30007 / CIP 70.34 / JCM 6841 / NBRC 109757 / NCIMB 12457 / NCTC 12156 / 81) OX=575584 GN=glyS PE=3 SV=1	0	72.284	23	11	46	11	8.171e+06	7.15549e+06	9.93626e+06	1.18856e+07	8.12648e+06	7.77229e+06	8.53626e+06	8.06066e+06	arginyl-tRNA aminoacylation [GO:0006420]; glycyl-tRNA aminoacylation [GO:0006426]	cytoplasm [GO:0005737]	arginine-tRNA ligase activity [GO:0004814]; ATP binding [GO:0005524]; glycine-tRNA ligase activity [GO:0004820]
D0C627	3-demethoxyubiquinol 3-hydroxylase OS=Acinetobacter baumannii (strain ATCC 19606 / DSM 30007 / CIP 70.34 / JCM 6841 / NBRC 109757 / NCIMB 12457 / NCTC 12156 / 81) OX=575584 GN=coq PE=3 SV=1	0	72.205	47	8	66	8	2.54907e+07	2.59277e+07	3.32367e+07	32605084	3.2394e+07	2.82191e+07	2.79569e+07	3.15026e+07	ubiquinone biosynthetic process [GO:0006744]	plasma membrane [GO:0005886]	2-octoprenyl-3-methyl-6-methoxy-1,4-benzoquinone hydroxylase activity [GO:0008682]; metal ion binding [GO:0046872]
D0CEV4	Pleiotropic regulatory protein DegT OS=Acinetobacter baumannii (strain ATCC 19606 / DSM 30007 / CIP 70.34 / JCM 6841 / NBRC 109757 / NCIMB 12457 / NCTC 12156 / 81) OX=575584 GN=degT PE=3 SV=1	0	72.148	27	6	66	6	1.73614e+07	1.85938e+07	2.04651e+07	2.54709e+07	1.94935e+07	1.93333e+07	2.01292e+07	2.12392e+07			catalytic activity [GO:0003824]
D0CAF1	Nucleoside diphosphate kinase OS=Acinetobacter baumannii (strain ATCC 19606 / DSM 30007 / CIP 70.34 / JCM 6841 / NBRC 109757 / NCIMB 12457 / NCTC 12156 / 81) OX=575584 GN=ndk PE=1 SV=1	0	72.077	53	6	74	6	5.7117e+07	6.60919e+07	6.7797e+07	8.91558e+07	8.25355e+07	7.44466e+07	8.01155e+07	100194957	CTP biosynthetic process [GO:0006241]; GTP biosynthetic process [GO:0006183]; UTP biosynthetic process [GO:0006228]	cytoplasm [GO:0005737]	ATP binding [GO:0005524]; metal ion binding [GO:0046872]; nucleoside diphosphate kinase activity [GO:0004550]
D0CBD0	Uncharacterized protein OS=Acinetobacter baumannii (strain ATCC 19606 / DSM 30007 / CIP 70.34 / JCM 6841 / NBRC 109757 / NCIMB 12457 / NCTC 12156 / 81) OX=575584 GN=HMPREF0010_02060 PE=4 SV=1	0	71.889	52	6	73	6	1.11901e+08	1.20158e+08	1.57102e+08	152817159	1.46815e+08	1.37297e+08	1.3286e+08	1.37071e+08
D0C617	ABC1 family protein OS=Acinetobacter baumannii (strain ATCC 19606 / DSM 30007 / CIP 70.34 / JCM 6841 / NBRC 109757 / NCIMB 12457 / NCTC 12156 / 81) OX=575584 GN=HMPREF0010_00197 PE=4 SV=1	0	71.369	30	11	58	11	2.29516e+07	2.1862e+07	2.87368e+07	3.23396e+07	2.58764e+07	3.39557e+07	2.87976e+07	2.82481e+07			ATP binding [GO:0005524]; protein kinase activity [GO:0004672]
D0CC38	Beta-lactamase OS=Acinetobacter baumannii (strain ATCC 19606 / DSM 30007 / CIP 70.34 / JCM 6841 / NBRC 109757 / NCIMB 12457 / NCTC 12156 / 81) OX=575584 GN=HMPREF0010_02318 PE=3 SV=1	0	71.231	34	10	74	10	1.54989e+07	1.58197e+07	1.93403e+07	2.03001e+07	1.92314e+07	1.91618e+07	2.0395e+07	2.31007e+07	antibiotic catabolic process [GO:0017001]; response to antibiotic [GO:0046677]	outer membrane-bounded periplasmic space [GO:0030288]	beta-lactamase activity [GO:0008800]
D0CCF7	Succinate-semialdehyde dehydrogenase [NAD(P)+] OS=Acinetobacter baumannii (strain ATCC 19606 / DSM 30007 / CIP 70.34 / JCM 6841 / NBRC 109757 / NCIMB 12457 / NCTC 12156 / 81) OX=575584 GN=HMPREF0010_02437 PE=3 SV=1	0	70.672	30	9	64	9	7034681	7.65714e+06	9.51024e+06	1.0265e+07	7.2651e+06	7.6511e+06	8.01403e+06	8.37563e+06	gamma-aminobutyric acid catabolic process [GO:0009450]		succinate-semialdehyde dehydrogenase [NAD(P)+] activity [GO:0009013]
D0CDK6	Glutamyl-tRNA(Gln) amidotransferase subunit A OS=Acinetobacter baumannii (strain ATCC 19606 / DSM 30007 / CIP 70.34 / JCM 6841 / NBRC 109757 / NCIMB 12457 / NCTC 12156 / 81) OX=575584 GN=gatA PE=3 SV=1	0	70.612	26	10	63	10	7.60425e+08	1.19217e+09	1.18385e+09	1.11212e+09	9.00352e+08	6.28591e+08	6.02126e+08	1010113858	translation [GO:0006412]	glutamyl-tRNA(Gln) amidotransferase complex [GO:0030956]	ATP binding [GO:0005524]; glutaminyl-tRNA synthase (glutamine-hydrolyzing) activity [GO:0050567]; hydrolase activity [GO:0016787]; transferase activity [GO:0016740]
D0CDN2	Phospholipase, patatin family OS=Acinetobacter baumannii (strain ATCC 19606 / DSM 30007 / CIP 70.34 / JCM 6841 / NBRC 109757 / NCIMB 12457 / NCTC 12156 / 81) OX=575584 GN=HMPREF0010_02862 PE=4 SV=1	0	70.359	40	14	98	14	7.97854e+07	1.0626e+08	1.1417e+08	1.2431e+08	1.09085e+08	1.03983e+08	105528269	127996660	lipid metabolic process [GO:0006629]
D0C5Z8	Putative phosphoenolpyruvate synthase regulatory protein OS=Acinetobacter baumannii (strain ATCC 19606 / DSM 30007 / CIP 70.34 / JCM 6841 / NBRC 109757 / NCIMB 12457 / NCTC 12156 / 81) OX=575584 GN=HMPREF0010_00178 PE=3 SV=1	0	70.304	42	8	71	8	2.75686e+07	2.72098e+07	3.47314e+07	4.3901e+07	3.41612e+07	3.28064e+07	3.58083e+07	3.4599e+07	protein dephosphorylation [GO:0006470]		ADP binding [GO:0043531]; ATP binding [GO:0005524]; phosphotransferase activity, phosphate group as acceptor [GO:0016776]; protein serine/threonine kinase activity [GO:0004674]
D0C631	Uncharacterized protein OS=Acinetobacter baumannii (strain ATCC 19606 / DSM 30007 / CIP 70.34 / JCM 6841 / NBRC 109757 / NCIMB 12457 / NCTC 12156 / 81) OX=575584 GN=HMPREF0010_00211 PE=4 SV=1	0	70.103	47	9	79	9	1.02751e+08	9.20443e+07	1.11334e+08	1.1164e+08	8.85738e+07	9.62384e+07	9.07365e+07	1.24219e+08
D0C6J6	Diguanylate cyclase (GGDEF) domain protein OS=Acinetobacter baumannii (strain ATCC 19606 / DSM 30007 / CIP 70.34 / JCM 6841 / NBRC 109757 / NCIMB 12457 / NCTC 12156 / 81) OX=575584 GN=HMPREF0010_00376 PE=4 SV=1	0	70.046	16	9	55	9	2.79077e+07	3.36828e+07	3.56118e+07	3.8089e+07	3.54387e+07	3.08461e+07	3.16085e+07	3.14826e+07
D0CEL7	Dyp-type peroxidase family protein OS=Acinetobacter baumannii (strain ATCC 19606 / DSM 30007 / CIP 70.34 / JCM 6841 / NBRC 109757 / NCIMB 12457 / NCTC 12156 / 81) OX=575584 GN=HMPREF0010_03197 PE=4 SV=1	0	69.861	44	12	69	12	3.00777e+07	3.23956e+07	3.94799e+07	4.24402e+07	4.16041e+07	3.19532e+07	3.38085e+07	3.52761e+07			heme binding [GO:0020037]; peroxidase activity [GO:0004601]
D0C8P1	Type VI secretion protein, VC_A0110 family OS=Acinetobacter baumannii (strain ATCC 19606 / DSM 30007 / CIP 70.34 / JCM 6841 / NBRC 109757 / NCIMB 12457 / NCTC 12156 / 81) OX=575584 GN=vasA PE=4 SV=1	0	69.824	28	14	59	14	8.39458e+06	9.69428e+06	1.17983e+07	1.1924e+07	12059268	11984307	1.04518e+07	1.2344e+07
D0CBZ3	LysR substrate binding domain protein OS=Acinetobacter baumannii (strain ATCC 19606 / DSM 30007 / CIP 70.34 / JCM 6841 / NBRC 109757 / NCIMB 12457 / NCTC 12156 / 81) OX=575584 GN=HMPREF0010_02273 PE=3 SV=1	0	69.814	38	13	90	13	4.37333e+07	4.92017e+07	5.55089e+07	6.5904e+07	5.31322e+07	4.93756e+07	4.97025e+07	5.39552e+07			DNA-binding transcription factor activity [GO:0003700]
D0CEU1	Phosphomannomutase OS=Acinetobacter baumannii (strain ATCC 19606 / DSM 30007 / CIP 70.34 / JCM 6841 / NBRC 109757 / NCIMB 12457 / NCTC 12156 / 81) OX=575584 GN=manB PE=3 SV=1	0	69.671	26	9	51	9	1.71259e+07	1.74936e+07	2.24138e+07	2.38583e+07	2.42673e+07	2.37527e+07	2.17127e+07	2.74383e+07	carbohydrate metabolic process [GO:0005975]		magnesium ion binding [GO:0000287]; phosphomannomutase activity [GO:0004615]
D0CCN9	Shikimate kinase OS=Acinetobacter baumannii (strain ATCC 19606 / DSM 30007 / CIP 70.34 / JCM 6841 / NBRC 109757 / NCIMB 12457 / NCTC 12156 / 81) OX=575584 GN=aroK PE=3 SV=1	0	69.585	63	10	72	10	4.50403e+07	5.46686e+07	5.56549e+07	6.82845e+07	5.60841e+07	4.66697e+07	4.78545e+07	55563453	aromatic amino acid family biosynthetic process [GO:0009073]; cellular amino acid biosynthetic process [GO:0008652]; chorismate biosynthetic process [GO:0009423]	cytoplasm [GO:0005737]	ATP binding [GO:0005524]; magnesium ion binding [GO:0000287]; shikimate kinase activity [GO:0004765]
D0C7K1	Siderophore biosynthesis protein, IucA/IucC family OS=Acinetobacter baumannii (strain ATCC 19606 / DSM 30007 / CIP 70.34 / JCM 6841 / NBRC 109757 / NCIMB 12457 / NCTC 12156 / 81) OX=575584 GN=HMPREF0010_00731 PE=3 SV=1	0	69.509	23	11	72	11	1.49913e+07	1.97016e+07	2.27051e+07	2.44371e+07	1.9524e+07	1.81137e+07	1.82184e+07	2.0913e+07	siderophore biosynthetic process [GO:0019290]
D0CAV1	RecBCD enzyme subunit RecD OS=Acinetobacter baumannii (strain ATCC 19606 / DSM 30007 / CIP 70.34 / JCM 6841 / NBRC 109757 / NCIMB 12457 / NCTC 12156 / 81) OX=575584 GN=recD PE=3 SV=1	0	69.39	22	11	53	11	1.11451e+07	1.44841e+07	1.48868e+07	1.91789e+07	1.44674e+07	1.20837e+07	1.33312e+07	1.36671e+07	double-strand break repair via homologous recombination [GO:0000724]	exodeoxyribonuclease V complex [GO:0009338]	ATP binding [GO:0005524]; DNA binding [GO:0003677]; DNA helicase activity [GO:0003678]; exodeoxyribonuclease V activity [GO:0008854]
D0CA91	Poly(A) polymerase I OS=Acinetobacter baumannii (strain ATCC 19606 / DSM 30007 / CIP 70.34 / JCM 6841 / NBRC 109757 / NCIMB 12457 / NCTC 12156 / 81) OX=575584 GN=pcnB PE=3 SV=1	0	69.317	34	15	87	15	2.30702e+07	2.52361e+07	2.88479e+07	38499651	2.45778e+07	2.64458e+07	2.4751e+07	2.36707e+07	mRNA polyadenylation [GO:0006378]		ATP binding [GO:0005524]; polynucleotide adenylyltransferase activity [GO:0004652]; RNA binding [GO:0003723]
D0C7T4	Uncharacterized protein OS=Acinetobacter baumannii (strain ATCC 19606 / DSM 30007 / CIP 70.34 / JCM 6841 / NBRC 109757 / NCIMB 12457 / NCTC 12156 / 81) OX=575584 GN=HMPREF0010_00814 PE=4 SV=1	0	69.211	68	4	57	4	1.73393e+08	1.6801e+08	2.52663e+08	2.62458e+08	291351852	2.70944e+08	2.673e+08	2.78566e+08
D0CEH7	Dihydroorotase, multifunctional complex type OS=Acinetobacter baumannii (strain ATCC 19606 / DSM 30007 / CIP 70.34 / JCM 6841 / NBRC 109757 / NCIMB 12457 / NCTC 12156 / 81) OX=575584 GN=pyrC PE=4 SV=1	0	69.209	31	10	83	10	9.50611e+07	1.44807e+08	1.06915e+08	1.29718e+08	4.68557e+07	1.08943e+08	1.17323e+08	4.60153e+07	pyrimidine nucleotide biosynthetic process [GO:0006221]		dihydroorotase activity [GO:0004151]; metal ion binding [GO:0046872]
D0C7U9	Sodium/proline symporter OS=Acinetobacter baumannii (strain ATCC 19606 / DSM 30007 / CIP 70.34 / JCM 6841 / NBRC 109757 / NCIMB 12457 / NCTC 12156 / 81) OX=575584 GN=putP PE=3 SV=1	0	69.131	14	6	111	6	7.38056e+08	8.86517e+08	1.0814e+09	1.09526e+09	1.0421e+09	8.69939e+08	9.46654e+08	1.11246e+09	proline transport [GO:0015824]	integral component of membrane [GO:0016021]; plasma membrane [GO:0005886]	proline:sodium symporter activity [GO:0005298]; sodium ion binding [GO:0031402]
D0C9V2	Uncharacterized protein OS=Acinetobacter baumannii (strain ATCC 19606 / DSM 30007 / CIP 70.34 / JCM 6841 / NBRC 109757 / NCIMB 12457 / NCTC 12156 / 81) OX=575584 GN=HMPREF0010_01415 PE=4 SV=1	0	69.029	34	13	69	13	1.8896e+07	1.95706e+07	2.01372e+07	2.61919e+07	1.89094e+07	1.90715e+07	2.06042e+07	2.17273e+07
D0C7N1	30S ribosomal protein S20 OS=Acinetobacter baumannii (strain ATCC 19606 / DSM 30007 / CIP 70.34 / JCM 6841 / NBRC 109757 / NCIMB 12457 / NCTC 12156 / 81) OX=575584 GN=rpsT PE=1 SV=1	0	68.951	31	5	199	5	6.984e+08	5.40335e+08	7.83405e+08	7.82363e+08	2.56821e+08	2.26698e+08	2.48891e+08	2.74411e+08	translation [GO:0006412]	ribosome [GO:0005840]	rRNA binding [GO:0019843]; structural constituent of ribosome [GO:0003735]
D0CDF4	3'-phosphate/5'-hydroxy nucleic acid ligase OS=Acinetobacter baumannii (strain ATCC 19606 / DSM 30007 / CIP 70.34 / JCM 6841 / NBRC 109757 / NCIMB 12457 / NCTC 12156 / 81) OX=575584 GN=rtcB PE=3 SV=1	0	68.713	20	7	63	7	2.6227e+07	2.66216e+07	3.50215e+07	3.76386e+07	32907742	3.43258e+07	3.26978e+07	32978309	tRNA processing [GO:0008033]		GTP binding [GO:0005525]; metal ion binding [GO:0046872]; RNA ligase activity [GO:0008452]
D0C5Y8	50S ribosomal protein L9 OS=Acinetobacter baumannii (strain ATCC 19606 / DSM 30007 / CIP 70.34 / JCM 6841 / NBRC 109757 / NCIMB 12457 / NCTC 12156 / 81) OX=575584 GN=rplI PE=3 SV=1	0	68.69	62	9	85	9	1.19406e+08	1.37842e+08	1.32415e+08	1.83421e+08	1.65419e+08	1.55379e+08	1.61102e+08	1.75447e+08	translation [GO:0006412]	ribosome [GO:0005840]	rRNA binding [GO:0019843]; structural constituent of ribosome [GO:0003735]
D0CC03	Carbon starvation protein A OS=Acinetobacter baumannii (strain ATCC 19606 / DSM 30007 / CIP 70.34 / JCM 6841 / NBRC 109757 / NCIMB 12457 / NCTC 12156 / 81) OX=575584 GN=cstA PE=3 SV=1	0	68.333	16	12	94	12	9.47616e+07	1.02458e+08	1.19502e+08	1.34022e+08	1.47736e+08	1.30136e+08	1.31476e+08	1.47984e+08	cellular response to starvation [GO:0009267]	integral component of membrane [GO:0016021]; plasma membrane [GO:0005886]
D0C8M4	Uncharacterized protein OS=Acinetobacter baumannii (strain ATCC 19606 / DSM 30007 / CIP 70.34 / JCM 6841 / NBRC 109757 / NCIMB 12457 / NCTC 12156 / 81) OX=575584 GN=HMPREF0010_01104 PE=4 SV=1	0	68.327	26	8	65	8	2.67112e+07	2.98111e+07	3.77044e+07	4.40409e+07	3.66415e+07	3.43648e+07	3.53593e+07	3.49426e+07
D0C6N9	N-acetyl-gamma-glutamyl-phosphate reductase OS=Acinetobacter baumannii (strain ATCC 19606 / DSM 30007 / CIP 70.34 / JCM 6841 / NBRC 109757 / NCIMB 12457 / NCTC 12156 / 81) OX=575584 GN=argC PE=4 SV=1	0	68.266	46	9	63	9	1.58399e+07	1.72867e+07	2.13824e+07	2.27385e+07	2.32081e+07	1.67811e+07	1.8313e+07	21902691	arginine biosynthetic process [GO:0006526]		N-acetyl-gamma-glutamyl-phosphate reductase activity [GO:0003942]; NAD binding [GO:0051287]; protein dimerization activity [GO:0046983]
D0CB30	General secretion pathway protein N OS=Acinetobacter baumannii (strain ATCC 19606 / DSM 30007 / CIP 70.34 / JCM 6841 / NBRC 109757 / NCIMB 12457 / NCTC 12156 / 81) OX=575584 GN=HMPREF0010_01960 PE=3 SV=1	0	68.098	48	8	73	8	3.98763e+07	3.8462e+07	5.03119e+07	4.99298e+07	4.48121e+07	4.60252e+07	4.7717e+07	3.65071e+07	protein secretion by the type II secretion system [GO:0015628]	integral component of membrane [GO:0016021]; plasma membrane [GO:0005886]; type II protein secretion system complex [GO:0015627]
D0C7F7	Nucleoid-associated protein HMPREF0010_00687 OS=Acinetobacter baumannii (strain ATCC 19606 / DSM 30007 / CIP 70.34 / JCM 6841 / NBRC 109757 / NCIMB 12457 / NCTC 12156 / 81) OX=575584 GN=HMPREF0010_00687 PE=3 SV=1	0	68.091	44	5	55	5	4.19586e+07	4.61796e+07	4.75383e+07	5.28432e+07	5.80029e+07	4.7591e+07	5.12948e+07	6.39576e+07		bacterial nucleoid [GO:0043590]; cytoplasm [GO:0005737]	DNA binding [GO:0003677]
D0CB25	Anthranilate synthase component 1 OS=Acinetobacter baumannii (strain ATCC 19606 / DSM 30007 / CIP 70.34 / JCM 6841 / NBRC 109757 / NCIMB 12457 / NCTC 12156 / 81) OX=575584 GN=trpE PE=3 SV=1	0	68.089	32	12	79	12	2.64764e+07	2.52072e+07	3.41313e+07	3.2164e+07	2.64357e+07	2.22852e+07	2.37821e+07	2.63861e+07	tryptophan biosynthetic process [GO:0000162]		anthranilate synthase activity [GO:0004049]; metal ion binding [GO:0046872]
D0CBB8	Carbamoyl-phosphate synthase small chain OS=Acinetobacter baumannii (strain ATCC 19606 / DSM 30007 / CIP 70.34 / JCM 6841 / NBRC 109757 / NCIMB 12457 / NCTC 12156 / 81) OX=575584 GN=carA PE=3 SV=1	0	67.134	34	8	59	8	2.18747e+07	2.18258e+07	2.09248e+07	3.00335e+07	2.72994e+07	2.76669e+07	3.01739e+07	3.41284e+07	'de novo' pyrimidine nucleobase biosynthetic process [GO:0006207]; 'de novo' UMP biosynthetic process [GO:0044205]; arginine biosynthetic process [GO:0006526]; glutamine metabolic process [GO:0006541]		ATP binding [GO:0005524]; carbamoyl-phosphate synthase (glutamine-hydrolyzing) activity [GO:0004088]
D0CAV4	Uncharacterized protein OS=Acinetobacter baumannii (strain ATCC 19606 / DSM 30007 / CIP 70.34 / JCM 6841 / NBRC 109757 / NCIMB 12457 / NCTC 12156 / 81) OX=575584 GN=HMPREF0010_01884 PE=4 SV=1	0	66.921	43	6	71	6	1.04423e+08	1.08947e+08	1.27682e+08	1.51388e+08	1.49127e+08	1.27607e+08	1.30758e+08	1.44919e+08
D0CEU3	Glucose-6-phosphate isomerase OS=Acinetobacter baumannii (strain ATCC 19606 / DSM 30007 / CIP 70.34 / JCM 6841 / NBRC 109757 / NCIMB 12457 / NCTC 12156 / 81) OX=575584 GN=pgi PE=3 SV=1	0	66.878	22	12	73	12	2.65535e+07	2.85844e+07	3.47793e+07	3.82447e+07	2.88318e+07	2.69821e+07	2.88975e+07	3.27447e+07	gluconeogenesis [GO:0006094]; glycolytic process [GO:0006096]	cytoplasm [GO:0005737]	glucose-6-phosphate isomerase activity [GO:0004347]
D0CG53	Initiator RepB protein OS=Acinetobacter baumannii (strain ATCC 19606 / DSM 30007 / CIP 70.34 / JCM 6841 / NBRC 109757 / NCIMB 12457 / NCTC 12156 / 81) OX=575584 GN=HMPREF0010_03733 PE=4 SV=1	0	66.829	42	10	70	10	1.98573e+07	2.12986e+07	2.68232e+07	2.83754e+07	1.89656e+07	1.88389e+07	2.02398e+07	2.12571e+07	DNA replication initiation [GO:0006270]		DNA-directed DNA polymerase activity [GO:0003887]
D0CDL2	Ribonuclease G OS=Acinetobacter baumannii (strain ATCC 19606 / DSM 30007 / CIP 70.34 / JCM 6841 / NBRC 109757 / NCIMB 12457 / NCTC 12156 / 81) OX=575584 GN=rng PE=4 SV=1	0	66.791	26	8	47	8	4.8255e+06	7.7588e+06	8.68812e+06	8.77477e+06	6.64444e+06	5.8306e+06	7.16416e+06	7.05032e+06	RNA processing [GO:0006396]		ribonuclease activity [GO:0004540]; RNA binding [GO:0003723]
D0C862	Bacterial cytochrome ubiquinol oxidase OS=Acinetobacter baumannii (strain ATCC 19606 / DSM 30007 / CIP 70.34 / JCM 6841 / NBRC 109757 / NCIMB 12457 / NCTC 12156 / 81) OX=575584 GN=HMPREF0010_00942 PE=3 SV=1	0	66.74	13	5	53	5	3.92332e+07	3.83976e+07	4.83503e+07	5.25935e+07	5.33271e+07	4.90871e+07	5.71745e+07	5.26965e+07	aerobic electron transport chain [GO:0019646]	cytochrome complex [GO:0070069]; integral component of membrane [GO:0016021]; plasma membrane [GO:0005886]	electron transfer activity [GO:0009055]; metal ion binding [GO:0046872]
D0C9D6	Transcriptional regulatory protein RstA OS=Acinetobacter baumannii (strain ATCC 19606 / DSM 30007 / CIP 70.34 / JCM 6841 / NBRC 109757 / NCIMB 12457 / NCTC 12156 / 81) OX=575584 GN=rstA PE=1 SV=1	0	66.678	52	11	80	11	5.38789e+07	6.06618e+07	6.99158e+07	8.16394e+07	74201025	7.69087e+07	8.14771e+07	8.39198e+07	phosphorelay signal transduction system [GO:0000160]; regulation of transcription, DNA-templated [GO:0006355]		DNA binding [GO:0003677]
D0C6N4	L-threonine dehydratase OS=Acinetobacter baumannii (strain ATCC 19606 / DSM 30007 / CIP 70.34 / JCM 6841 / NBRC 109757 / NCIMB 12457 / NCTC 12156 / 81) OX=575584 GN=ilvA PE=3 SV=1	0	66.63	26	9	74	9	9.72491e+06	9.15535e+06	1.17123e+07	1.40331e+07	1.1746e+07	1.34476e+07	1.45064e+07	1.1572e+07	cellular amino acid biosynthetic process [GO:0008652]; isoleucine biosynthetic process [GO:0009097]		L-threonine ammonia-lyase activity [GO:0004794]; pyridoxal phosphate binding [GO:0030170]
D0CDR6	Alcohol dehydrogenase, iron-dependent OS=Acinetobacter baumannii (strain ATCC 19606 / DSM 30007 / CIP 70.34 / JCM 6841 / NBRC 109757 / NCIMB 12457 / NCTC 12156 / 81) OX=575584 GN=HMPREF0010_02896 PE=4 SV=1	0	66.626	26	7	65	7	1.78403e+07	2.17813e+07	2.77403e+07	3.03401e+07	2.15285e+07	2.10703e+07	2.21732e+07	2.18728e+07			alcohol dehydrogenase (NAD+) activity [GO:0004022]; metal ion binding [GO:0046872]
D0C689	TonB-dependent siderophore receptor OS=Acinetobacter baumannii (strain ATCC 19606 / DSM 30007 / CIP 70.34 / JCM 6841 / NBRC 109757 / NCIMB 12457 / NCTC 12156 / 81) OX=575584 GN=HMPREF0010_00269 PE=3 SV=1	0	66.58	17	9	52	9	9.44708e+06	9.45847e+06	1.25509e+07	1.32927e+07	1.72215e+07	1.58724e+07	1.61682e+07	1.60217e+07	iron ion homeostasis [GO:0055072]	cell outer membrane [GO:0009279]	siderophore uptake transmembrane transporter activity [GO:0015344]; signaling receptor activity [GO:0038023]
D0CAW4	NADH-ubiquinone/plastoquinone (Complex I) family protein OS=Acinetobacter baumannii (strain ATCC 19606 / DSM 30007 / CIP 70.34 / JCM 6841 / NBRC 109757 / NCIMB 12457 / NCTC 12156 / 81) OX=575584 GN=HMPREF0010_01894 PE=4 SV=1	0	66.555	10	8	81	8	5.44869e+07	6.80571e+07	8.95346e+07	8.81089e+07	8.14016e+07	6.45269e+07	6.94794e+07	8.61719e+07	ATP synthesis coupled electron transport [GO:0042773]	integral component of membrane [GO:0016021]; plasma membrane [GO:0005886]	NADH dehydrogenase (ubiquinone) activity [GO:0008137]
D0CDY6	Putative phosphonate C-P lyase system protein PhnK OS=Acinetobacter baumannii (strain ATCC 19606 / DSM 30007 / CIP 70.34 / JCM 6841 / NBRC 109757 / NCIMB 12457 / NCTC 12156 / 81) OX=575584 GN=HMPREF0010_02966 PE=4 SV=1	0	66.519	38	13	47	13	8.41183e+06	8.47433e+06	8.82521e+06	1.23326e+07	1.11605e+07	1.04979e+07	1.01683e+07	1.07177e+07			ATPase activity [GO:0016887]; ATP binding [GO:0005524]; lyase activity [GO:0016829]
D0C832	Putative proton/sodium-glutamate symport protein GltT OS=Acinetobacter baumannii (strain ATCC 19606 / DSM 30007 / CIP 70.34 / JCM 6841 / NBRC 109757 / NCIMB 12457 / NCTC 12156 / 81) OX=575584 GN=HMPREF0010_00912 PE=4 SV=1	0	66.468	16	7	67	7	1.10495e+08	1.18352e+08	1.36253e+08	1.3589e+08	1.43974e+08	1.54646e+08	158975957	1.75423e+08		integral component of membrane [GO:0016021]	symporter activity [GO:0015293]
D0C8C3	Uncharacterized protein OS=Acinetobacter baumannii (strain ATCC 19606 / DSM 30007 / CIP 70.34 / JCM 6841 / NBRC 109757 / NCIMB 12457 / NCTC 12156 / 81) OX=575584 GN=HMPREF0010_01003 PE=4 SV=1	0	66.401	27	11	75	11	1.53789e+07	1.70059e+07	1.81491e+07	2.08248e+07	3.50599e+07	3.19311e+07	32646335	34699017
D0CA88	Pantothenate synthetase OS=Acinetobacter baumannii (strain ATCC 19606 / DSM 30007 / CIP 70.34 / JCM 6841 / NBRC 109757 / NCIMB 12457 / NCTC 12156 / 81) OX=575584 GN=panC PE=3 SV=1	0	66.4	43	10	70	10	2.50148e+07	2.51216e+07	3.07687e+07	4.4832e+07	2.57755e+07	2.43768e+07	2.45535e+07	2.61159e+07	pantothenate biosynthetic process [GO:0015940]	cytoplasm [GO:0005737]	ATP binding [GO:0005524]; pantoate-beta-alanine ligase activity [GO:0004592]
D0CFB1	Peptidase, M23 family OS=Acinetobacter baumannii (strain ATCC 19606 / DSM 30007 / CIP 70.34 / JCM 6841 / NBRC 109757 / NCIMB 12457 / NCTC 12156 / 81) OX=575584 GN=HMPREF0010_03402 PE=4 SV=1	0	66.382	51	9	82	9	58065632	6.51928e+07	79571742	81703382	6.78408e+07	6.35357e+07	6.44371e+07	7.05728e+07
D0C7H1	Uncharacterized protein OS=Acinetobacter baumannii (strain ATCC 19606 / DSM 30007 / CIP 70.34 / JCM 6841 / NBRC 109757 / NCIMB 12457 / NCTC 12156 / 81) OX=575584 GN=HMPREF0010_00701 PE=4 SV=1	0	66.291	33	10	75	10	5.90921e+07	5.87264e+07	7.59831e+07	8.01079e+07	7.37626e+07	6.52457e+07	6.36544e+07	6.78633e+07
D0C9T7	Delta-aminolevulinic acid dehydratase OS=Acinetobacter baumannii (strain ATCC 19606 / DSM 30007 / CIP 70.34 / JCM 6841 / NBRC 109757 / NCIMB 12457 / NCTC 12156 / 81) OX=575584 GN=hemB PE=3 SV=1	0	65.941	36	9	81	9	3.98702e+07	3.94645e+07	4.9994e+07	5.89648e+07	4.81285e+07	4.41664e+07	4.51528e+07	4.91014e+07	protoporphyrinogen IX biosynthetic process [GO:0006782]		metal ion binding [GO:0046872]; porphobilinogen synthase activity [GO:0004655]
D0CAC4	Diguanylate cyclase (GGDEF) domain protein OS=Acinetobacter baumannii (strain ATCC 19606 / DSM 30007 / CIP 70.34 / JCM 6841 / NBRC 109757 / NCIMB 12457 / NCTC 12156 / 81) OX=575584 GN=HMPREF0010_01704 PE=4 SV=1	0	65.922	17	9	62	9	1.43396e+07	1.31501e+07	2.09333e+07	2.55934e+07	2.29925e+07	2.0289e+07	2.05329e+07	2.38841e+07		integral component of membrane [GO:0016021]
D0CBK2	Uncharacterized protein OS=Acinetobacter baumannii (strain ATCC 19606 / DSM 30007 / CIP 70.34 / JCM 6841 / NBRC 109757 / NCIMB 12457 / NCTC 12156 / 81) OX=575584 GN=HMPREF0010_02132 PE=3 SV=1	0	65.735	24	8	73	8	3.96938e+07	4.49021e+07	5.26066e+07	5.15795e+07	4.78574e+07	4.64582e+07	4.84611e+07	50570494		integral component of membrane [GO:0016021]
D0C7M3	Adenylate/guanylate cyclase catalytic domain protein OS=Acinetobacter baumannii (strain ATCC 19606 / DSM 30007 / CIP 70.34 / JCM 6841 / NBRC 109757 / NCIMB 12457 / NCTC 12156 / 81) OX=575584 GN=HMPREF0010_00753 PE=4 SV=1	0	65.627	21	10	74	10	6.39841e+07	6.67697e+07	8.13832e+07	8.8858e+07	8.63529e+07	7.58984e+07	7.8214e+07	8.07041e+07	cyclic nucleotide biosynthetic process [GO:0009190]; intracellular signal transduction [GO:0035556]	integral component of membrane [GO:0016021]
D0CFR5	DNA helicase OS=Acinetobacter baumannii (strain ATCC 19606 / DSM 30007 / CIP 70.34 / JCM 6841 / NBRC 109757 / NCIMB 12457 / NCTC 12156 / 81) OX=575584 GN=HMPREF0010_03595 PE=4 SV=1	0	65.621	25	10	57	10	1.13059e+07	1.26809e+07	1.49539e+07	1.84864e+07	1.16443e+07	1.32234e+07	1.38974e+07	1.20562e+07			ATP binding [GO:0005524]; DNA binding [GO:0003677]; DNA helicase activity [GO:0003678]
D0C9Y8	DUF4123 domain-containing protein OS=Acinetobacter baumannii (strain ATCC 19606 / DSM 30007 / CIP 70.34 / JCM 6841 / NBRC 109757 / NCIMB 12457 / NCTC 12156 / 81) OX=575584 GN=HMPREF0010_01451 PE=4 SV=1	0	65.579	33	10	63	9	1.19183e+07	1.30827e+07	1.68141e+07	1.9228e+07	1.30342e+07	1.23089e+07	1.22635e+07	1.19602e+07
D0CAF0	Dual-specificity RNA methyltransferase RlmN OS=Acinetobacter baumannii (strain ATCC 19606 / DSM 30007 / CIP 70.34 / JCM 6841 / NBRC 109757 / NCIMB 12457 / NCTC 12156 / 81) OX=575584 GN=rlmN PE=3 SV=1	0	65.409	22	9	73	9	3.83388e+07	4.36373e+07	4.75594e+07	6.25096e+07	47803858	3.87663e+07	36767678	4.07956e+07	rRNA base methylation [GO:0070475]	cytoplasm [GO:0005737]	4 iron, 4 sulfur cluster binding [GO:0051539]; metal ion binding [GO:0046872]; rRNA (adenine-C2-)-methyltransferase activity [GO:0070040]; rRNA binding [GO:0019843]; tRNA (adenine-C2-)-methyltransferase activity [GO:0002935]; tRNA binding [GO:0000049]
D0CB15	Uncharacterized protein OS=Acinetobacter baumannii (strain ATCC 19606 / DSM 30007 / CIP 70.34 / JCM 6841 / NBRC 109757 / NCIMB 12457 / NCTC 12156 / 81) OX=575584 GN=HMPREF0010_01945 PE=4 SV=1	0	65.197	65	3	78	3	1.5014e+08	1.78592e+08	2.57794e+08	1.80509e+08	9.99398e+07	7.76806e+07	8.36263e+07	8.62696e+07
D0C8P5	Type VI secretion protein, VC_A0107 family OS=Acinetobacter baumannii (strain ATCC 19606 / DSM 30007 / CIP 70.34 / JCM 6841 / NBRC 109757 / NCIMB 12457 / NCTC 12156 / 81) OX=575584 GN=HMPREF0010_01125 PE=4 SV=1	0	65.086	56	9	64	9	4.4336e+07	3.99396e+07	5.31682e+07	4.52425e+07	5.63091e+07	6.51598e+07	6.27787e+07	6.23157e+07
D0CAM9	Probable proton/glutamate-aspartate symporter OS=Acinetobacter baumannii (strain ATCC 19606 / DSM 30007 / CIP 70.34 / JCM 6841 / NBRC 109757 / NCIMB 12457 / NCTC 12156 / 81) OX=575584 GN=gltT PE=3 SV=1	0	64.561	20	9	79	9	1.64143e+08	1.93968e+08	2.06274e+08	2.16151e+08	2.10241e+08	1.85252e+08	1.98028e+08	2.80893e+08	dicarboxylic acid transport [GO:0006835]	integral component of membrane [GO:0016021]; plasma membrane [GO:0005886]	amino acid:proton symporter activity [GO:0005280]
D0CEN2	Uncharacterized protein OS=Acinetobacter baumannii (strain ATCC 19606 / DSM 30007 / CIP 70.34 / JCM 6841 / NBRC 109757 / NCIMB 12457 / NCTC 12156 / 81) OX=575584 GN=HMPREF0010_03212 PE=4 SV=1	0	64.503	47	4	48	4	1.99674e+08	2.00044e+08	2.49979e+08	2.6575e+08	2.08031e+08	1.85648e+08	1.96141e+08	1.97816e+08
D0CFF8	Uncharacterized protein OS=Acinetobacter baumannii (strain ATCC 19606 / DSM 30007 / CIP 70.34 / JCM 6841 / NBRC 109757 / NCIMB 12457 / NCTC 12156 / 81) OX=575584 GN=HMPREF0010_03449 PE=4 SV=1	0	64.413	41	5	71	5	1.00182e+08	1.00039e+08	1.16337e+08	1.20248e+08	9.9292e+07	9.8567e+07	1.01512e+08	9.3979e+07
D0C732	Cytosine-specific methyltransferase OS=Acinetobacter baumannii (strain ATCC 19606 / DSM 30007 / CIP 70.34 / JCM 6841 / NBRC 109757 / NCIMB 12457 / NCTC 12156 / 81) OX=575584 GN=HMPREF0010_00562 PE=3 SV=1	0	64.311	29	11	72	11	25974658	2.77169e+07	3.46269e+07	38253633	2.41716e+07	2.36165e+07	2.42277e+07	2.532e+07	DNA restriction-modification system [GO:0009307]		DNA (cytosine-5-)-methyltransferase activity [GO:0003886]
D0CDT9	Putative neutral zinc metallopeptidase OS=Acinetobacter baumannii (strain ATCC 19606 / DSM 30007 / CIP 70.34 / JCM 6841 / NBRC 109757 / NCIMB 12457 / NCTC 12156 / 81) OX=575584 GN=HMPREF0010_02919 PE=4 SV=1	0	64.299	52	9	52	9	4.37915e+07	4.21452e+07	4.83412e+07	5.04061e+07	5.1233e+07	5.10522e+07	5.03985e+07	5.06441e+07		integral component of membrane [GO:0016021]
D0C648	RNA-binding protein Hfq OS=Acinetobacter baumannii (strain ATCC 19606 / DSM 30007 / CIP 70.34 / JCM 6841 / NBRC 109757 / NCIMB 12457 / NCTC 12156 / 81) OX=575584 GN=hfq PE=3 SV=1	0	64.266	42	7	65	7	3.14341e+07	3.67503e+07	4.27442e+07	5.89651e+07	5.93078e+07	3.53918e+07	3.43422e+07	4.67434e+07	regulation of transcription, DNA-templated [GO:0006355]		RNA binding [GO:0003723]
D0CEY4	Resolvase, N-terminal domain protein OS=Acinetobacter baumannii (strain ATCC 19606 / DSM 30007 / CIP 70.34 / JCM 6841 / NBRC 109757 / NCIMB 12457 / NCTC 12156 / 81) OX=575584 GN=HMPREF0010_03314 PE=3 SV=1	0	64.198	38	6	50	6	1.9016e+07	2.01378e+07	2.43e+07	2.77008e+07	2.22915e+07	2.11278e+07	2.0197e+07	21688632	DNA integration [GO:0015074]		DNA binding [GO:0003677]; recombinase activity [GO:0000150]
D0CB21	50S ribosomal protein L11 OS=Acinetobacter baumannii (strain ATCC 19606 / DSM 30007 / CIP 70.34 / JCM 6841 / NBRC 109757 / NCIMB 12457 / NCTC 12156 / 81) OX=575584 GN=rplK PE=3 SV=1	0	64.122	54	8	92	8	131728213	1.71794e+08	1.74434e+08	226723434	200045149	184248621	180818146	1.99245e+08	translation [GO:0006412]	ribosome [GO:0005840]	large ribosomal subunit rRNA binding [GO:0070180]; structural constituent of ribosome [GO:0003735]
D0C9W8	Uncharacterized protein OS=Acinetobacter baumannii (strain ATCC 19606 / DSM 30007 / CIP 70.34 / JCM 6841 / NBRC 109757 / NCIMB 12457 / NCTC 12156 / 81) OX=575584 GN=HMPREF0010_01431 PE=4 SV=1	0	64.057	32	9	49	9	1.58462e+07	17597467	20431217	2.10296e+07	1.61793e+07	1.47473e+07	1.68293e+07	1.64321e+07
D0CB73	D12 class N6 adenine-specific DNA methyltransferase OS=Acinetobacter baumannii (strain ATCC 19606 / DSM 30007 / CIP 70.34 / JCM 6841 / NBRC 109757 / NCIMB 12457 / NCTC 12156 / 81) OX=575584 GN=HMPREF0010_02003 PE=4 SV=1	0	64.023	26	10	84	10	3.69583e+07	4.58576e+07	4.77062e+07	5.81764e+07	4.37289e+07	3.73741e+07	3.75231e+07	3.97975e+07			nucleic acid binding [GO:0003676]; site-specific DNA-methyltransferase (adenine-specific) activity [GO:0009007]
D0CCS8	Uncharacterized protein OS=Acinetobacter baumannii (strain ATCC 19606 / DSM 30007 / CIP 70.34 / JCM 6841 / NBRC 109757 / NCIMB 12457 / NCTC 12156 / 81) OX=575584 GN=HMPREF0010_02558 PE=4 SV=1	0	63.936	58	7	94	7	1.44415e+08	1.6388e+08	189196991	1.93849e+08	1.57263e+08	1.62884e+08	1.7134e+08	1.86507e+08
D0CCL2	Uncharacterized protein OS=Acinetobacter baumannii (strain ATCC 19606 / DSM 30007 / CIP 70.34 / JCM 6841 / NBRC 109757 / NCIMB 12457 / NCTC 12156 / 81) OX=575584 GN=HMPREF0010_02492 PE=4 SV=1	0	63.705	36	6	54	6	28729842	31745570	40653565	4.13634e+07	3.21874e+07	3.32323e+07	3.24993e+07	3.34434e+07		integral component of membrane [GO:0016021]
D0C769	Fimbrial usher protein OS=Acinetobacter baumannii (strain ATCC 19606 / DSM 30007 / CIP 70.34 / JCM 6841 / NBRC 109757 / NCIMB 12457 / NCTC 12156 / 81) OX=575584 GN=HMPREF0010_00599 PE=3 SV=1	0	63.659	21	11	66	11	1.0272e+07	1.12258e+07	1.52938e+07	1.36137e+07	1.07886e+07	1.11232e+07	1.02562e+07	1.1532e+07	pilus assembly [GO:0009297]	cell outer membrane [GO:0009279]; integral component of membrane [GO:0016021]	fimbrial usher porin activity [GO:0015473]
D0CCW8	Coproporphyrinogen III oxidase, aerobic OS=Acinetobacter baumannii (strain ATCC 19606 / DSM 30007 / CIP 70.34 / JCM 6841 / NBRC 109757 / NCIMB 12457 / NCTC 12156 / 81) OX=575584 GN=hemF PE=4 SV=1	0	63.65	43	14	60	14	2.58009e+07	2.81421e+07	34214259	4.06713e+07	2.66071e+07	2.89253e+07	2.48475e+07	3.39436e+07	heme biosynthetic process [GO:0006783]		coproporphyrinogen oxidase activity [GO:0004109]
D0CDB9	Tryptophan synthase beta chain OS=Acinetobacter baumannii (strain ATCC 19606 / DSM 30007 / CIP 70.34 / JCM 6841 / NBRC 109757 / NCIMB 12457 / NCTC 12156 / 81) OX=575584 GN=trpB PE=3 SV=1	0	63.632	43	11	50	11	1.41995e+07	14171386	1.7817e+07	2.14049e+07	1.69643e+07	1.62223e+07	1.83463e+07	1.80798e+07			tryptophan synthase activity [GO:0004834]
D0C5S8	Transcriptional regulator, TetR family OS=Acinetobacter baumannii (strain ATCC 19606 / DSM 30007 / CIP 70.34 / JCM 6841 / NBRC 109757 / NCIMB 12457 / NCTC 12156 / 81) OX=575584 GN=HMPREF0010_00108 PE=4 SV=1	0	63.511	42	8	71	8	9.70835e+07	9.66939e+07	1.26035e+08	1.48174e+08	1.24928e+08	1.29006e+08	1.36556e+08	1.23477e+08			DNA binding [GO:0003677]
D0CG36	30S ribosomal protein S9 OS=Acinetobacter baumannii (strain ATCC 19606 / DSM 30007 / CIP 70.34 / JCM 6841 / NBRC 109757 / NCIMB 12457 / NCTC 12156 / 81) OX=575584 GN=rpsI PE=1 SV=1	0	63.469	53	8	111	8	1.31221e+09	1.43229e+09	1.51547e+09	1.99457e+09	1.28675e+09	1.17742e+09	1.18287e+09	1.41822e+09	translation [GO:0006412]	ribosome [GO:0005840]	structural constituent of ribosome [GO:0003735]
D0CBR5	Aminotransferase OS=Acinetobacter baumannii (strain ATCC 19606 / DSM 30007 / CIP 70.34 / JCM 6841 / NBRC 109757 / NCIMB 12457 / NCTC 12156 / 81) OX=575584 GN=aspC PE=3 SV=1	0	63.313	27	7	54	7	1.32275e+07	1.21932e+07	2.33285e+07	21152905	1.30471e+07	13932685	1.73995e+07	1.6923e+07	biosynthetic process [GO:0009058]		pyridoxal phosphate binding [GO:0030170]; transaminase activity [GO:0008483]
D0CF72	Diguanylate cyclase (GGDEF) domain protein OS=Acinetobacter baumannii (strain ATCC 19606 / DSM 30007 / CIP 70.34 / JCM 6841 / NBRC 109757 / NCIMB 12457 / NCTC 12156 / 81) OX=575584 GN=HMPREF0010_03538 PE=4 SV=1	0	63.065	23	11	60	11	8.15858e+06	8.25996e+06	1.12057e+07	10961425	1.10648e+07	9.40562e+06	9.64631e+06	9.49002e+06		integral component of membrane [GO:0016021]
D0C8W5	Efflux ABC transporter, permease protein OS=Acinetobacter baumannii (strain ATCC 19606 / DSM 30007 / CIP 70.34 / JCM 6841 / NBRC 109757 / NCIMB 12457 / NCTC 12156 / 81) OX=575584 GN=HMPREF0010_01523 PE=4 SV=1	0	62.652	17	12	59	12	7.73744e+06	7.68304e+06	9.82875e+06	1.03497e+07	9.72924e+06	9.83399e+06	8.74531e+06	1.03559e+07		integral component of membrane [GO:0016021]; plasma membrane [GO:0005886]
D0CBH7	Electron transfer flavoprotein subunit beta OS=Acinetobacter baumannii (strain ATCC 19606 / DSM 30007 / CIP 70.34 / JCM 6841 / NBRC 109757 / NCIMB 12457 / NCTC 12156 / 81) OX=575584 GN=etfB PE=3 SV=1	0	62.584	39	8	70	8	2.397e+07	28379633	2.70856e+07	3.48344e+07	3.45816e+07	3.07044e+07	3.25841e+07	4.29415e+07			electron transfer activity [GO:0009055]
D0CCR8	50S ribosomal protein L19 OS=Acinetobacter baumannii (strain ATCC 19606 / DSM 30007 / CIP 70.34 / JCM 6841 / NBRC 109757 / NCIMB 12457 / NCTC 12156 / 81) OX=575584 GN=rplS PE=1 SV=1	0	62.403	58	7	88	7	2.44349e+08	2.8521e+08	301304580	362575656	287493065	271292689	286528423	364472203	translation [GO:0006412]	ribosome [GO:0005840]	structural constituent of ribosome [GO:0003735]
D0CD44	Xanthine phosphoribosyltransferase OS=Acinetobacter baumannii (strain ATCC 19606 / DSM 30007 / CIP 70.34 / JCM 6841 / NBRC 109757 / NCIMB 12457 / NCTC 12156 / 81) OX=575584 GN=xpt PE=3 SV=1	0	62.34	34	7	57	7	3.21071e+07	3.90785e+07	43007684	5.59985e+07	2.39168e+07	2.31229e+07	2.35135e+07	2.73564e+07	purine ribonucleoside salvage [GO:0006166]; xanthine metabolic process [GO:0046110]; XMP salvage [GO:0032265]	cytoplasm [GO:0005737]	xanthine phosphoribosyltransferase activity [GO:0000310]
D0CDB4	META domain-containing protein OS=Acinetobacter baumannii (strain ATCC 19606 / DSM 30007 / CIP 70.34 / JCM 6841 / NBRC 109757 / NCIMB 12457 / NCTC 12156 / 81) OX=575584 GN=HMPREF0010_02744 PE=4 SV=1	0	62.188	44	6	53	6	5.31986e+07	6.00697e+07	7.57077e+07	7.57671e+07	6.23889e+07	6.46442e+07	6.64021e+07	8.22328e+07
D0C9E6	NADH-quinone oxidoreductase subunit H OS=Acinetobacter baumannii (strain ATCC 19606 / DSM 30007 / CIP 70.34 / JCM 6841 / NBRC 109757 / NCIMB 12457 / NCTC 12156 / 81) OX=575584 GN=nuoH PE=3 SV=1	0	62.173	24	8	102	8	2.74236e+08	3.25662e+08	4.36399e+08	4.37288e+08	3.86045e+08	3.36041e+08	3.4549e+08	4.1929e+08		integral component of membrane [GO:0016021]; plasma membrane [GO:0005886]	oxidoreductase activity, acting on NAD(P)H, quinone or similar compound as acceptor [GO:0016655]; quinone binding [GO:0048038]
D0CAD1	DNA polymerase III, delta subunit OS=Acinetobacter baumannii (strain ATCC 19606 / DSM 30007 / CIP 70.34 / JCM 6841 / NBRC 109757 / NCIMB 12457 / NCTC 12156 / 81) OX=575584 GN=holA PE=4 SV=1	0	62.058	33	7	46	7	7.41183e+06	7.27477e+06	1.2444e+07	1.07877e+07	1.11299e+07	7.97559e+06	8.00028e+06	1.15574e+07	DNA replication [GO:0006260]	DNA polymerase III complex [GO:0009360]	DNA binding [GO:0003677]; DNA-directed DNA polymerase activity [GO:0003887]
D0CAN0	Endonuclease/exonuclease/phosphatase family protein OS=Acinetobacter baumannii (strain ATCC 19606 / DSM 30007 / CIP 70.34 / JCM 6841 / NBRC 109757 / NCIMB 12457 / NCTC 12156 / 81) OX=575584 GN=HMPREF0010_01810 PE=4 SV=1	0	61.871	38	10	39	10	1.21599e+07	1.23296e+07	1.66008e+07	1.57392e+07	1.28251e+07	1.22893e+07	1.26068e+07	1.06256e+07			endonuclease activity [GO:0004519]; exonuclease activity [GO:0004527]
D0CET0	Uncharacterized protein OS=Acinetobacter baumannii (strain ATCC 19606 / DSM 30007 / CIP 70.34 / JCM 6841 / NBRC 109757 / NCIMB 12457 / NCTC 12156 / 81) OX=575584 GN=HMPREF0010_03260 PE=4 SV=1	0	61.755	31	5	46	5	3.11961e+07	4.48966e+07	4.36278e+07	50403945	3.19873e+07	3.10637e+07	3.28002e+07	4.33117e+07
D0CB29	Putative general secretion pathway protein C OS=Acinetobacter baumannii (strain ATCC 19606 / DSM 30007 / CIP 70.34 / JCM 6841 / NBRC 109757 / NCIMB 12457 / NCTC 12156 / 81) OX=575584 GN=HMPREF0010_01959 PE=4 SV=1	0	61.699	51	7	59	7	1.65113e+07	1.82449e+07	2.21885e+07	2.2693e+07	2.06623e+07	1.98887e+07	2.11289e+07	2.21282e+07		integral component of membrane [GO:0016021]; plasma membrane [GO:0005886]
D0C6S1	Quinate/shikimate dehydrogenase (Pyrroloquinoline-quinone) OS=Acinetobacter baumannii (strain ATCC 19606 / DSM 30007 / CIP 70.34 / JCM 6841 / NBRC 109757 / NCIMB 12457 / NCTC 12156 / 81) OX=575584 GN=quiA PE=3 SV=1	0	61.548	21	12	65	12	1.69535e+07	1.84845e+07	2.16595e+07	2.44599e+07	2.76168e+07	2.13024e+07	2.34021e+07	25758735		integral component of membrane [GO:0016021]; outer membrane-bounded periplasmic space [GO:0030288]; plasma membrane [GO:0005886]	quinate dehydrogenase (quinone) activity [GO:0047519]; quinone binding [GO:0048038]
D0C772	S-(hydroxymethyl)glutathione dehydrogenase OS=Acinetobacter baumannii (strain ATCC 19606 / DSM 30007 / CIP 70.34 / JCM 6841 / NBRC 109757 / NCIMB 12457 / NCTC 12156 / 81) OX=575584 GN=HMPREF0010_00602 PE=3 SV=1	0	61.337	27	7	56	7	4.83646e+07	5.62513e+07	8.44983e+07	6.85633e+07	68266561	6.52614e+07	6.04144e+07	6.73163e+07	ethanol oxidation [GO:0006069]		S-(hydroxymethyl)glutathione dehydrogenase NAD activity [GO:0106322]; S-(hydroxymethyl)glutathione dehydrogenase NADP activity [GO:0106321]; zinc ion binding [GO:0008270]
D0CEY5	Fic family protein OS=Acinetobacter baumannii (strain ATCC 19606 / DSM 30007 / CIP 70.34 / JCM 6841 / NBRC 109757 / NCIMB 12457 / NCTC 12156 / 81) OX=575584 GN=HMPREF0010_03315 PE=4 SV=1	0	61.206	32	9	60	8	9.71227e+06	1.00995e+07	1.13414e+07	1.3494e+07	1.31273e+07	1.19774e+07	1.21421e+07	1.32646e+07
D0CD16	50S ribosomal protein L15 OS=Acinetobacter baumannii (strain ATCC 19606 / DSM 30007 / CIP 70.34 / JCM 6841 / NBRC 109757 / NCIMB 12457 / NCTC 12156 / 81) OX=575584 GN=rplO PE=1 SV=1	0	60.741	56	8	85	8	6.79853e+08	6.72767e+08	794747989	915769586	7.16612e+08	6.63573e+08	6.83863e+08	751391706	translation [GO:0006412]	large ribosomal subunit [GO:0015934]	rRNA binding [GO:0019843]; structural constituent of ribosome [GO:0003735]
D0CEG6	Oxidoreductase, aldo/keto reductase family protein OS=Acinetobacter baumannii (strain ATCC 19606 / DSM 30007 / CIP 70.34 / JCM 6841 / NBRC 109757 / NCIMB 12457 / NCTC 12156 / 81) OX=575584 GN=HMPREF0010_03146 PE=4 SV=1	0	60.721	31	8	53	8	9.55782e+06	1.04471e+07	1.26062e+07	15360928	1.1794e+07	1.22613e+07	1.20947e+07	1.24943e+07			D-threo-aldose 1-dehydrogenase activity [GO:0047834]
D0CD12	50S ribosomal protein L6 OS=Acinetobacter baumannii (strain ATCC 19606 / DSM 30007 / CIP 70.34 / JCM 6841 / NBRC 109757 / NCIMB 12457 / NCTC 12156 / 81) OX=575584 GN=rplF PE=1 SV=1	0	60.663	67	11	87	11	1.86569e+08	2.00345e+08	1.90412e+08	2.84307e+08	2.47397e+08	2.20416e+08	2.32135e+08	2.61657e+08	translation [GO:0006412]	ribosome [GO:0005840]	rRNA binding [GO:0019843]; structural constituent of ribosome [GO:0003735]
D0CBN5	2,3,4,5-tetrahydropyridine-2,6-dicarboxylate N-succinyltransferase OS=Acinetobacter baumannii (strain ATCC 19606 / DSM 30007 / CIP 70.34 / JCM 6841 / NBRC 109757 / NCIMB 12457 / NCTC 12156 / 81) OX=575584 GN=dapD PE=3 SV=1	0	60.614	32	8	65	8	2.33875e+07	2.36899e+07	3.23527e+07	37227005	2.64564e+07	2.38357e+07	2.75506e+07	2.96472e+07	diaminopimelate biosynthetic process [GO:0019877]; lysine biosynthetic process via diaminopimelate [GO:0009089]	cytoplasm [GO:0005737]	2,3,4,5-tetrahydropyridine-2,6-dicarboxylate N-succinyltransferase activity [GO:0008666]
D0C694	Universal stress protein OS=Acinetobacter baumannii (strain ATCC 19606 / DSM 30007 / CIP 70.34 / JCM 6841 / NBRC 109757 / NCIMB 12457 / NCTC 12156 / 81) OX=575584 GN=HMPREF0010_00274 PE=3 SV=1	0	60.378	43	5	52	5	1.39887e+07	1.43083e+07	1.80619e+07	1.94016e+07	2.77165e+07	2.61747e+07	2.77794e+07	24751947		cytoplasm [GO:0005737]
D0CG39	Uncharacterized protein OS=Acinetobacter baumannii (strain ATCC 19606 / DSM 30007 / CIP 70.34 / JCM 6841 / NBRC 109757 / NCIMB 12457 / NCTC 12156 / 81) OX=575584 GN=HMPREF0010_03719 PE=4 SV=1	0	60.343	35	5	58	5	2.89997e+08	1.11904e+08	3.42629e+08	1.35474e+08	1.16935e+08	1.29989e+08	3.03734e+08	1.25488e+08
D0C7G8	Gram-negative porin OS=Acinetobacter baumannii (strain ATCC 19606 / DSM 30007 / CIP 70.34 / JCM 6841 / NBRC 109757 / NCIMB 12457 / NCTC 12156 / 81) OX=575584 GN=HMPREF0010_00698 PE=4 SV=1	0	60.205	37	10	31	10	8.37497e+06	1.06396e+07	1.17295e+07	1.07318e+07	9.4956e+06	8.38168e+06	8.95631e+06	1.03556e+07		cell outer membrane [GO:0009279]	porin activity [GO:0015288]
D0CD77	Protein-export membrane protein SecF OS=Acinetobacter baumannii (strain ATCC 19606 / DSM 30007 / CIP 70.34 / JCM 6841 / NBRC 109757 / NCIMB 12457 / NCTC 12156 / 81) OX=575584 GN=secF PE=3 SV=1	0	59.985	29	9	107	9	2.65949e+08	3.27361e+08	3.63e+08	3.50882e+08	3.35545e+08	2.93972e+08	2.86534e+08	3.65971e+08	intracellular protein transmembrane transport [GO:0065002]; protein targeting [GO:0006605]; protein transport by the Sec complex [GO:0043952]	integral component of membrane [GO:0016021]; plasma membrane [GO:0005886]	P-P-bond-hydrolysis-driven protein transmembrane transporter activity [GO:0015450]
D0CBK1	Phosphoribosylformylglycinamidine cyclo-ligase OS=Acinetobacter baumannii (strain ATCC 19606 / DSM 30007 / CIP 70.34 / JCM 6841 / NBRC 109757 / NCIMB 12457 / NCTC 12156 / 81) OX=575584 GN=purM PE=3 SV=1	0	59.904	35	7	53	7	2.0839e+07	3.44006e+07	4.22682e+07	4.73548e+07	4.37259e+07	3.98197e+07	4.21726e+07	3.26151e+07	'de novo' IMP biosynthetic process [GO:0006189]	cytoplasm [GO:0005737]	ATP binding [GO:0005524]; phosphoribosylformylglycinamidine cyclo-ligase activity [GO:0004641]
D0CC88	ABC transporter, ATP-binding protein OS=Acinetobacter baumannii (strain ATCC 19606 / DSM 30007 / CIP 70.34 / JCM 6841 / NBRC 109757 / NCIMB 12457 / NCTC 12156 / 81) OX=575584 GN=HMPREF0010_02368 PE=4 SV=1	0	59.899	26	8	46	8	1.88227e+07	1.79486e+07	2.52149e+07	2.89085e+07	2.96922e+07	2.83151e+07	2.58871e+07	2.72837e+07			ATPase activity [GO:0016887]; ATP binding [GO:0005524]
D0C722	Nicotinate phosphoribosyltransferase, (NAPRTase) family OS=Acinetobacter baumannii (strain ATCC 19606 / DSM 30007 / CIP 70.34 / JCM 6841 / NBRC 109757 / NCIMB 12457 / NCTC 12156 / 81) OX=575584 GN=pncB PE=3 SV=1	0	59.749	31	11	54	11	1.07527e+07	1.02326e+07	1.17913e+07	1.41808e+07	9.95883e+06	1.62828e+07	9.98982e+06	1.1393e+07	NAD biosynthetic process [GO:0009435]		nicotinate-nucleotide diphosphorylase (carboxylating) activity [GO:0004514]
D0CDZ3	2,4-dienoyl-CoA reductase (NADPH) OS=Acinetobacter baumannii (strain ATCC 19606 / DSM 30007 / CIP 70.34 / JCM 6841 / NBRC 109757 / NCIMB 12457 / NCTC 12156 / 81) OX=575584 GN=fadH PE=3 SV=1	0	59.705	24	11	46	9	7.99421e+06	1.27662e+07	1.32425e+07	1.65316e+07	1.49851e+07	9.37904e+06	1.1258e+07	1.39214e+07			2,4-dienoyl-CoA reductase (NADPH) activity [GO:0008670]; FMN binding [GO:0010181]
D0CEU0	L-lactate permease OS=Acinetobacter baumannii (strain ATCC 19606 / DSM 30007 / CIP 70.34 / JCM 6841 / NBRC 109757 / NCIMB 12457 / NCTC 12156 / 81) OX=575584 GN=lldP PE=3 SV=1	0	59.65	14	7	71	7	3.15159e+07	3.34512e+07	4.16915e+07	4.4587e+07	5.21563e+07	4.57369e+07	4.71509e+07	49691587		integral component of plasma membrane [GO:0005887]	lactate transmembrane transporter activity [GO:0015129]
D0CAE7	4-hydroxy-3-methylbut-2-en-1-yl diphosphate synthase (flavodoxin) OS=Acinetobacter baumannii (strain ATCC 19606 / DSM 30007 / CIP 70.34 / JCM 6841 / NBRC 109757 / NCIMB 12457 / NCTC 12156 / 81) OX=575584 GN=ispG PE=3 SV=1	0	59.649	32	10	70	10	3.12871e+07	3.69243e+07	3.39668e+07	4.92253e+07	3.81096e+07	3.27747e+07	3.51676e+07	3.76307e+07	isopentenyl diphosphate biosynthetic process, methylerythritol 4-phosphate pathway [GO:0019288]; terpenoid biosynthetic process [GO:0016114]		4-hydroxy-3-methylbut-2-en-1-yl diphosphate synthase activity [GO:0046429]; 4 iron, 4 sulfur cluster binding [GO:0051539]; iron ion binding [GO:0005506]
D0C7J5	PepSY domain protein OS=Acinetobacter baumannii (strain ATCC 19606 / DSM 30007 / CIP 70.34 / JCM 6841 / NBRC 109757 / NCIMB 12457 / NCTC 12156 / 81) OX=575584 GN=HMPREF0010_00725 PE=4 SV=1	0	59.399	24	10	58	10	1.70033e+07	1.46496e+07	2.42375e+07	2.48118e+07	2.23124e+07	22171073	2.49863e+07	2.35796e+07
D0CCP6	TPM_phosphatase domain-containing protein OS=Acinetobacter baumannii (strain ATCC 19606 / DSM 30007 / CIP 70.34 / JCM 6841 / NBRC 109757 / NCIMB 12457 / NCTC 12156 / 81) OX=575584 GN=HMPREF0010_02526 PE=4 SV=1	0	58.956	29	6	45	6	1.89725e+07	18340718	2.3172e+07	2.28542e+07	1.79179e+07	1.88872e+07	1.86955e+07	2.09181e+07		integral component of membrane [GO:0016021]
D0C9P0	Glutamine-dependent NAD(+) synthetase OS=Acinetobacter baumannii (strain ATCC 19606 / DSM 30007 / CIP 70.34 / JCM 6841 / NBRC 109757 / NCIMB 12457 / NCTC 12156 / 81) OX=575584 GN=nadE PE=3 SV=1	0	58.933	22	9	58	9	2.18932e+07	2.39776e+07	32430449	3.776e+07	2.17522e+07	2.2197e+07	2.31704e+07	2.95911e+07	NAD biosynthetic process [GO:0009435]	cytoplasm [GO:0005737]	ATP binding [GO:0005524]; glutaminase activity [GO:0004359]; NAD+ synthase (glutamine-hydrolyzing) activity [GO:0003952]; NAD+ synthase activity [GO:0008795]
D0CG67	Initiator RepB protein OS=Acinetobacter baumannii (strain ATCC 19606 / DSM 30007 / CIP 70.34 / JCM 6841 / NBRC 109757 / NCIMB 12457 / NCTC 12156 / 81) OX=575584 GN=HMPREF0010_03747 PE=4 SV=1	0	58.926	41	12	57	12	2.02424e+07	2.61558e+07	2.57932e+07	3.07504e+07	2.08477e+07	1.72392e+07	1.77481e+07	2.1071e+07	DNA replication initiation [GO:0006270]		DNA-directed DNA polymerase activity [GO:0003887]
D0C5P5	Dihydroorotate dehydrogenase (quinone) OS=Acinetobacter baumannii (strain ATCC 19606 / DSM 30007 / CIP 70.34 / JCM 6841 / NBRC 109757 / NCIMB 12457 / NCTC 12156 / 81) OX=575584 GN=pyrD PE=3 SV=1	0	58.723	31	8	61	8	1.13163e+07	1.18344e+07	1.51405e+07	1.71936e+07	1.71196e+07	1.62638e+07	1.77223e+07	2.1234e+07	'de novo' pyrimidine nucleobase biosynthetic process [GO:0006207]; 'de novo' UMP biosynthetic process [GO:0044205]	cytoplasm [GO:0005737]; plasma membrane [GO:0005886]	dihydroorotate dehydrogenase activity [GO:0004152]
D0CF22	Ubiquinone biosynthesis O-methyltransferase OS=Acinetobacter baumannii (strain ATCC 19606 / DSM 30007 / CIP 70.34 / JCM 6841 / NBRC 109757 / NCIMB 12457 / NCTC 12156 / 81) OX=575584 GN=ubiG PE=3 SV=1	0	58.22	30	7	59	7	3.22958e+07	3.79355e+07	4.25053e+07	4.1571e+07	4.15902e+07	3.80099e+07	3.51841e+07	4.26877e+07	methylation [GO:0032259]; ubiquinone biosynthetic process [GO:0006744]		2-polyprenyl-6-hydroxyphenol methylase activity [GO:0102208]; 2-polyprenyl-6-methoxy-1,4-benzoquinone methyltransferase activity [GO:0008425]; 3-demethylubiquinone-9 3-O-methyltransferase activity [GO:0008689]
D0C9M0	Outer-membrane lipoprotein LolB OS=Acinetobacter baumannii (strain ATCC 19606 / DSM 30007 / CIP 70.34 / JCM 6841 / NBRC 109757 / NCIMB 12457 / NCTC 12156 / 81) OX=575584 GN=lolB PE=3 SV=1	0	58.181	47	7	77	7	1.41789e+08	1.72788e+08	1.88305e+08	1.8666e+08	1.17849e+08	1.48718e+08	1.29063e+08	1.78235e+08	protein transport [GO:0015031]	cell outer membrane [GO:0009279]
D0CFH3	Uncharacterized protein OS=Acinetobacter baumannii (strain ATCC 19606 / DSM 30007 / CIP 70.34 / JCM 6841 / NBRC 109757 / NCIMB 12457 / NCTC 12156 / 81) OX=575584 GN=HMPREF0010_03464 PE=4 SV=1	0	57.964	34	4	74	4	6.30802e+07	5.32815e+07	5.94707e+07	8.1877e+07	4.20818e+07	6.78492e+07	4.46145e+07	5.7402e+07
D0C5Y6	Alanine racemase OS=Acinetobacter baumannii (strain ATCC 19606 / DSM 30007 / CIP 70.34 / JCM 6841 / NBRC 109757 / NCIMB 12457 / NCTC 12156 / 81) OX=575584 GN=alr PE=3 SV=1	0	57.95	25	9	80	9	6.51591e+07	7.27927e+07	7.98028e+07	91223002	9.41285e+07	8.62126e+07	8.76878e+07	9.39215e+07	D-alanine biosynthetic process [GO:0030632]		alanine racemase activity [GO:0008784]; pyridoxal phosphate binding [GO:0030170]
D0C7R4	Type II secretion system protein J OS=Acinetobacter baumannii (strain ATCC 19606 / DSM 30007 / CIP 70.34 / JCM 6841 / NBRC 109757 / NCIMB 12457 / NCTC 12156 / 81) OX=575584 GN=gspJ PE=3 SV=1	0	57.796	34	5	55	5	1.92841e+07	1.98606e+07	2.29972e+07	21495106	1.84136e+07	1.84399e+07	2.3325e+07	2.06114e+07	protein secretion by the type II secretion system [GO:0015628]	integral component of membrane [GO:0016021]; plasma membrane [GO:0005886]; type II protein secretion system complex [GO:0015627]
D0C9P6	30S ribosomal protein S12 OS=Acinetobacter baumannii (strain ATCC 19606 / DSM 30007 / CIP 70.34 / JCM 6841 / NBRC 109757 / NCIMB 12457 / NCTC 12156 / 81) OX=575584 GN=rpsL PE=1 SV=1	0	57.602	33	3	191	3	4.75135e+08	5.38938e+08	6.04799e+08	6.33192e+08	3.62009e+08	4.18511e+08	3.98748e+08	3.88171e+08	translation [GO:0006412]	small ribosomal subunit [GO:0015935]	rRNA binding [GO:0019843]; structural constituent of ribosome [GO:0003735]; tRNA binding [GO:0000049]
D0C8R1	Uncharacterized protein OS=Acinetobacter baumannii (strain ATCC 19606 / DSM 30007 / CIP 70.34 / JCM 6841 / NBRC 109757 / NCIMB 12457 / NCTC 12156 / 81) OX=575584 GN=HMPREF0010_01141 PE=4 SV=1	0	57.543	50	6	63	6	9.96573e+07	1.08995e+08	1.29358e+08	1.34278e+08	9.24022e+07	96939143	9.44439e+07	9.88312e+07
D0C5L6	Uncharacterized protein OS=Acinetobacter baumannii (strain ATCC 19606 / DSM 30007 / CIP 70.34 / JCM 6841 / NBRC 109757 / NCIMB 12457 / NCTC 12156 / 81) OX=575584 GN=HMPREF0010_00046 PE=4 SV=1	0	57.525	59	10	93	10	1.79116e+08	2.0189e+08	2.39669e+08	2.29524e+08	2.26535e+08	2.08344e+08	2.23347e+08	2.26564e+08
D0C7B8	Transcriptional regulator, LysR family OS=Acinetobacter baumannii (strain ATCC 19606 / DSM 30007 / CIP 70.34 / JCM 6841 / NBRC 109757 / NCIMB 12457 / NCTC 12156 / 81) OX=575584 GN=HMPREF0010_00648 PE=3 SV=1	0	57.495	36	10	62	10	1.13192e+07	1.33463e+07	1.40614e+07	1.80446e+07	1.69396e+07	1.36646e+07	1.38207e+07	1.55469e+07			DNA-binding transcription factor activity [GO:0003700]
D0CD10	30S ribosomal protein S14 OS=Acinetobacter baumannii (strain ATCC 19606 / DSM 30007 / CIP 70.34 / JCM 6841 / NBRC 109757 / NCIMB 12457 / NCTC 12156 / 81) OX=575584 GN=rpsN PE=1 SV=1	0	57.495	40	6	64	6	1.30502e+08	1.57044e+08	162012332	1.86678e+08	1.29359e+08	1.13003e+08	1.11117e+08	1.37658e+08	translation [GO:0006412]	ribosome [GO:0005840]	rRNA binding [GO:0019843]; structural constituent of ribosome [GO:0003735]
D0C7S0	Putative DNA polymerase III, delta' subunit OS=Acinetobacter baumannii (strain ATCC 19606 / DSM 30007 / CIP 70.34 / JCM 6841 / NBRC 109757 / NCIMB 12457 / NCTC 12156 / 81) OX=575584 GN=HMPREF0010_00800 PE=4 SV=1	0	57.492	25	6	57	6	1.15127e+07	1.26997e+07	1.6691e+07	1.65028e+07	1.1012e+07	1.21995e+07	1.23602e+07	1.28321e+07
D0CAL0	50S ribosomal protein L28 OS=Acinetobacter baumannii (strain ATCC 19606 / DSM 30007 / CIP 70.34 / JCM 6841 / NBRC 109757 / NCIMB 12457 / NCTC 12156 / 81) OX=575584 GN=rpmB PE=1 SV=1	0	57.378	41	5	81	5	210995107	216402483	256466775	311020268	187241443	1.63896e+08	148294958	148858605	translation [GO:0006412]	ribosome [GO:0005840]	structural constituent of ribosome [GO:0003735]
D0C911	ATP-dependent protease La (LON) domain protein OS=Acinetobacter baumannii (strain ATCC 19606 / DSM 30007 / CIP 70.34 / JCM 6841 / NBRC 109757 / NCIMB 12457 / NCTC 12156 / 81) OX=575584 GN=HMPREF0010_01569 PE=4 SV=1	0	57.331	40	8	64	8	6.81522e+07	6.97802e+07	7.77432e+07	1.05051e+08	6.19472e+07	5.52293e+07	6.1492e+07	6.44704e+07	protein catabolic process [GO:0030163]		ATP binding [GO:0005524]; ATP-dependent peptidase activity [GO:0004176]; serine-type endopeptidase activity [GO:0004252]
D0CDC5	Acetyl-coenzyme A carboxylase carboxyl transferase subunit beta OS=Acinetobacter baumannii (strain ATCC 19606 / DSM 30007 / CIP 70.34 / JCM 6841 / NBRC 109757 / NCIMB 12457 / NCTC 12156 / 81) OX=575584 GN=accD PE=3 SV=1	0	57.212	25	5	43	5	1.73729e+07	1.73959e+07	1.84344e+07	2.34685e+07	1.96721e+07	1.99508e+07	2.30471e+07	2.25906e+07	fatty acid biosynthetic process [GO:0006633]; malonyl-CoA biosynthetic process [GO:2001295]	acetyl-CoA carboxylase complex [GO:0009317]	acetyl-CoA carboxylase activity [GO:0003989]; ATP binding [GO:0005524]; carboxyl- or carbamoyltransferase activity [GO:0016743]; zinc ion binding [GO:0008270]
D0C804	Glutamine ABC transporter, ATP-binding protein GlnQ OS=Acinetobacter baumannii (strain ATCC 19606 / DSM 30007 / CIP 70.34 / JCM 6841 / NBRC 109757 / NCIMB 12457 / NCTC 12156 / 81) OX=575584 GN=glnQ PE=3 SV=1	0	56.83	21	5	66	5	42233269	4.49266e+07	5.5704e+07	6.34496e+07	6.44629e+07	6.23913e+07	7.05985e+07	6.81056e+07		membrane [GO:0016020]	ATPase activity [GO:0016887]; ATPase-coupled amino acid transmembrane transporter activity [GO:0015424]; ATP binding [GO:0005524]
D0CCQ1	Bacterioferritin OS=Acinetobacter baumannii (strain ATCC 19606 / DSM 30007 / CIP 70.34 / JCM 6841 / NBRC 109757 / NCIMB 12457 / NCTC 12156 / 81) OX=575584 GN=bfr PE=3 SV=1	0	56.795	42	6	56	6	37398981	4.15496e+07	5.18268e+07	4.93011e+07	2.97567e+07	36127808	3.25585e+07	3.9606e+07	cellular iron ion homeostasis [GO:0006879]; iron ion transport [GO:0006826]		ferric iron binding [GO:0008199]; ferroxidase activity [GO:0004322]
D0CG27	Acyltransferase OS=Acinetobacter baumannii (strain ATCC 19606 / DSM 30007 / CIP 70.34 / JCM 6841 / NBRC 109757 / NCIMB 12457 / NCTC 12156 / 81) OX=575584 GN=HMPREF0010_03707 PE=4 SV=1	0	56.788	43	10	45	10	9.91084e+06	1.25671e+07	1.48154e+07	1.60034e+07	1.23835e+07	1.07797e+07	1.15217e+07	1.09631e+07			transferase activity, transferring acyl groups [GO:0016746]
D0C9M2	Glutamyl-tRNA reductase OS=Acinetobacter baumannii (strain ATCC 19606 / DSM 30007 / CIP 70.34 / JCM 6841 / NBRC 109757 / NCIMB 12457 / NCTC 12156 / 81) OX=575584 GN=hemA PE=3 SV=1	0	56.772	25	8	48	8	1.84286e+07	2.04779e+07	2.60904e+07	3.14479e+07	2.63031e+07	2.35889e+07	2.49795e+07	2.80689e+07	protoporphyrinogen IX biosynthetic process [GO:0006782]		glutamyl-tRNA reductase activity [GO:0008883]; NADP binding [GO:0050661]
D0C9Z8	NAD/NADP-dependent betaine aldehyde dehydrogenase OS=Acinetobacter baumannii (strain ATCC 19606 / DSM 30007 / CIP 70.34 / JCM 6841 / NBRC 109757 / NCIMB 12457 / NCTC 12156 / 81) OX=575584 GN=betB PE=3 SV=1	0	56.604	31	10	60	10	21087576	2.30535e+07	2.73883e+07	29324264	2.19169e+07	2.15151e+07	2.31367e+07	2.69205e+07	glycine betaine biosynthetic process from choline [GO:0019285]		betaine-aldehyde dehydrogenase activity [GO:0008802]; metal ion binding [GO:0046872]
D0C8Q3	ATPase_AAA_core domain-containing protein OS=Acinetobacter baumannii (strain ATCC 19606 / DSM 30007 / CIP 70.34 / JCM 6841 / NBRC 109757 / NCIMB 12457 / NCTC 12156 / 81) OX=575584 GN=HMPREF0010_01133 PE=4 SV=1	0	56.546	27	11	40	11	9.21149e+06	1.07702e+07	1.04595e+07	1.26488e+07	1.05737e+07	8.37294e+06	1.06388e+07	1.03767e+07			ATPase activity [GO:0016887]; ATP binding [GO:0005524]
D0C987	Hydrolase, NUDIX family OS=Acinetobacter baumannii (strain ATCC 19606 / DSM 30007 / CIP 70.34 / JCM 6841 / NBRC 109757 / NCIMB 12457 / NCTC 12156 / 81) OX=575584 GN=HMPREF0010_01200 PE=4 SV=1	0	56.36	27	5	51	5	9.70708e+06	1.15238e+07	1.31516e+07	1.58037e+07	1.21036e+07	1.14585e+07	12035495	1.18906e+07			hydrolase activity [GO:0016787]
D0CG79	Uncharacterized protein OS=Acinetobacter baumannii (strain ATCC 19606 / DSM 30007 / CIP 70.34 / JCM 6841 / NBRC 109757 / NCIMB 12457 / NCTC 12156 / 81) OX=575584 GN=HMPREF0010_03759 PE=4 SV=1	0	56.258	30	7	53	7	1.41589e+07	1.88009e+07	2.23196e+07	2.4909e+07	1.90513e+07	1.81748e+07	1.8773e+07	1.85032e+07
D0C8H9	Catalase-related peroxidase OS=Acinetobacter baumannii (strain ATCC 19606 / DSM 30007 / CIP 70.34 / JCM 6841 / NBRC 109757 / NCIMB 12457 / NCTC 12156 / 81) OX=575584 GN=HMPREF0010_01059 PE=3 SV=1	0	56.235	27	9	67	9	19485437	2.33918e+07	2.60946e+07	2.65121e+07	2.56917e+07	2.45219e+07	2.4852e+07	25190050	response to oxidative stress [GO:0006979]		catalase activity [GO:0004096]; heme binding [GO:0020037]; metal ion binding [GO:0046872]
D0C8N1	Type IV / VI secretion system protein, DotU family OS=Acinetobacter baumannii (strain ATCC 19606 / DSM 30007 / CIP 70.34 / JCM 6841 / NBRC 109757 / NCIMB 12457 / NCTC 12156 / 81) OX=575584 GN=HMPREF0010_01111 PE=4 SV=1	0	56.203	30	7	58	7	4.2668e+07	3.84813e+07	5.92483e+07	4.79549e+07	6.22517e+07	6.74129e+07	6.44245e+07	7.3656e+07
D0C8Y3	Citrate transporter OS=Acinetobacter baumannii (strain ATCC 19606 / DSM 30007 / CIP 70.34 / JCM 6841 / NBRC 109757 / NCIMB 12457 / NCTC 12156 / 81) OX=575584 GN=citN PE=4 SV=1	0	55.961	11	6	68	6	8.09289e+07	8.21641e+07	1.07471e+08	1.07892e+08	1.15552e+08	1.06124e+08	1.10327e+08	1.15325e+08		integral component of membrane [GO:0016021]	citrate transmembrane transporter activity [GO:0015137]
D0CDP9	UPF0145 protein HMPREF0010_02879 OS=Acinetobacter baumannii (strain ATCC 19606 / DSM 30007 / CIP 70.34 / JCM 6841 / NBRC 109757 / NCIMB 12457 / NCTC 12156 / 81) OX=575584 GN=HMPREF0010_02879 PE=3 SV=1	0	55.945	56	5	53	5	6.14913e+07	6.27978e+07	82680815	6.49784e+07	6.14411e+07	6.84337e+07	6.65075e+07	6.33593e+07
D0C9F8	Uncharacterized protein OS=Acinetobacter baumannii (strain ATCC 19606 / DSM 30007 / CIP 70.34 / JCM 6841 / NBRC 109757 / NCIMB 12457 / NCTC 12156 / 81) OX=575584 GN=HMPREF0010_01271 PE=4 SV=1	0	55.933	24	1	36	1	2.13217e+07	3.59502e+07	3.14789e+07	3.48234e+07	3.51179e+07	2.94429e+07	2.76047e+07	6.3252e+07
D0C6A8	Oxidoreductase, short chain dehydrogenase/reductase family protein OS=Acinetobacter baumannii (strain ATCC 19606 / DSM 30007 / CIP 70.34 / JCM 6841 / NBRC 109757 / NCIMB 12457 / NCTC 12156 / 81) OX=575584 GN=HMPREF0010_00288 PE=4 SV=1	0	55.836	27	10	48	10	7.623e+06	7.11506e+06	9.80137e+06	1.12922e+07	8.17328e+06	7.07503e+06	7.74868e+06	8.52273e+06			oxidoreductase activity [GO:0016491]
D0C8S2	5-oxoprolinase subunit A OS=Acinetobacter baumannii (strain ATCC 19606 / DSM 30007 / CIP 70.34 / JCM 6841 / NBRC 109757 / NCIMB 12457 / NCTC 12156 / 81) OX=575584 GN=pxpA PE=3 SV=1	0	55.791	32	6	42	6	1.56699e+07	2.03022e+07	1.95574e+07	1.45355e+07	9.906e+06	1.78946e+07	2.01745e+07	2.48615e+07	carbohydrate metabolic process [GO:0005975]		5-oxoprolinase (ATP-hydrolyzing) activity [GO:0017168]; ATP binding [GO:0005524]
D0CD61	Uncharacterized protein OS=Acinetobacter baumannii (strain ATCC 19606 / DSM 30007 / CIP 70.34 / JCM 6841 / NBRC 109757 / NCIMB 12457 / NCTC 12156 / 81) OX=575584 GN=HMPREF0010_02691 PE=4 SV=1	0	55.737	30	9	55	9	7.31375e+06	7.65454e+06	9.73435e+06	9.59884e+06	13680171	1.42082e+07	1.45367e+07	1.38874e+07
D0CD04	50S ribosomal protein L16 OS=Acinetobacter baumannii (strain ATCC 19606 / DSM 30007 / CIP 70.34 / JCM 6841 / NBRC 109757 / NCIMB 12457 / NCTC 12156 / 81) OX=575584 GN=rplP PE=1 SV=1	0	55.717	39	5	115	5	2.7847e+09	2.74173e+09	3.14879e+09	3.35331e+09	2.86885e+09	2.86868e+09	2.8801e+09	2.65999e+09	translation [GO:0006412]	ribosome [GO:0005840]	rRNA binding [GO:0019843]; structural constituent of ribosome [GO:0003735]; tRNA binding [GO:0000049]
D0C994	Ribulose-phosphate 3-epimerase OS=Acinetobacter baumannii (strain ATCC 19606 / DSM 30007 / CIP 70.34 / JCM 6841 / NBRC 109757 / NCIMB 12457 / NCTC 12156 / 81) OX=575584 GN=rpe PE=3 SV=1	0	55.614	31	5	54	5	1.84511e+07	2.04101e+07	2.26982e+07	2.07119e+07	17348107	1.61043e+07	1.60801e+07	1.80353e+07	pentose catabolic process [GO:0019323]; pentose-phosphate shunt [GO:0006098]		metal ion binding [GO:0046872]; ribulose-phosphate 3-epimerase activity [GO:0004750]
D0CAR2	AMP-binding enzyme OS=Acinetobacter baumannii (strain ATCC 19606 / DSM 30007 / CIP 70.34 / JCM 6841 / NBRC 109757 / NCIMB 12457 / NCTC 12156 / 81) OX=575584 GN=HMPREF0010_01842 PE=4 SV=1	0	55.448	21	10	45	10	1.15924e+07	1.19495e+07	1.59138e+07	1.69499e+07	1.25141e+07	1.20141e+07	8.17548e+06	1.14182e+07
D0C6W2	Uncharacterized protein OS=Acinetobacter baumannii (strain ATCC 19606 / DSM 30007 / CIP 70.34 / JCM 6841 / NBRC 109757 / NCIMB 12457 / NCTC 12156 / 81) OX=575584 GN=HMPREF0010_00492 PE=3 SV=1	0	55.404	25	7	54	7	9.18551e+06	1.06416e+07	1.34604e+07	1.58107e+07	1.41253e+07	1.45914e+07	1.75435e+07	1.93758e+07			catalytic activity [GO:0003824]
D0C9J8	ATP-dependent dethiobiotin synthetase BioD OS=Acinetobacter baumannii (strain ATCC 19606 / DSM 30007 / CIP 70.34 / JCM 6841 / NBRC 109757 / NCIMB 12457 / NCTC 12156 / 81) OX=575584 GN=bioD PE=3 SV=1	0	55.361	45	7	47	7	7.09063e+06	7.75161e+06	9.33404e+06	1.11072e+07	1.69878e+07	1.00249e+07	1.44673e+07	1.61747e+07	biotin biosynthetic process [GO:0009102]	cytoplasm [GO:0005737]	ATP binding [GO:0005524]; dethiobiotin synthase activity [GO:0004141]; magnesium ion binding [GO:0000287]
D0CA82	Translation initiation factor IF-3 OS=Acinetobacter baumannii (strain ATCC 19606 / DSM 30007 / CIP 70.34 / JCM 6841 / NBRC 109757 / NCIMB 12457 / NCTC 12156 / 81) OX=575584 GN=infC PE=3 SV=1	0	55.08	52	5	57	5	4.33093e+07	4.66189e+07	5.43672e+07	7.04021e+07	5.80346e+07	5.23054e+07	57875199	5.87123e+07			translation initiation factor activity [GO:0003743]
D0C8X9	Sulfate adenylyltransferase subunit 2 OS=Acinetobacter baumannii (strain ATCC 19606 / DSM 30007 / CIP 70.34 / JCM 6841 / NBRC 109757 / NCIMB 12457 / NCTC 12156 / 81) OX=575584 GN=cysD PE=3 SV=1	0	54.998	33	9	50	9	1.4546e+07	1.69147e+07	1.91721e+07	2.23766e+07	1.7835e+07	1.65878e+07	1.73547e+07	2.02095e+07	hydrogen sulfide biosynthetic process [GO:0070814]; sulfate assimilation [GO:0000103]; sulfate reduction [GO:0019419]		ATP binding [GO:0005524]; sulfate adenylyltransferase (ATP) activity [GO:0004781]
D0CC20	Periplasmic binding protein OS=Acinetobacter baumannii (strain ATCC 19606 / DSM 30007 / CIP 70.34 / JCM 6841 / NBRC 109757 / NCIMB 12457 / NCTC 12156 / 81) OX=575584 GN=HMPREF0010_02300 PE=4 SV=1	0	54.979	41	10	28	10	6.30671e+06	6.1461e+06	9.57995e+06	1.01328e+07	1.32427e+07	1.35062e+07	1.43128e+07	1.69657e+07	iron ion transport [GO:0006826]
D0CA89	3-methyl-2-oxobutanoate hydroxymethyltransferase OS=Acinetobacter baumannii (strain ATCC 19606 / DSM 30007 / CIP 70.34 / JCM 6841 / NBRC 109757 / NCIMB 12457 / NCTC 12156 / 81) OX=575584 GN=panB PE=3 SV=1	0	54.922	26	5	53	5	4.28013e+07	47747617	62129774	6.78198e+07	6.40901e+07	4.66696e+07	4.59423e+07	58223158	methylation [GO:0032259]; pantothenate biosynthetic process [GO:0015940]	cytoplasm [GO:0005737]	3-methyl-2-oxobutanoate hydroxymethyltransferase activity [GO:0003864]; metal ion binding [GO:0046872]; methyltransferase activity [GO:0008168]
D0CAV8	Uncharacterized protein OS=Acinetobacter baumannii (strain ATCC 19606 / DSM 30007 / CIP 70.34 / JCM 6841 / NBRC 109757 / NCIMB 12457 / NCTC 12156 / 81) OX=575584 GN=HMPREF0010_01888 PE=4 SV=1	0	54.915	48	7	36	7	6.05821e+06	7.123e+06	8.54128e+06	7.72152e+06	7.90338e+06	7.55524e+06	8.79137e+06	7.18817e+06	ubiquinone biosynthetic process from chorismate [GO:0032150]
D0CBI9	Phosphoserine aminotransferase OS=Acinetobacter baumannii (strain ATCC 19606 / DSM 30007 / CIP 70.34 / JCM 6841 / NBRC 109757 / NCIMB 12457 / NCTC 12156 / 81) OX=575584 GN=serC PE=3 SV=1	0	54.809	29	10	59	10	1.11667e+07	1.22463e+07	1.62835e+07	16421052	1.76237e+07	1.34064e+07	1.40705e+07	1.72467e+07	L-serine biosynthetic process [GO:0006564]; pyridoxine biosynthetic process [GO:0008615]	cytoplasm [GO:0005737]	O-phospho-L-serine:2-oxoglutarate aminotransferase activity [GO:0004648]; pyridoxal phosphate binding [GO:0030170]
D0CDB3	Stearoyl-CoA 9-desaturase OS=Acinetobacter baumannii (strain ATCC 19606 / DSM 30007 / CIP 70.34 / JCM 6841 / NBRC 109757 / NCIMB 12457 / NCTC 12156 / 81) OX=575584 GN=HMPREF0010_02743 PE=4 SV=1	0	54.704	21	7	57	7	1.39616e+07	1.44209e+07	1.59773e+07	1.58965e+07	7.904e+06	1.01682e+07	12916860	1.7647e+07	fatty acid biosynthetic process [GO:0006633]	integral component of membrane [GO:0016021]	oxidoreductase activity, acting on paired donors, with oxidation of a pair of donors resulting in the reduction of molecular oxygen to two molecules of water [GO:0016717]
D0CBV1	Transporter, dicarboxylate/amino acid:cation Na+/H+ symporter family protein OS=Acinetobacter baumannii (strain ATCC 19606 / DSM 30007 / CIP 70.34 / JCM 6841 / NBRC 109757 / NCIMB 12457 / NCTC 12156 / 81) OX=575584 GN=HMPREF0010_02231 PE=4 SV=1	0	54.614	17	7	62	7	107257990	1.22507e+08	1.43184e+08	1.40337e+08	1.41929e+08	1.2708e+08	1.26555e+08	1.49553e+08		integral component of membrane [GO:0016021]	symporter activity [GO:0015293]
D0C5X5	Bifunctional purine biosynthesis protein PurH OS=Acinetobacter baumannii (strain ATCC 19606 / DSM 30007 / CIP 70.34 / JCM 6841 / NBRC 109757 / NCIMB 12457 / NCTC 12156 / 81) OX=575584 GN=purH PE=3 SV=1	0	54.585	20	8	62	8	1.26907e+07	1.34828e+07	1.69666e+07	1.79827e+07	1.4962e+07	1.17378e+07	1.33567e+07	17448779	'de novo' IMP biosynthetic process [GO:0006189]		IMP cyclohydrolase activity [GO:0003937]; phosphoribosylaminoimidazolecarboxamide formyltransferase activity [GO:0004643]
D0C6Q0	Hydrolase_4 domain-containing protein OS=Acinetobacter baumannii (strain ATCC 19606 / DSM 30007 / CIP 70.34 / JCM 6841 / NBRC 109757 / NCIMB 12457 / NCTC 12156 / 81) OX=575584 GN=HMPREF0010_00430 PE=3 SV=1	0	54.56	32	7	50	7	9.08815e+06	8.40711e+06	1.28551e+07	1.30667e+07	1.30879e+07	1.23811e+07	1.2922e+07	1.22245e+07			hydrolase activity [GO:0016787]
D0C5T4	Protein CsuE OS=Acinetobacter baumannii (strain ATCC 19606 / DSM 30007 / CIP 70.34 / JCM 6841 / NBRC 109757 / NCIMB 12457 / NCTC 12156 / 81) OX=575584 GN=csuE PE=4 SV=1	0	54.536	23	5	49	5	9.33282e+06	1.13682e+07	1.26797e+07	1.42668e+07	1.22799e+07	1.15698e+07	1.17619e+07	1.28641e+07
D0CEU2	UDP-glucose 4-epimerase OS=Acinetobacter baumannii (strain ATCC 19606 / DSM 30007 / CIP 70.34 / JCM 6841 / NBRC 109757 / NCIMB 12457 / NCTC 12156 / 81) OX=575584 GN=galE PE=3 SV=1	0	54.389	32	7	51	7	9.77378e+06	9.52682e+06	1.13054e+07	1.24207e+07	1.03232e+07	1.00142e+07	1.08061e+07	1.10769e+07	galactose metabolic process [GO:0006012]		UDP-glucose 4-epimerase activity [GO:0003978]
D0C9R4	Acyltransferase OS=Acinetobacter baumannii (strain ATCC 19606 / DSM 30007 / CIP 70.34 / JCM 6841 / NBRC 109757 / NCIMB 12457 / NCTC 12156 / 81) OX=575584 GN=HMPREF0010_01377 PE=4 SV=1	0	54.25	19	6	40	6	9.07049e+06	9.08898e+06	1.13546e+07	1.14732e+07	9.51056e+06	1.08386e+07	1.17351e+07	1.09662e+07			transferase activity, transferring acyl groups [GO:0016746]
D0CBX1	Diaminobutyrate decarboxylase OS=Acinetobacter baumannii (strain ATCC 19606 / DSM 30007 / CIP 70.34 / JCM 6841 / NBRC 109757 / NCIMB 12457 / NCTC 12156 / 81) OX=575584 GN=ddc PE=3 SV=1	0	54.232	31	12	74	12	3.67495e+07	4.24734e+07	4.75741e+07	5.39096e+07	4.02291e+07	3.31035e+07	3.22448e+07	3.12266e+07	carboxylic acid metabolic process [GO:0019752]		diaminobutyrate decarboxylase activity [GO:0033983]; pyridoxal phosphate binding [GO:0030170]
D0CAX6	Type IV-A pilus assembly ATPase PilB OS=Acinetobacter baumannii (strain ATCC 19606 / DSM 30007 / CIP 70.34 / JCM 6841 / NBRC 109757 / NCIMB 12457 / NCTC 12156 / 81) OX=575584 GN=pilB PE=3 SV=1	0	54.227	23	10	39	10	6.3173e+06	7.14382e+06	9.61297e+06	1.01443e+07	1.86685e+07	8.9809e+06	9.15752e+06	1.0662e+07	pilus assembly [GO:0009297]		ATPase activity [GO:0016887]; ATP binding [GO:0005524]
D0CB61	Response regulator receiver domain protein OS=Acinetobacter baumannii (strain ATCC 19606 / DSM 30007 / CIP 70.34 / JCM 6841 / NBRC 109757 / NCIMB 12457 / NCTC 12156 / 81) OX=575584 GN=HMPREF0010_01991 PE=4 SV=1	0	54.202	38	6	45	6	1.3462e+07	1.52296e+07	16191890	2.04249e+07	1.51681e+07	1.42999e+07	1.5811e+07	17012925	phosphorelay signal transduction system [GO:0000160]; regulation of transcription, DNA-templated [GO:0006355]
D0CF86	16S rRNA m5C967 methyltransferase OS=Acinetobacter baumannii (strain ATCC 19606 / DSM 30007 / CIP 70.34 / JCM 6841 / NBRC 109757 / NCIMB 12457 / NCTC 12156 / 81) OX=575584 GN=sun PE=3 SV=1	0	54.137	23	7	49	7	7.72783e+06	6.86415e+06	9.12088e+06	1.03794e+07	1.04076e+07	9.82767e+06	1.03595e+07	1.04861e+07	regulation of transcription, DNA-templated [GO:0006355]	cytoplasm [GO:0005737]	RNA binding [GO:0003723]; rRNA methyltransferase activity [GO:0008649]
D0CG15	Uncharacterized protein OS=Acinetobacter baumannii (strain ATCC 19606 / DSM 30007 / CIP 70.34 / JCM 6841 / NBRC 109757 / NCIMB 12457 / NCTC 12156 / 81) OX=575584 GN=HMPREF0010_03695 PE=4 SV=1	0	54.01	35	10	62	10	1.60966e+07	1.75249e+07	1.98592e+07	2.07434e+07	2.0902e+07	1.75659e+07	2.08107e+07	2.21143e+07
D0CCS7	Putative glycolate oxidase, subunit GlcD OS=Acinetobacter baumannii (strain ATCC 19606 / DSM 30007 / CIP 70.34 / JCM 6841 / NBRC 109757 / NCIMB 12457 / NCTC 12156 / 81) OX=575584 GN=HMPREF0010_02557 PE=4 SV=1	0	53.869	32	10	55	10	8.40788e+06	8.85433e+06	1.05109e+07	1.21678e+07	1.06646e+07	9.21767e+06	1.15606e+07	1.05434e+07			FAD binding [GO:0071949]; oxidoreductase activity [GO:0016491]
D0CCQ4	RelA/SpoT family protein OS=Acinetobacter baumannii (strain ATCC 19606 / DSM 30007 / CIP 70.34 / JCM 6841 / NBRC 109757 / NCIMB 12457 / NCTC 12156 / 81) OX=575584 GN=HMPREF0010_02534 PE=3 SV=1	0	53.827	12	7	48	7	1.50719e+07	1.66199e+07	1.89262e+07	2.16265e+07	1.97079e+07	1.36239e+07	1.17494e+07	1.65139e+07	guanosine tetraphosphate metabolic process [GO:0015969]
D0C7R1	Uracil-DNA glycosylase OS=Acinetobacter baumannii (strain ATCC 19606 / DSM 30007 / CIP 70.34 / JCM 6841 / NBRC 109757 / NCIMB 12457 / NCTC 12156 / 81) OX=575584 GN=ung PE=3 SV=1	0	53.807	52	8	52	8	1.25537e+07	1.36024e+07	1.57061e+07	1.72536e+07	1.3755e+07	1.44881e+07	1.56628e+07	1.6268e+07	base-excision repair [GO:0006284]	cytoplasm [GO:0005737]	uracil DNA N-glycosylase activity [GO:0004844]
D0CFE3	Imidazolonepropionase OS=Acinetobacter baumannii (strain ATCC 19606 / DSM 30007 / CIP 70.34 / JCM 6841 / NBRC 109757 / NCIMB 12457 / NCTC 12156 / 81) OX=575584 GN=hutI PE=3 SV=1	0	53.655	26	7	47	7	8.11676e+06	9.00003e+06	1.03215e+07	1.20521e+07	1.14954e+07	1.0929e+07	1.14547e+07	1.16528e+07	histidine catabolic process to glutamate and formamide [GO:0019556]; histidine catabolic process to glutamate and formate [GO:0019557]	cytoplasm [GO:0005737]	imidazolonepropionase activity [GO:0050480]; iron ion binding [GO:0005506]; zinc ion binding [GO:0008270]
D0CF59	Acetyl-coenzyme A synthetase OS=Acinetobacter baumannii (strain ATCC 19606 / DSM 30007 / CIP 70.34 / JCM 6841 / NBRC 109757 / NCIMB 12457 / NCTC 12156 / 81) OX=575584 GN=acsA PE=3 SV=1	0	53.282	21	10	55	10	7.38335e+06	9.86382e+06	1.25886e+07	1.50054e+07	1.24855e+07	1.1924e+07	1.33084e+07	14627064	acetyl-CoA biosynthetic process from acetate [GO:0019427]		acetate-CoA ligase activity [GO:0003987]; AMP binding [GO:0016208]; ATP binding [GO:0005524]; metal ion binding [GO:0046872]
D0C5N0	UPF0246 protein HMPREF0010_00060 OS=Acinetobacter baumannii (strain ATCC 19606 / DSM 30007 / CIP 70.34 / JCM 6841 / NBRC 109757 / NCIMB 12457 / NCTC 12156 / 81) OX=575584 GN=HMPREF0010_00060 PE=3 SV=1	0	53.12	33	8	51	8	1.06644e+07	1.06736e+07	1.46641e+07	1.53192e+07	1.55014e+07	1.3827e+07	1.5954e+07	1.41429e+07
D0CDN7	Histidine kinase OS=Acinetobacter baumannii (strain ATCC 19606 / DSM 30007 / CIP 70.34 / JCM 6841 / NBRC 109757 / NCIMB 12457 / NCTC 12156 / 81) OX=575584 GN=HMPREF0010_02867 PE=4 SV=1	0	53.086	27	9	47	9	1.1958e+07	1.35691e+07	1.71747e+07	1.63327e+07	1.40668e+07	1.41766e+07	1.32528e+07	1.51291e+07		cytoplasm [GO:0005737]	phosphorelay sensor kinase activity [GO:0000155]
D0C6G7	Uridylate kinase OS=Acinetobacter baumannii (strain ATCC 19606 / DSM 30007 / CIP 70.34 / JCM 6841 / NBRC 109757 / NCIMB 12457 / NCTC 12156 / 81) OX=575584 GN=pyrH PE=3 SV=1	0	52.985	24	5	50	5	2.87433e+07	2.7343e+07	3.4858e+07	38872917	3.43993e+07	3.40512e+07	3.56404e+07	4.21564e+07	'de novo' CTP biosynthetic process [GO:0044210]	cytoplasm [GO:0005737]	ATP binding [GO:0005524]; UMP kinase activity [GO:0033862]
D0CCT5	Uncharacterized protein OS=Acinetobacter baumannii (strain ATCC 19606 / DSM 30007 / CIP 70.34 / JCM 6841 / NBRC 109757 / NCIMB 12457 / NCTC 12156 / 81) OX=575584 GN=HMPREF0010_02565 PE=3 SV=1	0	52.904	23	9	72	9	2.44118e+07	2.6043e+07	3.23795e+07	3.42669e+07	3.04862e+07	2.85657e+07	2.89584e+07	2.88809e+07		integral component of membrane [GO:0016021]
D0C8C9	Enoyl-CoA hydratase/isomerase family protein OS=Acinetobacter baumannii (strain ATCC 19606 / DSM 30007 / CIP 70.34 / JCM 6841 / NBRC 109757 / NCIMB 12457 / NCTC 12156 / 81) OX=575584 GN=HMPREF0010_01009 PE=3 SV=1	0	52.738	30	6	40	6	7.10796e+06	8.02138e+06	9.61036e+06	1.03567e+07	1.01233e+07	8.98355e+06	9.73149e+06	1.23499e+07			isomerase activity [GO:0016853]
D0CCM2	Glutamate--tRNA ligase OS=Acinetobacter baumannii (strain ATCC 19606 / DSM 30007 / CIP 70.34 / JCM 6841 / NBRC 109757 / NCIMB 12457 / NCTC 12156 / 81) OX=575584 GN=gltX PE=3 SV=1	0	52.528	26	12	50	12	13047879	1.26156e+07	1.6434e+07	1.90622e+07	1.32437e+07	1.1878e+07	1.57495e+07	1.2526e+07	glutamyl-tRNA aminoacylation [GO:0006424]	cytoplasm [GO:0005737]	ATP binding [GO:0005524]; glutamate-tRNA ligase activity [GO:0004818]; tRNA binding [GO:0000049]; zinc ion binding [GO:0008270]
D0CG35	50S ribosomal protein L13 OS=Acinetobacter baumannii (strain ATCC 19606 / DSM 30007 / CIP 70.34 / JCM 6841 / NBRC 109757 / NCIMB 12457 / NCTC 12156 / 81) OX=575584 GN=rplM PE=1 SV=1	0	52.467	52	5	90	5	1.45267e+08	1.65578e+08	1.57096e+08	2.18019e+08	1.51286e+08	1.33096e+08	1.3402e+08	1.53752e+08	translation [GO:0006412]	ribosome [GO:0005840]	structural constituent of ribosome [GO:0003735]
D0CE94	Ribonuclease HII OS=Acinetobacter baumannii (strain ATCC 19606 / DSM 30007 / CIP 70.34 / JCM 6841 / NBRC 109757 / NCIMB 12457 / NCTC 12156 / 81) OX=575584 GN=rnhB PE=3 SV=1	0	52.457	21	3	40	3	1.07992e+07	1.06255e+07	1.35156e+07	1.62679e+07	1.05238e+07	1.09471e+07	1.20218e+07	1.32647e+07	RNA catabolic process [GO:0006401]	cytoplasm [GO:0005737]	manganese ion binding [GO:0030145]; RNA binding [GO:0003723]; RNA-DNA hybrid ribonuclease activity [GO:0004523]
D0C7B7	Transcriptional regulator, LysR family OS=Acinetobacter baumannii (strain ATCC 19606 / DSM 30007 / CIP 70.34 / JCM 6841 / NBRC 109757 / NCIMB 12457 / NCTC 12156 / 81) OX=575584 GN=HMPREF0010_00647 PE=3 SV=1	0	52.447	34	7	48	7	1.54085e+07	1.68358e+07	1.98705e+07	2.37884e+07	2.01513e+07	2.03172e+07	2.06074e+07	2.22563e+07			DNA-binding transcription factor activity [GO:0003700]
D0C9R3	Uncharacterized protein OS=Acinetobacter baumannii (strain ATCC 19606 / DSM 30007 / CIP 70.34 / JCM 6841 / NBRC 109757 / NCIMB 12457 / NCTC 12156 / 81) OX=575584 GN=HMPREF0010_01376 PE=4 SV=1	0	52.139	32	9	52	9	2.17609e+07	2.14095e+07	2.65795e+07	2.69705e+07	22745619	2.45002e+07	2.38994e+07	2.48713e+07
D0C9H4	dCTP deaminase OS=Acinetobacter baumannii (strain ATCC 19606 / DSM 30007 / CIP 70.34 / JCM 6841 / NBRC 109757 / NCIMB 12457 / NCTC 12156 / 81) OX=575584 GN=dcd PE=3 SV=1	0	52.071	30	5	62	5	3.42791e+07	3.488e+07	36813061	4.63721e+07	5.70231e+07	4.81935e+07	5.14793e+07	5.03547e+07	dUMP biosynthetic process [GO:0006226]; dUTP biosynthetic process [GO:0006229]		dCTP deaminase activity [GO:0008829]; nucleotide binding [GO:0000166]
D0C7I6	Histidine acid phosphatase OS=Acinetobacter baumannii (strain ATCC 19606 / DSM 30007 / CIP 70.34 / JCM 6841 / NBRC 109757 / NCIMB 12457 / NCTC 12156 / 81) OX=575584 GN=HMPREF0010_00716 PE=4 SV=1	0	51.943	23	8	25	8	3.31024e+06	2.05027e+06	2354724	2.21231e+06	5.20218e+06	4.48313e+06	6.41371e+06	6.64402e+06
D0CDY0	Uncharacterized protein OS=Acinetobacter baumannii (strain ATCC 19606 / DSM 30007 / CIP 70.34 / JCM 6841 / NBRC 109757 / NCIMB 12457 / NCTC 12156 / 81) OX=575584 GN=HMPREF0010_02960 PE=4 SV=1	0	51.884	20	8	45	8	21532098	3.10822e+07	3.44026e+07	3.65471e+07	3.33883e+07	2.71234e+07	2.53093e+07	2.97269e+07
D0C7U1	Serine/threonine transporter SstT OS=Acinetobacter baumannii (strain ATCC 19606 / DSM 30007 / CIP 70.34 / JCM 6841 / NBRC 109757 / NCIMB 12457 / NCTC 12156 / 81) OX=575584 GN=sstT PE=3 SV=1	0	51.81	13	4	56	4	309451881	305015794	371345740	4.02694e+08	365473786	3.63127e+08	400683471	3.61123e+08	serine transport [GO:0032329]; threonine transport [GO:0015826]	integral component of membrane [GO:0016021]; plasma membrane [GO:0005886]	amino acid transmembrane transporter activity [GO:0015171]; symporter activity [GO:0015293]
D0CA11	Poly-beta-1,6-N-acetyl-D-glucosamine synthase OS=Acinetobacter baumannii (strain ATCC 19606 / DSM 30007 / CIP 70.34 / JCM 6841 / NBRC 109757 / NCIMB 12457 / NCTC 12156 / 81) OX=575584 GN=pgaC PE=3 SV=1	0	51.721	21	6	46	6	9.362e+06	8.99228e+06	10424806	1.25023e+07	1.15511e+07	1.09102e+07	1.19e+07	1.09841e+07	cell adhesion involved in biofilm formation [GO:0043708]	integral component of membrane [GO:0016021]; plasma membrane [GO:0005886]	acetylglucosaminyltransferase activity [GO:0008375]
D0CEQ8	Alanine racemase OS=Acinetobacter baumannii (strain ATCC 19606 / DSM 30007 / CIP 70.34 / JCM 6841 / NBRC 109757 / NCIMB 12457 / NCTC 12156 / 81) OX=575584 GN=alr PE=3 SV=1	0	51.624	20	6	40	6	4.96273e+06	6.43778e+06	6.36495e+06	9.13211e+06	6.88405e+06	6.40336e+06	7.8678e+06	8.46979e+06	D-alanine biosynthetic process [GO:0030632]		alanine racemase activity [GO:0008784]; pyridoxal phosphate binding [GO:0030170]
D0C823	Tautomerase enzyme OS=Acinetobacter baumannii (strain ATCC 19606 / DSM 30007 / CIP 70.34 / JCM 6841 / NBRC 109757 / NCIMB 12457 / NCTC 12156 / 81) OX=575584 GN=HMPREF0010_00903 PE=4 SV=1	0	51.595	51	5	52	5	9.42376e+06	9.87708e+06	1.18866e+07	1.40925e+07	10876226	10703908	1.09798e+07	1.10889e+07
D0C6H4	Outer membrane protein OS=Acinetobacter baumannii (strain ATCC 19606 / DSM 30007 / CIP 70.34 / JCM 6841 / NBRC 109757 / NCIMB 12457 / NCTC 12156 / 81) OX=575584 GN=HMPREF0010_00354 PE=3 SV=1	0	51.539	46	7	35	7	5.33287e+06	4.71044e+06	6.3657e+06	5.7731e+06	2.28473e+07	2.27753e+07	2.2766e+07	2.41541e+07			unfolded protein binding [GO:0051082]
D0CCT0	Flavodoxin-like protein OS=Acinetobacter baumannii (strain ATCC 19606 / DSM 30007 / CIP 70.34 / JCM 6841 / NBRC 109757 / NCIMB 12457 / NCTC 12156 / 81) OX=575584 GN=HMPREF0010_02560 PE=4 SV=1	0	51.508	36	4	34	4	1.20285e+07	1.27528e+07	1.22841e+07	1.58716e+07	14641235	1.28853e+07	1.29517e+07	16809244
D0CBU6	Isocitrate dehydrogenase [NADP] OS=Acinetobacter baumannii (strain ATCC 19606 / DSM 30007 / CIP 70.34 / JCM 6841 / NBRC 109757 / NCIMB 12457 / NCTC 12156 / 81) OX=575584 GN=icd PE=3 SV=1	0	51.458	23	8	50	8	1.30833e+07	1.32261e+07	1.5643e+07	1.78026e+07	1.72316e+07	1.61262e+07	1.67278e+07	1.97216e+07	glyoxylate cycle [GO:0006097]; tricarboxylic acid cycle [GO:0006099]		isocitrate dehydrogenase (NADP+) activity [GO:0004450]; magnesium ion binding [GO:0000287]; NAD binding [GO:0051287]
D0C6H5	UDP-3-O-acylglucosamine N-acyltransferase OS=Acinetobacter baumannii (strain ATCC 19606 / DSM 30007 / CIP 70.34 / JCM 6841 / NBRC 109757 / NCIMB 12457 / NCTC 12156 / 81) OX=575584 GN=lpxD PE=3 SV=1	0	51.42	36	7	48	7	7.95727e+06	7.1951e+06	9241168	1.21822e+07	9.57775e+06	9538474	9.95904e+06	9.70974e+06	lipid A biosynthetic process [GO:0009245]		N-acyltransferase activity [GO:0016410]
D0CEQ4	LysR substrate binding domain protein OS=Acinetobacter baumannii (strain ATCC 19606 / DSM 30007 / CIP 70.34 / JCM 6841 / NBRC 109757 / NCIMB 12457 / NCTC 12156 / 81) OX=575584 GN=HMPREF0010_03234 PE=3 SV=1	0	51.336	37	8	39	8	7.26304e+06	7.92344e+06	9.90655e+06	1.18441e+07	7.66187e+06	8.97786e+06	8.78363e+06	9.38711e+06			DNA-binding transcription factor activity [GO:0003700]
D0CDL4	Diacylglycerol O-acyltransferase OS=Acinetobacter baumannii (strain ATCC 19606 / DSM 30007 / CIP 70.34 / JCM 6841 / NBRC 109757 / NCIMB 12457 / NCTC 12156 / 81) OX=575584 GN=HMPREF0010_02844 PE=3 SV=1	0	51.277	20	8	36	8	7.20606e+07	1.02603e+08	1.35229e+08	134968110	1.37557e+08	9.8883e+07	9.07837e+07	1.771e+08	glycerol metabolic process [GO:0006071]; triglyceride biosynthetic process [GO:0019432]		diacylglycerol O-acyltransferase activity [GO:0004144]
D0C8L9	Uncharacterized protein OS=Acinetobacter baumannii (strain ATCC 19606 / DSM 30007 / CIP 70.34 / JCM 6841 / NBRC 109757 / NCIMB 12457 / NCTC 12156 / 81) OX=575584 GN=HMPREF0010_01099 PE=4 SV=1	0	51.247	46	7	112	7	1.24206e+09	1.18585e+09	1.41395e+09	1.44829e+09	1.31149e+09	1.3331e+09	1.37203e+09	1.36643e+09
D0C7G2	Uncharacterized protein OS=Acinetobacter baumannii (strain ATCC 19606 / DSM 30007 / CIP 70.34 / JCM 6841 / NBRC 109757 / NCIMB 12457 / NCTC 12156 / 81) OX=575584 GN=HMPREF0010_00692 PE=4 SV=1	0	51.231	50	5	59	5	6.7349e+07	6.92292e+07	8.3501e+07	8.35851e+07	7.15895e+07	7.92647e+07	8.27484e+07	8.72659e+07
D0CBN7	Cys regulon transcriptional regulator Cbl OS=Acinetobacter baumannii (strain ATCC 19606 / DSM 30007 / CIP 70.34 / JCM 6841 / NBRC 109757 / NCIMB 12457 / NCTC 12156 / 81) OX=575584 GN=cbl PE=3 SV=1	0	51.1	25	5	26	5	6.35566e+06	7.61646e+06	8.60809e+06	1.04581e+07	1.02163e+07	8.43306e+06	7.17231e+06	9.65899e+06			DNA-binding transcription factor activity [GO:0003700]
D0CBT5	Uncharacterized protein OS=Acinetobacter baumannii (strain ATCC 19606 / DSM 30007 / CIP 70.34 / JCM 6841 / NBRC 109757 / NCIMB 12457 / NCTC 12156 / 81) OX=575584 GN=HMPREF0010_02215 PE=4 SV=1	0	50.941	18	10	52	10	1.60997e+07	1.79912e+07	2.0708e+07	2.34836e+07	22958623	2.13879e+07	2.16386e+07	2.33424e+07
D0CBC8	Bifunctional protein FolD OS=Acinetobacter baumannii (strain ATCC 19606 / DSM 30007 / CIP 70.34 / JCM 6841 / NBRC 109757 / NCIMB 12457 / NCTC 12156 / 81) OX=575584 GN=folD PE=1 SV=1	0	50.872	40	7	35	7	5.63982e+06	4.97722e+06	6.43148e+06	9.2312e+06	7022598	6.56651e+06	7.36778e+06	7.30934e+06	histidine biosynthetic process [GO:0000105]; methionine biosynthetic process [GO:0009086]; purine nucleotide biosynthetic process [GO:0006164]; tetrahydrofolate interconversion [GO:0035999]		methenyltetrahydrofolate cyclohydrolase activity [GO:0004477]; methylenetetrahydrofolate dehydrogenase (NADP+) activity [GO:0004488]; nucleotide binding [GO:0000166]
D0CFE6	HAD hydrolase, family IA, variant 1 OS=Acinetobacter baumannii (strain ATCC 19606 / DSM 30007 / CIP 70.34 / JCM 6841 / NBRC 109757 / NCIMB 12457 / NCTC 12156 / 81) OX=575584 GN=HMPREF0010_03437 PE=4 SV=1	0	50.776	37	7	33	7	8.32268e+06	9.3177e+06	1.09224e+07	12883843	1.56835e+07	1.32469e+07	14704245	1.58549e+07			hydrolase activity [GO:0016787]
D0CB62	Histidine kinase OS=Acinetobacter baumannii (strain ATCC 19606 / DSM 30007 / CIP 70.34 / JCM 6841 / NBRC 109757 / NCIMB 12457 / NCTC 12156 / 81) OX=575584 GN=HMPREF0010_01992 PE=4 SV=1	0	50.739	16	8	52	8	8.78807e+06	9.80243e+06	1.20966e+07	1.11407e+07	1.03979e+07	9.86162e+06	9.44279e+06	1.10469e+07		cytoplasm [GO:0005737]	phosphorelay sensor kinase activity [GO:0000155]
D0CC37	DUF4105 domain-containing protein OS=Acinetobacter baumannii (strain ATCC 19606 / DSM 30007 / CIP 70.34 / JCM 6841 / NBRC 109757 / NCIMB 12457 / NCTC 12156 / 81) OX=575584 GN=HMPREF0010_02317 PE=4 SV=1	0	50.611	19	9	57	9	1.36629e+07	1.66097e+07	2.24794e+07	1.94518e+07	2.21156e+07	1.61038e+07	18506230	2.08201e+07
D0C855	Taurine ABC transporter, periplasmic binding protein OS=Acinetobacter baumannii (strain ATCC 19606 / DSM 30007 / CIP 70.34 / JCM 6841 / NBRC 109757 / NCIMB 12457 / NCTC 12156 / 81) OX=575584 GN=tauA PE=4 SV=1	0	50.582	38	8	32	8	7373475	9.13039e+06	1.04644e+07	1.05081e+07	9259789	1.07062e+07	8.20782e+06	9.34653e+06		ATP-binding cassette (ABC) transporter complex [GO:0043190]; periplasmic space [GO:0042597]	transmembrane transporter activity [GO:0022857]
D0CF16	Ribonuclease PH OS=Acinetobacter baumannii (strain ATCC 19606 / DSM 30007 / CIP 70.34 / JCM 6841 / NBRC 109757 / NCIMB 12457 / NCTC 12156 / 81) OX=575584 GN=rph PE=3 SV=1	0	50.558	26	6	55	6	2.92678e+07	3.69392e+07	4.36349e+07	5.21003e+07	3.7713e+07	3.68342e+07	3.87073e+07	3.8556e+07	rRNA catabolic process [GO:0016075]; rRNA processing [GO:0006364]; tRNA processing [GO:0008033]		3'-5'-exoribonuclease activity [GO:0000175]; tRNA binding [GO:0000049]; tRNA nucleotidyltransferase activity [GO:0009022]
D0C8J2	Uncharacterized protein OS=Acinetobacter baumannii (strain ATCC 19606 / DSM 30007 / CIP 70.34 / JCM 6841 / NBRC 109757 / NCIMB 12457 / NCTC 12156 / 81) OX=575584 GN=HMPREF0010_01072 PE=4 SV=1	0	50.238	43	9	48	9	9.72872e+06	9.65567e+06	1.00862e+07	17635159	13546053	1.28863e+07	1.38637e+07	1.52311e+07
D0CAX4	Protein-export membrane protein SecG OS=Acinetobacter baumannii (strain ATCC 19606 / DSM 30007 / CIP 70.34 / JCM 6841 / NBRC 109757 / NCIMB 12457 / NCTC 12156 / 81) OX=575584 GN=secG PE=3 SV=1	0	50.236	54	4	56	4	1.3806e+08	1.93236e+08	1.71211e+08	1.84176e+08	1.40752e+08	1.33291e+08	1.30741e+08	2.11486e+08	protein secretion [GO:0009306]	integral component of membrane [GO:0016021]; plasma membrane [GO:0005886]	P-P-bond-hydrolysis-driven protein transmembrane transporter activity [GO:0015450]
D0CEL0	ATP synthase subunit a OS=Acinetobacter baumannii (strain ATCC 19606 / DSM 30007 / CIP 70.34 / JCM 6841 / NBRC 109757 / NCIMB 12457 / NCTC 12156 / 81) OX=575584 GN=atpB PE=3 SV=1	0	50.234	16	4	95	4	4.67644e+08	5.36761e+08	7.15083e+08	658437128	5.96231e+08	6.01808e+08	6.15273e+08	6.3254e+08		integral component of membrane [GO:0016021]; plasma membrane [GO:0005886]; proton-transporting ATP synthase complex, coupling factor F(o) [GO:0045263]	hydrolase activity [GO:0016787]; proton-transporting ATP synthase activity, rotational mechanism [GO:0046933]
D0C8C5	AMP-binding enzyme OS=Acinetobacter baumannii (strain ATCC 19606 / DSM 30007 / CIP 70.34 / JCM 6841 / NBRC 109757 / NCIMB 12457 / NCTC 12156 / 81) OX=575584 GN=HMPREF0010_01005 PE=4 SV=1	0	50.006	22	8	39	8	5.9496e+06	6.74123e+06	8.09941e+06	9427619	9.06127e+06	8.44395e+06	9.45906e+06	9.99497e+06
D0CCQ0	O-antigen polymerase OS=Acinetobacter baumannii (strain ATCC 19606 / DSM 30007 / CIP 70.34 / JCM 6841 / NBRC 109757 / NCIMB 12457 / NCTC 12156 / 81) OX=575584 GN=HMPREF0010_02530 PE=4 SV=1	0	49.889	19	7	42	7	2.08555e+07	2.3629e+07	2.89139e+07	3.4156e+07	2.98362e+07	2.87737e+07	3.30623e+07	3.13754e+07		integral component of membrane [GO:0016021]
D0CDH4	Proline--tRNA ligase OS=Acinetobacter baumannii (strain ATCC 19606 / DSM 30007 / CIP 70.34 / JCM 6841 / NBRC 109757 / NCIMB 12457 / NCTC 12156 / 81) OX=575584 GN=proS PE=3 SV=1	0	49.83	19	8	58	8	1.69499e+07	1.74989e+07	2.11456e+07	2.21023e+07	1.79847e+07	1.6644e+07	1.75655e+07	1.94911e+07	prolyl-tRNA aminoacylation [GO:0006433]	cytoplasm [GO:0005737]	aminoacyl-tRNA editing activity [GO:0002161]; ATP binding [GO:0005524]; proline-tRNA ligase activity [GO:0004827]
D0CEV2	Bacterial transferase hexapeptide repeat protein OS=Acinetobacter baumannii (strain ATCC 19606 / DSM 30007 / CIP 70.34 / JCM 6841 / NBRC 109757 / NCIMB 12457 / NCTC 12156 / 81) OX=575584 GN=HMPREF0010_03282 PE=4 SV=1	0	49.64	35	5	47	5	8.12423e+07	8.71111e+07	1.01422e+08	1.15468e+08	91920732	1.01156e+08	1.05149e+08	1.14557e+08			transferase activity [GO:0016740]
D0C9L8	Ribose-phosphate pyrophosphokinase OS=Acinetobacter baumannii (strain ATCC 19606 / DSM 30007 / CIP 70.34 / JCM 6841 / NBRC 109757 / NCIMB 12457 / NCTC 12156 / 81) OX=575584 GN=prs PE=3 SV=1	0	49.509	31	6	40	6	1.15313e+07	1.34768e+07	1.39426e+07	1.67408e+07	1.62631e+07	1.54954e+07	1.63873e+07	1.77255e+07	5-phosphoribose 1-diphosphate biosynthetic process [GO:0006015]; nucleoside metabolic process [GO:0009116]; nucleotide biosynthetic process [GO:0009165]; ribonucleoside monophosphate biosynthetic process [GO:0009156]	cytoplasm [GO:0005737]	ATP binding [GO:0005524]; kinase activity [GO:0016301]; magnesium ion binding [GO:0000287]; ribose phosphate diphosphokinase activity [GO:0004749]
D0CAL7	DNA helicase OS=Acinetobacter baumannii (strain ATCC 19606 / DSM 30007 / CIP 70.34 / JCM 6841 / NBRC 109757 / NCIMB 12457 / NCTC 12156 / 81) OX=575584 GN=HMPREF0010_01797 PE=3 SV=1	0	49.375	15	8	42	8	3.77593e+06	4.34283e+06	7.90129e+06	6.48132e+06	3.58037e+06	3.87168e+06	3.81772e+06	3.65614e+06			ATP binding [GO:0005524]; DNA binding [GO:0003677]; DNA helicase activity [GO:0003678]
D0CD91	Glycosyltransferase, group 2 family protein OS=Acinetobacter baumannii (strain ATCC 19606 / DSM 30007 / CIP 70.34 / JCM 6841 / NBRC 109757 / NCIMB 12457 / NCTC 12156 / 81) OX=575584 GN=HMPREF0010_02721 PE=4 SV=1	0	49.358	44	9	49	9	1.78916e+07	18834387	2.54851e+07	2.19883e+07	2.26284e+07	2.21164e+07	1.9757e+07	2.69123e+07			transferase activity, transferring glycosyl groups [GO:0016757]
D0CDZ8	Putative phage protein, HK97 gp10 family OS=Acinetobacter baumannii (strain ATCC 19606 / DSM 30007 / CIP 70.34 / JCM 6841 / NBRC 109757 / NCIMB 12457 / NCTC 12156 / 81) OX=575584 GN=HMPREF0010_02978 PE=4 SV=1	0	49.213	25	5	40	5	1.42747e+07	1.30177e+07	1.8995e+07	1.96107e+07	16372166	1.13913e+07	1.57527e+07	1.57369e+07
D0CDG2	Formamidopyrimidine-DNA glycosylase OS=Acinetobacter baumannii (strain ATCC 19606 / DSM 30007 / CIP 70.34 / JCM 6841 / NBRC 109757 / NCIMB 12457 / NCTC 12156 / 81) OX=575584 GN=mutM PE=3 SV=1	0	49.193	37	9	42	9	1.83154e+07	1.89101e+07	23668714	2.37927e+07	2.0828e+07	2.09377e+07	2.08147e+07	1.98103e+07	base-excision repair [GO:0006284]		class I DNA-(apurinic or apyrimidinic site) endonuclease activity [GO:0140078]; damaged DNA binding [GO:0003684]; oxidized purine nucleobase lesion DNA N-glycosylase activity [GO:0008534]; zinc ion binding [GO:0008270]
D0C5J7	LysR substrate binding domain protein OS=Acinetobacter baumannii (strain ATCC 19606 / DSM 30007 / CIP 70.34 / JCM 6841 / NBRC 109757 / NCIMB 12457 / NCTC 12156 / 81) OX=575584 GN=HMPREF0010_00027 PE=3 SV=1	0	49.15	30	8	39	8	1.77347e+07	1.74788e+07	2.11007e+07	2.44966e+07	2.63024e+07	2.08073e+07	2.21243e+07	2.26973e+07			DNA-binding transcription factor activity [GO:0003700]
D0CAC6	Acetolactate synthase OS=Acinetobacter baumannii (strain ATCC 19606 / DSM 30007 / CIP 70.34 / JCM 6841 / NBRC 109757 / NCIMB 12457 / NCTC 12156 / 81) OX=575584 GN=ilvN PE=3 SV=1	0	49.106	52	7	38	7	5.30044e+06	7.18732e+06	5.04817e+06	7.81395e+06	6.92717e+06	7.81748e+06	9.8834e+06	8.62776e+06	isoleucine biosynthetic process [GO:0009097]; valine biosynthetic process [GO:0009099]		acetolactate synthase activity [GO:0003984]; acetolactate synthase regulator activity [GO:1990610]
D0CCF9	Isochorismatase family protein OS=Acinetobacter baumannii (strain ATCC 19606 / DSM 30007 / CIP 70.34 / JCM 6841 / NBRC 109757 / NCIMB 12457 / NCTC 12156 / 81) OX=575584 GN=HMPREF0010_02439 PE=4 SV=1	0	48.966	23	4	33	4	4.69221e+06	6.07495e+06	6.53093e+06	6.20014e+06	3.63612e+06	5.23937e+06	5.39935e+06	5.17085e+06			hydrolase activity [GO:0016787]
D0CFA8	GroES-like protein OS=Acinetobacter baumannii (strain ATCC 19606 / DSM 30007 / CIP 70.34 / JCM 6841 / NBRC 109757 / NCIMB 12457 / NCTC 12156 / 81) OX=575584 GN=HMPREF0010_03399 PE=3 SV=1	0	48.818	22	5	48	5	1.2376e+07	1.46472e+07	1.77834e+07	1.94034e+07	1.51918e+07	1.33445e+07	1.38749e+07	1.72295e+07			oxidoreductase activity [GO:0016491]; zinc ion binding [GO:0008270]
D0CB51	Probable peptidoglycan glycosyltransferase FtsW OS=Acinetobacter baumannii (strain ATCC 19606 / DSM 30007 / CIP 70.34 / JCM 6841 / NBRC 109757 / NCIMB 12457 / NCTC 12156 / 81) OX=575584 GN=ftsW PE=3 SV=1	0	48.813	15	5	41	5	1.56027e+07	1.53807e+07	20415009	20616337	1.8101e+07	1.91738e+07	2.1159e+07	2.04632e+07	cell wall organization [GO:0071555]; FtsZ-dependent cytokinesis [GO:0043093]; peptidoglycan biosynthetic process [GO:0009252]; regulation of cell shape [GO:0008360]	cell division site [GO:0032153]; integral component of plasma membrane [GO:0005887]	peptidoglycan glycosyltransferase activity [GO:0008955]
D0CAZ0	IclR helix-turn-helix domain protein OS=Acinetobacter baumannii (strain ATCC 19606 / DSM 30007 / CIP 70.34 / JCM 6841 / NBRC 109757 / NCIMB 12457 / NCTC 12156 / 81) OX=575584 GN=HMPREF0010_01920 PE=4 SV=1	0	48.743	36	7	60	7	6.86465e+06	6.74643e+06	1.03021e+07	1.41563e+07	1.10599e+07	8.13383e+06	1.06924e+07	8.02556e+06	regulation of transcription, DNA-templated [GO:0006355]		DNA binding [GO:0003677]
D0CD08	50S ribosomal protein L24 OS=Acinetobacter baumannii (strain ATCC 19606 / DSM 30007 / CIP 70.34 / JCM 6841 / NBRC 109757 / NCIMB 12457 / NCTC 12156 / 81) OX=575584 GN=rplX PE=1 SV=1	0	48.689	68	6	33	6	3.80927e+07	4.52581e+07	46793798	6.99044e+07	4.14601e+07	3.92285e+07	4.14767e+07	4.3768e+07	translation [GO:0006412]	ribosome [GO:0005840]	rRNA binding [GO:0019843]; structural constituent of ribosome [GO:0003735]
D0CA36	Aldose 1-epimerase OS=Acinetobacter baumannii (strain ATCC 19606 / DSM 30007 / CIP 70.34 / JCM 6841 / NBRC 109757 / NCIMB 12457 / NCTC 12156 / 81) OX=575584 GN=mro PE=3 SV=1	0	48.631	36	7	45	7	7.85591e+06	7.33472e+06	9.02515e+06	1.18465e+07	9.41968e+06	8.81733e+06	9697626	8.20265e+06	hexose metabolic process [GO:0019318]		aldose 1-epimerase activity [GO:0004034]; carbohydrate binding [GO:0030246]
D0C9S2	Hemerythrin HHE cation binding domain protein OS=Acinetobacter baumannii (strain ATCC 19606 / DSM 30007 / CIP 70.34 / JCM 6841 / NBRC 109757 / NCIMB 12457 / NCTC 12156 / 81) OX=575584 GN=HMPREF0010_01385 PE=3 SV=1	0	48.622	32	4	41	4	7.63229e+06	6.88188e+06	9.93005e+06	1.20384e+07	1.27258e+07	1.11951e+07	1.08852e+07	1.3519e+07			metal ion binding [GO:0046872]
D0C5N8	ATP-dependent RNA helicase RhlB OS=Acinetobacter baumannii (strain ATCC 19606 / DSM 30007 / CIP 70.34 / JCM 6841 / NBRC 109757 / NCIMB 12457 / NCTC 12156 / 81) OX=575584 GN=rhlB PE=3 SV=1	0	48.617	34	10	42	10	7.25492e+06	7.78282e+06	9.538e+06	1.04982e+07	8.47157e+06	8.17839e+06	8.25399e+06	9.40796e+06	RNA catabolic process [GO:0006401]	cytoplasm [GO:0005737]	ATP binding [GO:0005524]; RNA binding [GO:0003723]; RNA helicase activity [GO:0003724]
D0CAE6	Histidine--tRNA ligase OS=Acinetobacter baumannii (strain ATCC 19606 / DSM 30007 / CIP 70.34 / JCM 6841 / NBRC 109757 / NCIMB 12457 / NCTC 12156 / 81) OX=575584 GN=hisS PE=3 SV=1	0	48.292	29	11	68	11	1.32777e+07	1.2876e+07	1.96683e+07	19119404	1.46974e+07	1.36013e+07	1.50497e+07	1.60774e+07	histidyl-tRNA aminoacylation [GO:0006427]	cytoplasm [GO:0005737]	ATP binding [GO:0005524]; histidine-tRNA ligase activity [GO:0004821]
D0C5Q7	Phospholipase, patatin family OS=Acinetobacter baumannii (strain ATCC 19606 / DSM 30007 / CIP 70.34 / JCM 6841 / NBRC 109757 / NCIMB 12457 / NCTC 12156 / 81) OX=575584 GN=HMPREF0010_00087 PE=4 SV=1	0	48.224	19	9	40	9	2.09225e+07	3.39079e+07	3.36569e+07	3.06704e+07	2.2177e+07	1.93757e+07	2.06557e+07	3.26413e+07	lipid catabolic process [GO:0016042]		triglyceride lipase activity [GO:0004806]
D0CC68	Lipoyl synthase OS=Acinetobacter baumannii (strain ATCC 19606 / DSM 30007 / CIP 70.34 / JCM 6841 / NBRC 109757 / NCIMB 12457 / NCTC 12156 / 81) OX=575584 GN=lipA PE=3 SV=1	0	48.131	23	7	54	7	3.197e+07	3.6407e+07	4.2777e+07	5.02652e+07	3.9664e+07	3.45176e+07	3.41261e+07	4.2748e+07	protein lipoylation [GO:0009249]	cytoplasm [GO:0005737]	4 iron, 4 sulfur cluster binding [GO:0051539]; lipoate synthase activity [GO:0016992]; lipoyl synthase activity (acting on glycine-cleavage complex H protein [GO:0102552]; lipoyl synthase activity (acting on pyruvate dehydrogenase E2 protein) [GO:0102553]; metal ion binding [GO:0046872]
D0C9K7	3-oxoacyl-[acyl-carrier-protein] reductase OS=Acinetobacter baumannii (strain ATCC 19606 / DSM 30007 / CIP 70.34 / JCM 6841 / NBRC 109757 / NCIMB 12457 / NCTC 12156 / 81) OX=575584 GN=fabG PE=3 SV=1	0	48.109	28	5	43	5	2.7456e+07	4.51505e+07	4.83588e+07	1.37689e+08	7.93791e+07	3.91501e+07	2.89242e+07	4.06746e+07	fatty acid biosynthetic process [GO:0006633]		3-oxoacyl-[acyl-carrier-protein] reductase (NADPH) activity [GO:0004316]; 3-oxo-glutaryl-[acp] methyl ester reductase activity [GO:0102131]; 3-oxo-pimeloyl-[acp] methyl ester reductase activity [GO:0102132]; NAD binding [GO:0051287]
D0C7E7	TPP-dependent acetoin dehydrogenase complex, E1 component, beta subunit OS=Acinetobacter baumannii (strain ATCC 19606 / DSM 30007 / CIP 70.34 / JCM 6841 / NBRC 109757 / NCIMB 12457 / NCTC 12156 / 81) OX=575584 GN=acoB PE=4 SV=1	0	48.068	28	6	46	6	6.51385e+06	5.96674e+06	6.72747e+06	9.35604e+06	9.42827e+06	9.53159e+06	1.01239e+07	9.7178e+06			oxidoreductase activity [GO:0016491]
D0C7M8	Glutathione S-transferase, N-terminal domain protein OS=Acinetobacter baumannii (strain ATCC 19606 / DSM 30007 / CIP 70.34 / JCM 6841 / NBRC 109757 / NCIMB 12457 / NCTC 12156 / 81) OX=575584 GN=HMPREF0010_00758 PE=4 SV=1	0	48.028	47	10	41	10	7.60018e+07	9.48283e+07	1.08663e+08	1.03621e+08	9.07519e+07	7.13117e+07	7.81396e+07	1.0045e+08	glutathione metabolic process [GO:0006749]		transferase activity [GO:0016740]
D0CD17	Protein translocase subunit SecY OS=Acinetobacter baumannii (strain ATCC 19606 / DSM 30007 / CIP 70.34 / JCM 6841 / NBRC 109757 / NCIMB 12457 / NCTC 12156 / 81) OX=575584 GN=secY PE=3 SV=1	0	47.952	15	11	92	11	2.54488e+08	3.00125e+08	350613873	3.75017e+08	3.23492e+08	3.24928e+08	3.4554e+08	3.94801e+08	intracellular protein transmembrane transport [GO:0065002]; protein targeting [GO:0006605]; protein transport by the Sec complex [GO:0043952]	integral component of membrane [GO:0016021]; plasma membrane [GO:0005886]
D0CAD9	Rhodanese-like protein OS=Acinetobacter baumannii (strain ATCC 19606 / DSM 30007 / CIP 70.34 / JCM 6841 / NBRC 109757 / NCIMB 12457 / NCTC 12156 / 81) OX=575584 GN=HMPREF0010_01719 PE=4 SV=1	0	47.942	38	6	101	6	8.00138e+08	7.39221e+08	1.00194e+09	9.97037e+08	1.00618e+09	9.65843e+08	1.01656e+09	1.05075e+09
D0CDQ6	50S ribosomal protein L21 OS=Acinetobacter baumannii (strain ATCC 19606 / DSM 30007 / CIP 70.34 / JCM 6841 / NBRC 109757 / NCIMB 12457 / NCTC 12156 / 81) OX=575584 GN=rplU PE=1 SV=1	0	47.928	70	6	105	6	1.34917e+09	1.43236e+09	1.58579e+09	1.73564e+09	1.32448e+09	1.34246e+09	1.24624e+09	1.46936e+09	translation [GO:0006412]	ribosome [GO:0005840]	rRNA binding [GO:0019843]; structural constituent of ribosome [GO:0003735]
D0CFK0	Exodeoxyribonuclease III OS=Acinetobacter baumannii (strain ATCC 19606 / DSM 30007 / CIP 70.34 / JCM 6841 / NBRC 109757 / NCIMB 12457 / NCTC 12156 / 81) OX=575584 GN=xth PE=3 SV=1	0	47.872	26	7	52	7	1.57277e+07	1.69551e+07	2.28123e+07	2.61781e+07	2.22392e+07	2.07665e+07	2.26891e+07	2.16098e+07	DNA repair [GO:0006281]		exodeoxyribonuclease III activity [GO:0008853]
D0C5V7	Histidine kinase A domain protein OS=Acinetobacter baumannii (strain ATCC 19606 / DSM 30007 / CIP 70.34 / JCM 6841 / NBRC 109757 / NCIMB 12457 / NCTC 12156 / 81) OX=575584 GN=HMPREF0010_00137 PE=4 SV=1	0	47.801	21	6	35	6	4.00265e+06	4.09949e+06	5.30992e+06	6.1545e+06	4.92287e+06	4.79208e+06	5.04713e+06	5.49035e+06		cytoplasm [GO:0005737]	phosphorelay sensor kinase activity [GO:0000155]
D0CCM6	Cell division protein FtsL OS=Acinetobacter baumannii (strain ATCC 19606 / DSM 30007 / CIP 70.34 / JCM 6841 / NBRC 109757 / NCIMB 12457 / NCTC 12156 / 81) OX=575584 GN=ftsL PE=3 SV=1	0	47.766	62	5	53	5	1.93687e+07	2.20956e+07	2.56831e+07	2.7469e+07	2.58592e+07	2.41477e+07	2.53205e+07	26306685	FtsZ-dependent cytokinesis [GO:0043093]	cell division site [GO:0032153]; integral component of plasma membrane [GO:0005887]
D0C5S4	Sodium/glutamate symporter OS=Acinetobacter baumannii (strain ATCC 19606 / DSM 30007 / CIP 70.34 / JCM 6841 / NBRC 109757 / NCIMB 12457 / NCTC 12156 / 81) OX=575584 GN=gltS PE=3 SV=1	0	47.662	12	5	60	5	228796397	256978074	311836248	3.26744e+08	315461741	2.9218e+08	285739150	289663916	L-glutamate transmembrane transport [GO:0015813]	integral component of membrane [GO:0016021]; plasma membrane [GO:0005886]	glutamate:sodium symporter activity [GO:0015501]
D0CBL5	Tol-Pal system protein TolR OS=Acinetobacter baumannii (strain ATCC 19606 / DSM 30007 / CIP 70.34 / JCM 6841 / NBRC 109757 / NCIMB 12457 / NCTC 12156 / 81) OX=575584 GN=tolR PE=3 SV=1	0	47.594	43	7	61	7	4.50833e+07	5.20838e+07	52838312	5.70922e+07	5.98359e+07	5.65972e+07	5.04348e+07	5.76989e+07	cell cycle [GO:0007049]; cell division [GO:0051301]; protein transport [GO:0015031]	integral component of plasma membrane [GO:0005887]	transmembrane transporter activity [GO:0022857]
D0CBJ1	Uncharacterized protein OS=Acinetobacter baumannii (strain ATCC 19606 / DSM 30007 / CIP 70.34 / JCM 6841 / NBRC 109757 / NCIMB 12457 / NCTC 12156 / 81) OX=575584 GN=HMPREF0010_02121 PE=4 SV=1	0	47.163	29	5	41	5	12464682	1.29498e+07	1.76252e+07	1.63817e+07	1.2549e+07	1.16376e+07	13362044	1.21425e+07
D0CF68	Cation/acetate symporter ActP OS=Acinetobacter baumannii (strain ATCC 19606 / DSM 30007 / CIP 70.34 / JCM 6841 / NBRC 109757 / NCIMB 12457 / NCTC 12156 / 81) OX=575584 GN=actP PE=3 SV=1	0	47.041	12	8	68	8	1.50791e+08	1.87708e+08	2.10917e+08	2.17035e+08	2.76872e+08	2.42059e+08	2.28779e+08	3.22973e+08	sodium ion transport [GO:0006814]	integral component of membrane [GO:0016021]	symporter activity [GO:0015293]
D0C654	Glutamine--tRNA ligase OS=Acinetobacter baumannii (strain ATCC 19606 / DSM 30007 / CIP 70.34 / JCM 6841 / NBRC 109757 / NCIMB 12457 / NCTC 12156 / 81) OX=575584 GN=glnS PE=3 SV=1	0	46.866	27	9	34	9	8.84488e+06	9.61525e+06	7.28959e+06	1.39164e+07	1.28906e+07	3.72553e+06	9372505	1.25302e+07	glutaminyl-tRNA aminoacylation [GO:0006425]; glutamyl-tRNA aminoacylation [GO:0006424]	cytoplasm [GO:0005737]	ATP binding [GO:0005524]; glutamine-tRNA ligase activity [GO:0004819]
D0CCL7	Putative cadmium, cobalt and zinc/H(+)-K(+) antiporter OS=Acinetobacter baumannii (strain ATCC 19606 / DSM 30007 / CIP 70.34 / JCM 6841 / NBRC 109757 / NCIMB 12457 / NCTC 12156 / 81) OX=575584 GN=HMPREF0010_02497 PE=4 SV=1	0	46.813	24	6	35	6	8.31952e+06	9.54558e+06	1.31192e+07	1.17666e+07	1.12158e+07	1.12755e+07	1.24344e+07	1.15554e+07		integral component of membrane [GO:0016021]	cation transmembrane transporter activity [GO:0008324]
D0CAU2	Transporter, CPA2 family OS=Acinetobacter baumannii (strain ATCC 19606 / DSM 30007 / CIP 70.34 / JCM 6841 / NBRC 109757 / NCIMB 12457 / NCTC 12156 / 81) OX=575584 GN=HMPREF0010_01872 PE=3 SV=1	0	46.655	17	6	40	6	1.51493e+07	1.6354e+07	1.89403e+07	2.13742e+07	1.51891e+07	1.91022e+07	2.02966e+07	1.91328e+07	potassium ion transport [GO:0006813]	integral component of membrane [GO:0016021]	solute:proton antiporter activity [GO:0015299]
D0CF82	Glutathione S-transferase, C-terminal domain protein OS=Acinetobacter baumannii (strain ATCC 19606 / DSM 30007 / CIP 70.34 / JCM 6841 / NBRC 109757 / NCIMB 12457 / NCTC 12156 / 81) OX=575584 GN=HMPREF0010_03373 PE=4 SV=1	0	46.65	31	6	67	6	4.45419e+07	4.27078e+07	5.99443e+07	6.12251e+07	6.66115e+07	48547997	5.1915e+07	5.47624e+07	glutathione metabolic process [GO:0006749]		transferase activity [GO:0016740]
D0C7S8	Ribosomal RNA small subunit methyltransferase G OS=Acinetobacter baumannii (strain ATCC 19606 / DSM 30007 / CIP 70.34 / JCM 6841 / NBRC 109757 / NCIMB 12457 / NCTC 12156 / 81) OX=575584 GN=gidB PE=3 SV=1	0	46.625	44	9	47	9	1.30455e+07	1.34755e+07	1.43538e+07	2.01534e+07	1.71666e+07	1.63106e+07	1.61757e+07	2.19645e+07		cytoplasm [GO:0005737]	rRNA (guanine-N7-)-methyltransferase activity [GO:0070043]
D0CD51	Transglycosylase SLT domain protein OS=Acinetobacter baumannii (strain ATCC 19606 / DSM 30007 / CIP 70.34 / JCM 6841 / NBRC 109757 / NCIMB 12457 / NCTC 12156 / 81) OX=575584 GN=HMPREF0010_02681 PE=4 SV=1	0	46.545	18	9	38	9	4.3518e+06	4.64541e+06	6.1924e+06	6.77514e+06	6.12326e+06	5.77666e+06	5.01635e+06	4.90676e+06		periplasmic space [GO:0042597]	hydrolase activity, hydrolyzing O-glycosyl compounds [GO:0004553]
D0C9F9	Conserved TM helix OS=Acinetobacter baumannii (strain ATCC 19606 / DSM 30007 / CIP 70.34 / JCM 6841 / NBRC 109757 / NCIMB 12457 / NCTC 12156 / 81) OX=575584 GN=HMPREF0010_01272 PE=4 SV=1	0	46.495	11	5	62	5	1.11268e+08	1.06598e+08	1.53074e+08	1.34125e+08	2.08682e+08	1.66727e+08	1.75596e+08	1.9215e+08
D0CD19	30S ribosomal protein S13 OS=Acinetobacter baumannii (strain ATCC 19606 / DSM 30007 / CIP 70.34 / JCM 6841 / NBRC 109757 / NCIMB 12457 / NCTC 12156 / 81) OX=575584 GN=rpsM PE=1 SV=1	0	46.483	43	6	89	6	6.87588e+08	8.09604e+08	8.52313e+08	9.98828e+08	7.16173e+08	6.51726e+08	6.36199e+08	772858264	translation [GO:0006412]	ribosome [GO:0005840]	rRNA binding [GO:0019843]; structural constituent of ribosome [GO:0003735]; tRNA binding [GO:0000049]
D0C6G2	Ornithine carbamoyltransferase OS=Acinetobacter baumannii (strain ATCC 19606 / DSM 30007 / CIP 70.34 / JCM 6841 / NBRC 109757 / NCIMB 12457 / NCTC 12156 / 81) OX=575584 GN=argF PE=3 SV=1	0	46.226	32	10	75	10	2.88574e+07	2.88597e+07	3.30808e+07	3.57771e+07	2.99583e+07	3.21782e+07	3.04465e+07	3.37972e+07		cytoplasm [GO:0005737]	amino acid binding [GO:0016597]; ornithine carbamoyltransferase activity [GO:0004585]
D0CBV9	Glutamate-1-semialdehyde 2,1-aminomutase OS=Acinetobacter baumannii (strain ATCC 19606 / DSM 30007 / CIP 70.34 / JCM 6841 / NBRC 109757 / NCIMB 12457 / NCTC 12156 / 81) OX=575584 GN=hemL PE=3 SV=1	0	46.202	25	8	36	8	1.19729e+07	1.20074e+07	1.33869e+07	1.58981e+07	8.53702e+06	12799335	1.35623e+07	1.33973e+07	protoporphyrinogen IX biosynthetic process [GO:0006782]	cytoplasm [GO:0005737]	glutamate-1-semialdehyde 2,1-aminomutase activity [GO:0042286]; pyridoxal phosphate binding [GO:0030170]; transaminase activity [GO:0008483]
D0CG25	Ser/Thr phosphatase family protein OS=Acinetobacter baumannii (strain ATCC 19606 / DSM 30007 / CIP 70.34 / JCM 6841 / NBRC 109757 / NCIMB 12457 / NCTC 12156 / 81) OX=575584 GN=HMPREF0010_03705 PE=4 SV=1	0	46.172	34	7	59	7	1.59727e+07	1.71931e+07	2.15813e+07	1.6407e+07	2.01562e+07	1.98103e+07	1.99949e+07	2.09264e+07			hydrolase activity [GO:0016787]
D0CDM6	Aromatic amino acid transport protein AroP OS=Acinetobacter baumannii (strain ATCC 19606 / DSM 30007 / CIP 70.34 / JCM 6841 / NBRC 109757 / NCIMB 12457 / NCTC 12156 / 81) OX=575584 GN=aroP PE=4 SV=1	0	46.11	9	3	33	3	2.33105e+07	2.53604e+07	3.02566e+07	3.49674e+07	34285119	28563208	31154940	3.51486e+07	amino acid transport [GO:0006865]; transmembrane transport [GO:0055085]	integral component of membrane [GO:0016021]
D0CAV2	RecBCD enzyme subunit RecB OS=Acinetobacter baumannii (strain ATCC 19606 / DSM 30007 / CIP 70.34 / JCM 6841 / NBRC 109757 / NCIMB 12457 / NCTC 12156 / 81) OX=575584 GN=recB PE=3 SV=1	0	46.087	10	11	35	11	6.85393e+06	8.15963e+06	7.89347e+06	9.30171e+06	7.69041e+06	6.79041e+06	7.77158e+06	7.3444e+06	double-strand break repair via homologous recombination [GO:0000724]		ATP binding [GO:0005524]; DNA binding [GO:0003677]; DNA helicase activity [GO:0003678]; exodeoxyribonuclease V activity [GO:0008854]; magnesium ion binding [GO:0000287]
D0CF20	Transcriptional regulator, TetR family OS=Acinetobacter baumannii (strain ATCC 19606 / DSM 30007 / CIP 70.34 / JCM 6841 / NBRC 109757 / NCIMB 12457 / NCTC 12156 / 81) OX=575584 GN=HMPREF0010_03350 PE=4 SV=1	0	46.083	30	7	55	7	36047548	4.609e+07	5.27824e+07	62454486	5.09143e+07	4.37446e+07	4.3424e+07	4.7798e+07			DNA binding [GO:0003677]
D0C800	Acyltransferase OS=Acinetobacter baumannii (strain ATCC 19606 / DSM 30007 / CIP 70.34 / JCM 6841 / NBRC 109757 / NCIMB 12457 / NCTC 12156 / 81) OX=575584 GN=HMPREF0010_00880 PE=4 SV=1	0	45.904	43	7	44	7	24024528	2.43988e+07	2.99806e+07	3.35608e+07	2.63949e+07	24970145	2.59741e+07	3.17783e+07			transferase activity, transferring acyl groups [GO:0016746]
D0C8W2	Carbonic anhydrase OS=Acinetobacter baumannii (strain ATCC 19606 / DSM 30007 / CIP 70.34 / JCM 6841 / NBRC 109757 / NCIMB 12457 / NCTC 12156 / 81) OX=575584 GN=cah PE=3 SV=1	0	45.608	33	5	31	5	8.74446e+06	6.91905e+06	9.01669e+06	1.30146e+07	1.56231e+07	1.4043e+07	1.423e+07	1.36854e+07	carbon utilization [GO:0015976]		carbonate dehydratase activity [GO:0004089]; zinc ion binding [GO:0008270]
D0C6N7	Uncharacterized protein OS=Acinetobacter baumannii (strain ATCC 19606 / DSM 30007 / CIP 70.34 / JCM 6841 / NBRC 109757 / NCIMB 12457 / NCTC 12156 / 81) OX=575584 GN=HMPREF0010_00417 PE=4 SV=1	0	45.596	20	7	39	7	4.09063e+06	4.05162e+06	5.19893e+06	4.8149e+06	8.63126e+06	7.65362e+06	8.37411e+06	9.63457e+06
D0CB98	DNA polymerase IV OS=Acinetobacter baumannii (strain ATCC 19606 / DSM 30007 / CIP 70.34 / JCM 6841 / NBRC 109757 / NCIMB 12457 / NCTC 12156 / 81) OX=575584 GN=dinB PE=3 SV=1	0	45.522	19	5	30	5	8.23062e+06	9862765	1.15428e+07	1.21668e+07	9.08849e+06	8.61024e+06	9.08435e+06	1.00778e+07	DNA-dependent DNA replication [GO:0006261]; DNA repair [GO:0006281]	cytoplasm [GO:0005737]	damaged DNA binding [GO:0003684]; DNA-directed DNA polymerase activity [GO:0003887]; magnesium ion binding [GO:0000287]
D0CA66	Exopolyphosphatase OS=Acinetobacter baumannii (strain ATCC 19606 / DSM 30007 / CIP 70.34 / JCM 6841 / NBRC 109757 / NCIMB 12457 / NCTC 12156 / 81) OX=575584 GN=ppx PE=3 SV=1	0	45.49	24	9	58	9	1.76102e+07	1.84661e+07	2.11647e+07	2.54117e+07	1.80041e+07	1.74084e+07	1.94649e+07	2.08295e+07	phosphorus metabolic process [GO:0006793]		exopolyphosphatase activity [GO:0004309]
D0C9A2	Arginine biosynthesis bifunctional protein ArgJ OS=Acinetobacter baumannii (strain ATCC 19606 / DSM 30007 / CIP 70.34 / JCM 6841 / NBRC 109757 / NCIMB 12457 / NCTC 12156 / 81) OX=575584 GN=argJ PE=3 SV=1	0	45.416	27	9	56	9	1.04525e+07	1.28746e+07	1.30397e+07	1.66493e+07	1.95218e+07	1.51612e+07	1.7553e+07	2.05519e+07	arginine biosynthetic process [GO:0006526]	cytoplasm [GO:0005737]	acetyl-CoA:L-glutamate N-acetyltransferase activity [GO:0004042]; glutamate N-acetyltransferase activity [GO:0004358]; methione N-acyltransferase activity [GO:0103045]
D0CFK7	D-alanine--D-alanine ligase OS=Acinetobacter baumannii (strain ATCC 19606 / DSM 30007 / CIP 70.34 / JCM 6841 / NBRC 109757 / NCIMB 12457 / NCTC 12156 / 81) OX=575584 GN=ddl PE=3 SV=1	0	45.407	28	7	53	7	1.11125e+07	12031885	1.16434e+07	1.61337e+07	15899349	1.39299e+07	1.49466e+07	1.4899e+07	cell wall organization [GO:0071555]; peptidoglycan biosynthetic process [GO:0009252]; regulation of cell shape [GO:0008360]	cytoplasm [GO:0005737]	ATP binding [GO:0005524]; D-alanine-D-alanine ligase activity [GO:0008716]; metal ion binding [GO:0046872]
D0CDJ9	Threonine ammonia-lyase OS=Acinetobacter baumannii (strain ATCC 19606 / DSM 30007 / CIP 70.34 / JCM 6841 / NBRC 109757 / NCIMB 12457 / NCTC 12156 / 81) OX=575584 GN=ilvA PE=3 SV=1	0	45.379	22	7	37	7	8.11899e+06	7.1542e+06	8.6331e+06	1.05953e+07	9.6868e+06	8.35644e+06	8.16751e+06	7.88574e+06	threonine catabolic process [GO:0006567]		L-serine ammonia-lyase activity [GO:0003941]; L-threonine ammonia-lyase activity [GO:0004794]
D0CE10	HMA domain-containing protein OS=Acinetobacter baumannii (strain ATCC 19606 / DSM 30007 / CIP 70.34 / JCM 6841 / NBRC 109757 / NCIMB 12457 / NCTC 12156 / 81) OX=575584 GN=HMPREF0010_02990 PE=4 SV=1	0	45.312	19	5	46	5	3.25905e+07	3.0688e+07	4.50297e+07	46557641	39994833	3.70453e+07	3.68296e+07	38686557		integral component of membrane [GO:0016021]	cation transmembrane transporter activity [GO:0008324]; metal ion binding [GO:0046872]
D0CAB0	tRNA-dihydrouridine(20/20a) synthase OS=Acinetobacter baumannii (strain ATCC 19606 / DSM 30007 / CIP 70.34 / JCM 6841 / NBRC 109757 / NCIMB 12457 / NCTC 12156 / 81) OX=575584 GN=dusA PE=3 SV=1	0	45.276	23	6	30	6	8.42105e+06	8.43429e+06	1.16479e+07	1.26613e+07	1.07804e+07	1.18532e+07	1.16684e+07	1.24706e+07			flavin adenine dinucleotide binding [GO:0050660]; FMN binding [GO:0010181]; tRNA binding [GO:0000049]; tRNA-dihydrouridine20 synthase activity [GO:0102264]
D0CCX5	Intermembrane phospholipid transport system permease protein MlaE OS=Acinetobacter baumannii (strain ATCC 19606 / DSM 30007 / CIP 70.34 / JCM 6841 / NBRC 109757 / NCIMB 12457 / NCTC 12156 / 81) OX=575584 GN=ttg PE=3 SV=1	0	45.227	25	6	45	6	7.15797e+07	72321361	9.77276e+07	1.02929e+08	9.18907e+07	8.57065e+07	8.96847e+07	9.02487e+07		ATP-binding cassette (ABC) transporter complex [GO:0043190]
D0CDZ4	Site-specific recombinase, phage integrase family OS=Acinetobacter baumannii (strain ATCC 19606 / DSM 30007 / CIP 70.34 / JCM 6841 / NBRC 109757 / NCIMB 12457 / NCTC 12156 / 81) OX=575584 GN=HMPREF0010_02974 PE=4 SV=1	0	45.108	23	8	55	8	1.61453e+07	1.61841e+07	1.8297e+07	20929412	1.59554e+07	1.60262e+07	1.38834e+07	1.61109e+07	DNA integration [GO:0015074]; DNA recombination [GO:0006310]; establishment of integrated proviral latency [GO:0075713]; viral entry into host cell [GO:0046718]; viral genome integration into host DNA [GO:0044826]		DNA binding [GO:0003677]
D0CD94	LPS glycosyltransferase OS=Acinetobacter baumannii (strain ATCC 19606 / DSM 30007 / CIP 70.34 / JCM 6841 / NBRC 109757 / NCIMB 12457 / NCTC 12156 / 81) OX=575584 GN=HMPREF0010_02724 PE=4 SV=1	0	45.104	33	8	56	8	1.71378e+07	1.50536e+07	2.25418e+07	2.12784e+07	2.22125e+07	1.92352e+07	2.07607e+07	2.2676e+07			transferase activity [GO:0016740]
D0C9F2	NADH-quinone oxidoreductase subunit N OS=Acinetobacter baumannii (strain ATCC 19606 / DSM 30007 / CIP 70.34 / JCM 6841 / NBRC 109757 / NCIMB 12457 / NCTC 12156 / 81) OX=575584 GN=nuoN PE=3 SV=1	0	45.041	15	6	69	6	236370490	2.81722e+08	3.25949e+08	3.29973e+08	2.43577e+08	2.69323e+08	2.99609e+08	3.55952e+08	ATP synthesis coupled electron transport [GO:0042773]	integral component of membrane [GO:0016021]; plasma membrane [GO:0005886]	NADH dehydrogenase (ubiquinone) activity [GO:0008137]; quinone binding [GO:0048038]
D0CCK5	Transcriptional regulatory protein OmpR OS=Acinetobacter baumannii (strain ATCC 19606 / DSM 30007 / CIP 70.34 / JCM 6841 / NBRC 109757 / NCIMB 12457 / NCTC 12156 / 81) OX=575584 GN=ompR PE=4 SV=1	0	44.972	36	8	57	8	1.60581e+07	1.89016e+07	2.14319e+07	1.90899e+07	2.35081e+07	2.1175e+07	2.00615e+07	2.35726e+07	phosphorelay signal transduction system [GO:0000160]; regulation of transcription, DNA-templated [GO:0006355]		DNA binding [GO:0003677]
D0CFP1	Uncharacterized protein OS=Acinetobacter baumannii (strain ATCC 19606 / DSM 30007 / CIP 70.34 / JCM 6841 / NBRC 109757 / NCIMB 12457 / NCTC 12156 / 81) OX=575584 GN=HMPREF0010_03571 PE=4 SV=1	0	44.724	33	6	24	6	6.504e+06	6.73002e+06	8.14122e+06	9.06257e+06	8.66665e+06	9.20551e+06	7.6205e+06	8.62422e+06
D0CBS6	Glutamate 5-kinase OS=Acinetobacter baumannii (strain ATCC 19606 / DSM 30007 / CIP 70.34 / JCM 6841 / NBRC 109757 / NCIMB 12457 / NCTC 12156 / 81) OX=575584 GN=proB PE=3 SV=1	0	44.702	28	6	32	6	2.99128e+07	3.09705e+07	4.32305e+07	4.99998e+07	7.21771e+07	4.92924e+07	4.0033e+07	5.48289e+07	L-proline biosynthetic process [GO:0055129]	cytoplasm [GO:0005737]	ATP binding [GO:0005524]; glutamate 5-kinase activity [GO:0004349]; RNA binding [GO:0003723]
D0C7K6	Uncharacterized protein OS=Acinetobacter baumannii (strain ATCC 19606 / DSM 30007 / CIP 70.34 / JCM 6841 / NBRC 109757 / NCIMB 12457 / NCTC 12156 / 81) OX=575584 GN=HMPREF0010_00736 PE=4 SV=1	0	44.68	46	3	38	3	1.07049e+07	1.58077e+07	2.02343e+07	2.60284e+07	2.1335e+07	1.68824e+07	1.57365e+07	1.81081e+07
D0CCV2	Uncharacterized protein OS=Acinetobacter baumannii (strain ATCC 19606 / DSM 30007 / CIP 70.34 / JCM 6841 / NBRC 109757 / NCIMB 12457 / NCTC 12156 / 81) OX=575584 GN=HMPREF0010_02582 PE=4 SV=1	0	44.622	37	4	52	4	97880510	1.08618e+08	129533064	1.32101e+08	98370422	9.94329e+07	1.03014e+08	9.59485e+07
D0CCQ7	4-hydroxy-3-methylbut-2-enyl diphosphate reductase OS=Acinetobacter baumannii (strain ATCC 19606 / DSM 30007 / CIP 70.34 / JCM 6841 / NBRC 109757 / NCIMB 12457 / NCTC 12156 / 81) OX=575584 GN=ispH PE=3 SV=1	0	44.528	37	8	45	8	7.65043e+06	8.87392e+06	1.01742e+07	1.14668e+07	9.86446e+06	8.03326e+06	8.71398e+06	9.62852e+06	dimethylallyl diphosphate biosynthetic process [GO:0050992]; isopentenyl diphosphate biosynthetic process, methylerythritol 4-phosphate pathway [GO:0019288]; terpenoid biosynthetic process [GO:0016114]		4-hydroxy-3-methylbut-2-en-1-yl diphosphate reductase activity [GO:0051745]; 4 iron, 4 sulfur cluster binding [GO:0051539]; metal ion binding [GO:0046872]
D0C9C1	Methionine synthase, vitamin-B12 independent OS=Acinetobacter baumannii (strain ATCC 19606 / DSM 30007 / CIP 70.34 / JCM 6841 / NBRC 109757 / NCIMB 12457 / NCTC 12156 / 81) OX=575584 GN=HMPREF0010_01234 PE=4 SV=1	0	44.424	31	8	56	8	1.18147e+07	1.14415e+07	1.40094e+07	1.797e+07	17446330	1.39583e+07	1.48782e+07	1.69238e+07	methionine biosynthetic process [GO:0009086]; methylation [GO:0032259]		5-methyltetrahydropteroyltriglutamate-homocysteine S-methyltransferase activity [GO:0003871]; zinc ion binding [GO:0008270]
D0CAA0	Enoyl-CoA hydratase/isomerase family protein OS=Acinetobacter baumannii (strain ATCC 19606 / DSM 30007 / CIP 70.34 / JCM 6841 / NBRC 109757 / NCIMB 12457 / NCTC 12156 / 81) OX=575584 GN=HMPREF0010_01680 PE=3 SV=1	0	44.353	29	7	28	7	1.82265e+07	1.12018e+07	1.19689e+07	1.44941e+07	9.29901e+06	1.78647e+07	8.49485e+06	2.28939e+07			isomerase activity [GO:0016853]
D0CCP3	Pyridine nucleotide-disulfide oxidoreductase OS=Acinetobacter baumannii (strain ATCC 19606 / DSM 30007 / CIP 70.34 / JCM 6841 / NBRC 109757 / NCIMB 12457 / NCTC 12156 / 81) OX=575584 GN=HMPREF0010_02523 PE=4 SV=1	0	44.303	22	9	24	9	9.42481e+06	1.05738e+07	8.79082e+06	1.32421e+07	1.02732e+07	9.11238e+06	9.90537e+06	1.27468e+07			4 iron, 4 sulfur cluster binding [GO:0051539]; oxidoreductase activity [GO:0016491]
D0C9C7	Uncharacterized protein OS=Acinetobacter baumannii (strain ATCC 19606 / DSM 30007 / CIP 70.34 / JCM 6841 / NBRC 109757 / NCIMB 12457 / NCTC 12156 / 81) OX=575584 GN=HMPREF0010_01240 PE=4 SV=1	0	44.293	26	4	31	4	9.87618e+06	12103999	1.26822e+07	14146003	1.21955e+07	1.06783e+07	1.16592e+07	1.30056e+07
[truncated: 1,153 more rows]
