# Supplementary material for: Strategies for Rapid Identification of Acinetobacter baumannii Membrane Proteins and Polymyxin B’s Effects
Source: Front Cell Infect Microbiol. 2021 Sep 21;11:734578. doi: 10.3389/fcimb.2021.734578 (PMC8490878; doi:10.3389/fcimb.2021.734578)
Supplement: Supplementary file 8 [file Table_7.xlsx]

## Sheet: Volcano_data1621413966.84588
Supplementary Table 7 Label-free quantitative analysis of A. baumannii ATCC 19606 membrane proteins under polymyxin B pressure. Control groups: C1, C2, C3 and C4; polymyxin B groups: R1, R2, R3 and R4.
Accession	# Peptides	# PSMs	Score Sequest HT: Sequest HT	C1	C2	C3	C4	R1	R2	R3	R4	p.adjust	Fold.Change	Threshold
D0CAH3	49	1542	4954.71	8.7975e+09	8.83594e+09	8.75675e+09	9.45567e+09	8.74595e+09	9.26474e+09	1.16949e+10	1.0156e+10	0.0744648	1.18982	NoChange
D0C7J7	44	758	2483.84	2.09714e+09	2.05736e+09	2.11662e+09	2.31352e+09	1.87383e+09	1.9462e+09	2.45013e+09	2.50569e+09	0.106517	1.08839	NoChange
D0CBC3	39	720	2310.47	3.01861e+09	2.83695e+09	2.77911e+09	3.19446e+09	2.45738e+09	2.61729e+09	3.16507e+09	3.15936e+09	0.28171	1.02954	NoChange
D0CEK4	26	724	2444.03	3.9677e+09	3.87013e+09	4.04792e+09	4.12776e+09	3.27457e+09	3.52537e+09	4.17944e+09	4.59792e+09	0.273343	1.03411	NoChange
D0CEW0	43	657	2169.24	2.62612e+09	2.58081e+09	2.63154e+09	2.64879e+09	2.15851e+09	2.23308e+09	2.80051e+09	2.9262e+09	0.295281	1.02543	NoChange
D0CDS9	35	766	2418.22	4.91411e+09	4.77762e+09	4.89623e+09	5.51723e+09	4.33454e+09	4.5755e+09	5.45848e+09	5.60702e+09	0.215574	1.06151	NoChange
D0C7T1	44	633	2004.91	1.60783e+09	1.4992e+09	1.48529e+09	1.72212e+09	1.49304e+09	1.67601e+09	2.00147e+09	1.92926e+09	0.0292167	1.20105	NoChange
D0CEJ1	36	419	1372.43	5.06775e+08	5.22697e+08	5.04314e+08	5.74382e+08	5.15474e+08	5.78715e+08	7.18782e+08	6.35154e+08	0.022093	1.24082	NoChange
D0CDQ1	39	515	1518.93	1.61191e+09	1.57306e+09	1.58552e+09	1.7354e+09	1.39956e+09	1.46681e+09	1.77876e+09	1.77931e+09	0.221391	1.05473	NoChange
D0CDB7	31	395	1471.21	7.78779e+08	7.91096e+08	765405700	8.04434e+08	7.42733e+08	7.99265e+08	9.96422e+08	8.75542e+08	0.0744648	1.1626	NoChange
D0C630	56	344	1028.73	2.90524e+08	2.35974e+08	2.22411e+08	2.62041e+08	1.98142e+08	2.58549e+08	2.82586e+08	2.87553e+08	0.221391	1.08199	NoChange
D0CAR1	38	338	1096.39	4.4133e+08	4.14061e+08	4.32454e+08	422276766	3.45278e+08	3.32668e+08	4.66571e+08	5.37252e+08	0.310914	1.03555	NoChange
D0C764	35	471	1375.36	1.27948e+09	1.33135e+09	1.33237e+09	1.49388e+09	1.06823e+09	1.19856e+09	1.42513e+09	1.42111e+09	0.375564	1.00318	NoChange
D0CDY8	39	411	1346.28	7.95018e+08	7.68768e+08	7.6377e+08	8.34309e+08	6.77631e+08	7.56124e+08	9.25758e+08	8.72132e+08	0.106714	1.09003	NoChange
D0CDE5	30	562	1706.33	2.19875e+09	2330752958	2.29952e+09	2.62161e+09	1.86066e+09	2.16905e+09	2.59218e+09	2.4785e+09	0.290122	1.02697	NoChange
D0C9Q7	38	344	1114.06	4.55622e+08	4.10599e+08	3.99705e+08	4.46784e+08	3.34065e+08	3.65238e+08	4.39404e+08	4.67986e+08	0.405269	0.998196	NoChange
D0CD78	34	407	1325.25	1.10767e+09	1.06137e+09	1.05534e+09	1.14842e+09	8.93392e+08	9.85903e+08	1.19435e+09	1194312913	0.221391	1.03981	NoChange
D0CDD1	34	371	1278.73	3.76558e+08	3.3543e+08	3.32795e+08	3.74317e+08	3.41637e+08	4.0392e+08	4.69561e+08	5.18603e+08	0.00401429	1.29653	NoChange
D0C9E2	31	425	1305.97	1.18064e+09	1.1762e+09	1.22722e+09	1.34739e+09	8.45356e+08	9.15958e+08	1.07588e+09	1.1579e+09	0.0698941	0.863419	NoChange
D0C6M9	39	380	1170.79	5.82519e+08	5.69861e+08	5.51742e+08	6.09293e+08	5.14899e+08	6.07098e+08	7.3736e+08	6.69274e+08	0.0407446	1.1652	NoChange
D0CF43	38	363	1199.75	3.08045e+08	3.07326e+08	2.94665e+08	3.48235e+08	3.09996e+08	3.39774e+08	4.0429e+08	3.72245e+08	0.0346227	1.21528	NoChange
D0C5Z5	14	445	1757.55	4.62833e+09	4.61156e+09	4.52767e+09	4.70618e+09	3.71145e+09	3.89591e+09	4.79893e+09	4.93489e+09	0.380312	0.999494	NoChange
D0C6H3	37	421	1332.04	4.12734e+09	3.06928e+09	2.92209e+09	3.31525e+09	3.03892e+09	2.97292e+09	3.73267e+09	3.83421e+09	0.259241	1.07955	NoChange
D0C9E5	30	346	1216.45	5.83877e+08	5.38916e+08	5.43619e+08	6.26938e+08	3.829e+08	4.08499e+08	4.92796e+08	5.48288e+08	0.0292167	0.850037	NoChange
D0C9M4	30	450	1437.48	1.52039e+09	1.48134e+09	1.50031e+09	1.69638e+09	1.25224e+09	1.29678e+09	1.59395e+09	1.61637e+09	0.42584	0.992059	NoChange
D0CDQ0	25	432	1401.61	2.68426e+09	2646267406	2.6234e+09	2.99458e+09	2.51613e+09	3.02441e+09	3.47121e+09	3.37105e+09	0.0297011	1.20714	NoChange
D0CCY6	36	249	811.3	1.42943e+08	1.33082e+08	1.43274e+08	1.54276e+08	1.35294e+08	1.38452e+08	162708635	1.90469e+08	0.0596715	1.16356	NoChange
D0C5T3	36	316	994.16	3.66719e+08	3.68505e+08	3.71528e+08	4.15017e+08	3.27255e+08	3.62782e+08	4.15172e+08	4.15566e+08	0.193662	1.06939	NoChange
D0C7S3	25	305	1121.14	8.36264e+08	8.15651e+08	8.44838e+08	9.36522e+08	7.39923e+08	7.86416e+08	9.08253e+08	9.57055e+08	0.229255	1.05623	NoChange
D0C7H9	31	333	1018.27	7.16328e+08	6.633e+08	674124467	8.27835e+08	6.41649e+08	7.26671e+08	8.44187e+08	7.63616e+08	0.178476	1.10875	NoChange
D0CDE3	16	366	1422.63	1.76073e+09	1.69265e+09	1.7106e+09	1.78452e+09	1.51748e+09	1.54944e+09	1.92863e+09	1.80852e+09	0.278675	1.04703	NoChange
D0CG03	22	378	1113.32	2.03883e+09	2.13862e+09	2.16564e+09	2.64101e+09	1.93709e+09	2.0609e+09	2.41318e+09	2.35479e+09	0.290122	1.04722	NoChange
D0CB85	22	706	2242.91	4524143016	4.64114e+09	4.71146e+09	5.568e+09	4.36176e+09	4.89146e+09	5.59817e+09	5.35474e+09	0.16229	1.11445	NoChange
D0CFK2	36	306	875.76	3.15856e+08	3.06061e+08	3.10026e+08	3.60096e+08	3.04969e+08	3.26483e+08	3.96226e+08	3.81773e+08	0.0439135	1.16674	NoChange
D0CDQ2	18	269	1006.15	6.84798e+08	7.29817e+08	7.50784e+08	7.70451e+08	583926862	6.2213e+08	7.19432e+08	6.8502e+08	0.346062	0.953199	NoChange
D0C629	31	257	828.97	1.51861e+08	1.34721e+08	1.32592e+08	1.45385e+08	1.26449e+08	1.31826e+08	1.62042e+08	1.65529e+08	0.080437	1.1065	NoChange
D0CEK6	30	397	1155.48	3.85224e+09	3.53219e+09	3.62845e+09	4.24762e+09	2.83711e+09	3.16375e+09	3.59014e+09	3.96798e+09	0.327069	0.947896	NoChange
D0C763	23	339	1207.42	1.65355e+09	1.6768e+09	1.65539e+09	1.71711e+09	1.22674e+09	1.33158e+09	1.58625e+09	1.53891e+09	0.193662	0.905626	NoChange
Q6RYW5	26	1233	3303.44	3.41724e+10	3.05129e+10	2.96618e+10	3.6132e+10	3.30885e+10	3.5592e+10	3.83643e+10	3.6911e+10	0.135139	1.19092	NoChange
D0C9R5	15	1413	4462.83	1.20467e+10	1.13211e+10	1.11831e+10	1.16391e+10	1.13232e+10	1.28457e+10	1.42667e+10	1.38544e+10	0.0730267	1.21258	NoChange
D0CDY2	36	224	604.38	1.34287e+08	1.31383e+08	1.30273e+08	1.44612e+08	7.66423e+07	8.35631e+07	1.0336e+08	1.07699e+08	0.000411477	0.730097	NoChange
D0C5X3	20	301	992.31	9.2869e+08	9.63637e+08	9.5667e+08	1.00214e+09	7.31478e+08	7.40109e+08	9.54707e+08	9.1911e+08	0.224835	0.926077	NoChange
D0CCN3	34	294	879.7	2.24614e+08	2.25923e+08	2.2719e+08	2.30127e+08	1.59224e+08	1.73229e+08	211908210	2.11217e+08	0.0619217	0.885765	NoChange
D0C7C2	27	240	756.65	2.24185e+08	2.12765e+08	2.2433e+08	2.50227e+08	2.11993e+08	2.38527e+08	2.71589e+08	2.59583e+08	0.0754749	1.15396	NoChange
D0CDG4	27	233	709.58	1.23787e+08	1.12951e+08	1.08594e+08	1.29858e+08	1.04445e+08	1.11065e+08	1.28922e+08	1.35418e+08	0.141226	1.08066	NoChange
D0C682	28	213	639.76	1.02787e+08	9.98257e+07	9.84342e+07	1.05697e+08	9.07692e+07	9.99467e+07	1.19725e+08	1.14434e+08	0.0660869	1.11562	NoChange
D0C8V9	31	240	695.1	2.05638e+08	1.96027e+08	1.87996e+08	2.29291e+08	1.54692e+08	1.66114e+08	2.04106e+08	1.91075e+08	0.218821	0.935878	NoChange
D0CAE4	20	373	1130.89	1.56522e+09	1.51686e+09	1.45076e+09	1.61106e+09	1.42466e+09	1.49421e+09	1.76283e+09	1.87075e+09	0.0609937	1.13901	NoChange
D0CAD2	25	217	705.43	2.53832e+08	2.33417e+08	2.35614e+08	2.79273e+08	2.90295e+08	3.11015e+08	3.58835e+08	3.58824e+08	0.00536225	1.41119	NoChange
D0CDN5	19	333	1098.92	1.45227e+09	1.84138e+09	1.3975e+09	1.61763e+09	1.42197e+09	1.74472e+09	1.96262e+09	1.38645e+09	0.290122	1.1163	NoChange
D0CCM7	28	256	748.32	4.58412e+08	4.00568e+08	3.88183e+08	5.12123e+08	3.39294e+08	3.96078e+08	4.69553e+08	4.49254e+08	0.395426	1.00539	NoChange
D0C7T2	23	153	462.57	1.2837e+08	1.18564e+08	1.20398e+08	1.22719e+08	6.0625e+07	6.69629e+07	7.26824e+07	7.62974e+07	0.00196488	0.604224	DOWN
D0CDH5	26	168	471.32	5.95922e+07	5.48593e+07	6.54103e+07	6.25177e+07	5.02066e+07	4.62333e+07	6.4365e+07	5.34319e+07	0.327069	0.944944	NoChange
D0C6Q5	14	167	623.51	2.51657e+08	2.60801e+08	2.66562e+08	2.80576e+08	2.08406e+08	220085113	2.42931e+08	2.75289e+08	0.313012	0.9552	NoChange
D0CEK8	15	514	1924.79	1.02245e+10	1.02002e+10	1.00689e+10	1.18287e+10	9.24802e+09	1.03258e+10	1.06312e+10	1.11613e+10	0.29596	1.05262	NoChange
D0CF66	24	168	508.58	9.3216e+07	9.44502e+07	9.66162e+07	9.47891e+07	7.96651e+07	8.14894e+07	1.08621e+08	1.02773e+08	0.260637	1.04411	NoChange
D0CE28	17	224	736.25	7.36765e+08	7.25028e+08	7.45181e+08	7.97614e+08	5.02604e+08	5.62225e+08	6.82903e+08	6.64243e+08	0.0439135	0.855194	NoChange
D0CEH8	14	180	688.67	4.33184e+08	4.29918e+08	4.2499e+08	4.43752e+08	2.52376e+08	2.73724e+08	3.36544e+08	3.27446e+08	0.0034302	0.732245	NoChange
D0C9I8	10	208	804.38	5.37514e+08	5.01557e+08	4.50826e+08	5.08466e+08	4.23933e+08	4.29144e+08	5.31313e+08	5.98865e+08	0.215574	1.05563	NoChange
D0CAD4	16	148	497.76	7.87139e+07	7.39211e+07	7.56047e+07	8.18752e+07	7.97072e+07	92647636	1.06463e+08	1.07449e+08	0.00333807	1.32809	NoChange
D0CDN0	12	158	527.15	6.06165e+08	5.85032e+08	5.69401e+08	5.97278e+08	4.25865e+08	4.38591e+08	5.52224e+08	5.42139e+08	0.0848651	0.885698	NoChange
D0CF96	27	185	465.44	5.95545e+07	5.98666e+07	5.80866e+07	6.17689e+07	4.78729e+07	5.24742e+07	6.3679e+07	6.36933e+07	0.334126	1.01381	NoChange
D0C9D7	15	149	502.38	176989595	1.73382e+08	1.81529e+08	1.70943e+08	1.5438e+08	1.75394e+08	2.10358e+08	2.15466e+08	0.0631323	1.14072	NoChange
D0CAD3	19	116	412.56	41711439	3.82861e+07	3.82998e+07	4.22147e+07	4.65749e+07	53361746	6.3194e+07	6.34076e+07	0.000540661	1.50334	UP
D0C5Z4	15	314	811.88	2.02198e+09	1.81101e+09	1.85493e+09	1.8599e+09	1.42235e+09	1.51922e+09	1.78803e+09	1.99084e+09	0.327069	0.94659	NoChange
D0CAE5	18	191	618.61	8.88513e+08	9.21314e+08	9.31973e+08	1.0115e+09	7.58645e+08	8.25099e+08	960179241	9.72299e+08	0.398889	1.00131	NoChange
D0CCL6	24	161	466.78	7.43377e+07	7.57132e+07	8.14542e+07	8.08044e+07	6.01249e+07	6.41012e+07	7.92033e+07	7.89255e+07	0.300393	0.962046	NoChange
D0C7U4	20	183	573.87	3.39674e+08	3.13353e+08	3.17679e+08	3.64809e+08	2.63061e+08	2.90152e+08	3.37967e+08	3.5498e+08	0.430199	0.995842	NoChange
D0CFK8	15	174	510.06	2.32295e+08	2.22632e+08	2.19498e+08	2.5134e+08	1.8889e+08	1.8269e+08	2.4389e+08	2.44433e+08	0.433675	0.989775	NoChange
D0CB54	17	174	579.99	4.14048e+08	4.16207e+08	4.30972e+08	444480446	3.4431e+08	3.63533e+08	4.17948e+08	4.35923e+08	0.406442	0.97884	NoChange
D0CBL2	8	247	843.91	1.73557e+09	1.67761e+09	1.71079e+09	1.75604e+09	1.46777e+09	1.72889e+09	2.09283e+09	2.08915e+09	0.0439135	1.13802	NoChange
D0CFV5	18	136	438.23	5.54918e+07	5.35136e+07	5.22791e+07	61842579	4.54842e+07	5.63881e+07	6.33297e+07	6.46543e+07	0.0730267	1.09815	NoChange
D0C8Z9	17	159	460.14	1.43426e+08	1.38147e+08	1.40558e+08	1.50593e+08	1.23355e+08	1.21072e+08	1.51662e+08	1.63442e+08	0.262769	1.04093	NoChange
D0CA57	15	152	508.8	70450655	6.59309e+07	7.51293e+07	68685289	6.90562e+07	6.87978e+07	7.40462e+07	9.5959e+07	0.142152	1.17041	NoChange
D0CA50	14	195	649.66	4.45119e+08	3.16209e+08	3.46995e+08	3.87547e+08	3.78934e+08	5.04074e+08	5.73466e+08	4.53658e+08	0.0675555	1.36611	NoChange
D0CBJ4	14	136	478.25	254929935	2.59974e+08	2.56708e+08	2.7859e+08	2.1654e+08	2.46128e+08	2.83421e+08	2.97982e+08	0.14576	1.05951	NoChange
D0CBX9	11	119	399.37	7.17776e+07	7.03608e+07	6.95587e+07	7.64305e+07	6.39662e+07	6.41192e+07	7.84449e+07	8.7153e+07	0.0939664	1.08591	NoChange
D0C7W3	4	254	575.47	3.83438e+08	3.90615e+08	3.81686e+08	3.895e+08	3.65827e+08	3.2359e+08	3.80656e+08	3.94209e+08	0.398483	1.02099	NoChange
D0CBY0	12	134	443.92	6.02175e+07	6.20376e+07	6.87617e+07	6.69663e+07	7.53149e+07	8.80304e+07	1.11089e+08	1.10989e+08	0.00154543	1.57957	UP
D0CBQ1	15	235	710.42	6.95403e+08	6.76833e+08	6.8377e+08	7.55232e+08	6.20832e+08	6.79488e+08	7.84464e+08	7.67294e+08	0.173223	1.08632	NoChange
D0CE32	14	113	369	3.17686e+08	2.80102e+08	2.81279e+08	3.26043e+08	8.09581e+07	1.01661e+08	1.17349e+08	1.30662e+08	7.65538e-05	0.378418	DOWN
D0CAL2	11	125	429.33	1.22787e+08	1.16816e+08	1.10481e+08	1.27761e+08	9.80155e+07	9.7961e+07	1.1319e+08	1.14463e+08	0.29596	0.953071	NoChange
D0CF70	12	184	570.45	2.37218e+08	212163629	2.26864e+08	2.34573e+08	1.61405e+08	1.59254e+08	1.97306e+08	2.18701e+08	0.0730267	0.860563	NoChange
D0CFJ5	10	111	407.83	5.36226e+07	5.51867e+07	5.7632e+07	5.57219e+07	4.8526e+07	4.56181e+07	5.78219e+07	5.94221e+07	0.398072	1.01548	NoChange
D0CEV8	16	165	502.64	9.89896e+08	9.0178e+08	8.58023e+08	1.00613e+09	8.02299e+08	9.56665e+08	1132930584	1.17111e+09	0.0220415	1.14996	NoChange
D0CAU7	14	133	451.3	8.3379e+07	7.47574e+07	7.52887e+07	8.64073e+07	6.13532e+07	6.94045e+07	7.91065e+07	8.90382e+07	0.44221	0.994889	NoChange
D0C8Y4	12	135	443.23	2.31638e+08	2.3539e+08	2.2997e+08	2.52508e+08	1.79498e+08	1.99316e+08	2.38101e+08	2.45564e+08	0.28171	0.967485	NoChange
D0CEK7	6	181	699.14	1.02461e+09	1.21251e+09	1.27654e+09	1.21613e+09	9.99891e+08	1.0606e+09	1.25288e+09	1.15392e+09	0.396167	1.01125	NoChange
D0CCL5	16	124	349.27	2.22498e+08	2.10547e+08	1.87801e+08	2.6704e+08	1.52603e+08	168439036	2.06948e+08	1.95479e+08	0.106714	0.873039	NoChange
D0CBZ5	14	120	350.98	7.4506e+07	7.51331e+07	7.84231e+07	7.75668e+07	6.22041e+07	6.2399e+07	7.46028e+07	8.17885e+07	0.380312	0.979937	NoChange
D0C699	19	134	359.13	7.04576e+07	6.53275e+07	6.87603e+07	7.79529e+07	6.18632e+07	6.50394e+07	7.33835e+07	8.09765e+07	0.221391	1.06523	NoChange
D0CBQ0	14	124	405.69	83705805	7.98892e+07	8.13001e+07	86195803	8.16905e+07	8.76299e+07	1.02706e+08	1.17968e+08	0.00599034	1.25203	NoChange
D0CB28	22	164	425.8	1.67596e+08	1.60291e+08	1.55687e+08	1.90967e+08	1.53253e+08	1.69796e+08	1.91659e+08	1.96846e+08	0.0711381	1.13055	NoChange
D0CDJ2	14	124	372.11	5.86013e+07	5.50999e+07	4.98272e+07	5.10776e+07	4.11701e+07	4.42702e+07	5.67883e+07	5.66887e+07	0.398072	0.983768	NoChange
D0CDA0	18	94	264.37	3.25537e+07	3.76041e+07	3.59227e+07	4.14554e+07	3.81674e+07	3.77823e+07	4.40963e+07	4.39974e+07	0.0704523	1.19608	NoChange
D0CDB0	15	90	276.28	2.64939e+07	2.53129e+07	2.59481e+07	2.4351e+07	2.17978e+07	2.29739e+07	3.22233e+07	3.15291e+07	0.0954963	1.12096	NoChange
D0CA59	14	109	357.25	1.52786e+08	1.36877e+08	1.35421e+08	1.38487e+08	1.12866e+08	1.07593e+08	1.34922e+08	1.4289e+08	0.283078	0.943243	NoChange
D0CB42	15	116	354.88	60148160	5.5572e+07	5.79922e+07	6.45422e+07	5.30411e+07	5.97988e+07	7.16447e+07	7.47003e+07	0.016222	1.15708	NoChange
D0C7R3	12	92	254.63	3.6321e+07	3.46198e+07	3.55286e+07	3.82919e+07	2.93128e+07	3.11979e+07	4.0114e+07	3.8039e+07	0.331023	1.01973	NoChange
D0C6M4	10	114	368.06	3.15408e+08	321373746	3.39289e+08	4.00022e+08	2.95937e+08	2.94908e+08	3.61617e+08	3.54282e+08	0.367208	1.01826	NoChange
D0CF57	10	120	397.15	2.47716e+08	2.56196e+08	2.3944e+08	2.704e+08	2.23714e+08	2.33956e+08	2.59787e+08	2.58472e+08	0.328343	1.03601	NoChange
D0CEU6	9	103	374.73	3.66484e+08	3.76982e+08	3.90413e+08	4.25497e+08	3.44547e+08	3.53796e+08	423321360	4.51189e+08	0.178476	1.07677	NoChange
D0C5M1	13	126	424.97	2.28396e+08	2.07415e+08	2.04009e+08	2.15005e+08	1.89693e+08	2.11457e+08	2.42882e+08	2.5392e+08	0.0744648	1.12026	NoChange
D0CCP5	12	135	457.18	2.07326e+08	1.96291e+08	2.01447e+08	2.30357e+08	1.53657e+08	1.67825e+08	206615960	2.11848e+08	0.183057	0.942778	NoChange
D0CFM1	12	123	411.17	1.26271e+08	1.20945e+08	1.25746e+08	2.80998e+08	1.02094e+08	2.06329e+08	1.32047e+08	1.34533e+08	0.44221	0.96777	NoChange
D0CET8	16	136	407.2	3.40758e+08	3.16057e+08	3.2458e+08	3.58388e+08	2.77618e+08	290545677	3.29263e+08	3.51045e+08	0.433675	0.997864	NoChange
D0CAT6	10	105	351.8	5.40746e+07	6.27235e+07	5.92462e+07	6.23783e+07	4.43429e+07	4.87882e+07	6.58987e+07	6.57439e+07	0.449419	0.99646	NoChange
D0CCK4	14	103	321.83	8.97238e+07	8.20398e+07	8.38585e+07	8.15285e+07	7.11524e+07	6.87422e+07	8.51563e+07	8.69487e+07	0.42584	0.988137	NoChange
D0C6P0	13	107	354.1	2.97775e+08	2.86324e+08	293643376	3.36054e+08	2.56584e+08	2.8147e+08	3.26308e+08	320644244	0.26865	1.04535	NoChange
D0CBP4	14	89	274.47	55084297	4.71047e+07	5.02501e+07	4.77603e+07	4.05009e+07	3.84203e+07	5.00642e+07	5.33203e+07	0.357999	0.967461	NoChange
D0CFG6	15	112	329.43	7.81889e+07	7.65957e+07	7.41616e+07	7.52933e+07	5.89331e+07	6.31148e+07	7.74364e+07	87819281	0.438248	1.0004	NoChange
D0C6K0	7	91	339.28	6.54005e+07	6.80414e+07	7.12849e+07	6.55545e+07	5.48867e+07	5.79596e+07	6.86752e+07	69181059	0.430199	0.988975	NoChange
D0CB94	12	133	402.91	1.79104e+08	1.7325e+08	1.61182e+08	1.8574e+08	1.41638e+08	1.58615e+08	1.85269e+08	1.87241e+08	0.272425	1.02757	NoChange
D0CEK5	12	123	361.62	3.40148e+08	2.77595e+08	2.90416e+08	3.42082e+08	2.33617e+08	2.60081e+08	2.9938e+08	3.2575e+08	0.327069	0.954263	NoChange
D0CG24	10	117	382.95	597942966	5.6831e+08	5.61786e+08	6.05201e+08	5.14495e+08	6.16165e+08	7.15443e+08	714844783	0.0265961	1.16819	NoChange
D0CAK6	12	155	458.16	4.74272e+08	4.85729e+08	4.4757e+08	4.88937e+08	4.0187e+08	4.25176e+08	5.02354e+08	4.73492e+08	0.356576	1.01933	NoChange
D0C6H2	12	99	288.12	5.52156e+07	5.91077e+07	6.0958e+07	5.70409e+07	5.84963e+07	6.27012e+07	7.59661e+07	75999698	0.0220415	1.25143	NoChange
D0C6N1	15	110	285.46	8.32678e+07	7.50896e+07	7.84945e+07	8.01327e+07	6.71584e+07	6.12905e+07	8.6771e+07	8.57993e+07	0.414659	1.00901	NoChange
D0CAK5	5	119	477.04	7.85667e+08	8.68961e+08	8.42657e+08	7.80263e+08	750527520	8.2139e+08	9.00383e+08	8.85741e+08	0.22898	1.09813	NoChange
D0CA45	11	167	541.01	2.94735e+08	3.055e+08	3.09058e+08	3.37059e+08	2.67903e+08	2.62046e+08	3.2822e+08	3.26408e+08	0.361073	1.01658	NoChange
D0C5X2	12	128	392.58	2.88684e+08	2.74555e+08	2.66035e+08	2.86177e+08	2.25596e+08	2.26879e+08	2.89877e+08	3.00135e+08	0.44221	0.994798	NoChange
D0CFK5	10	90	293.99	8.6688e+07	9.8738e+07	1.05201e+08	1.06917e+08	9.65355e+07	9.32075e+07	1.07643e+08	1.00482e+08	0.295281	1.07911	NoChange
D0CBJ5	8	92	356.26	1.40959e+08	1.49311e+08	1.57117e+08	163926224	1.37436e+08	1.30201e+08	1.76483e+08	1.72885e+08	0.215574	1.07483	NoChange
D0CA73	11	95	359.31	1.52643e+08	143468898	205674679	1.49437e+08	1.2042e+08	1.10846e+08	163941218	1.5314e+08	0.29596	0.887696	NoChange
D0CAW6	8	103	325.97	8.55817e+07	8.51229e+07	9.49355e+07	95901026	7.45527e+07	7.23273e+07	9.00989e+07	93023812	0.380312	0.974189	NoChange
D0CAD0	11	148	432.23	7.13085e+08	6.77285e+08	7.12053e+08	6.78073e+08	6.7437e+08	6.91482e+08	8.39555e+08	8.46683e+08	0.0744648	1.17045	NoChange
D0C5P3	10	91	315.04	5.47449e+07	5.2049e+07	53716063	5.58978e+07	4.50635e+07	4.32122e+07	5.56552e+07	5.89287e+07	0.448494	0.998112	NoChange
D0CC21	16	54	128.31	1.72079e+07	1.58755e+07	1.70251e+07	1.98602e+07	6.35956e+06	7.56869e+06	9.59756e+06	1.0641e+07	0.000643052	0.515072	DOWN
D0CBQ4	14	105	260.26	2.67005e+07	2.09767e+07	2.0331e+07	2.67695e+07	2.85512e+07	3.51841e+07	3.85542e+07	4.89239e+07	0.00487839	1.69128	UP
D0C9S5	6	118	425.44	5.55106e+08	5.09209e+08	5.40313e+08	5.16037e+08	4.47552e+08	4.65976e+08	5.61646e+08	5.84829e+08	0.300393	1.03422	NoChange
D0CBJ7	11	110	336.5	57874040	5.69758e+07	5.96422e+07	5.98693e+07	5.02869e+07	5.09947e+07	6.44622e+07	6.70575e+07	0.211479	1.05629	NoChange
D0CER2	14	85	210.43	2.31326e+07	2.01719e+07	1.88668e+07	2.11793e+07	1.47909e+07	1.66284e+07	2.29263e+07	2.19046e+07	0.300393	0.966626	NoChange
D0CB11	12	124	358.57	250523219	2.29812e+08	2.37772e+08	2.56829e+08	2.13575e+08	2.17098e+08	2.89066e+08	2.7295e+08	0.126685	1.08379	NoChange
D0CCX9	9	80	292.78	8.33835e+07	84757850	8.49636e+07	9.67374e+07	6.94811e+07	82215189	9.42003e+07	9.31217e+07	0.278675	1.03449	NoChange
D0CFK9	8	76	272.98	6.78923e+07	6.33711e+07	6.40806e+07	6.74347e+07	6.26724e+07	7.2343e+07	8.7977e+07	1.01295e+08	0.00401429	1.30324	NoChange
D0CB10	6	377	1230.01	1.5743e+09	1.67932e+09	1.5616e+09	1.54708e+09	1.65956e+09	1.83608e+09	2.07617e+09	1.58497e+09	0.178476	1.21473	NoChange
D0C7N7	9	67	245.21	3.14184e+07	3.35729e+07	3.53325e+07	3.4845e+07	2.81975e+07	2.74301e+07	3.25162e+07	3.39515e+07	0.335112	0.96684	NoChange
D0CAE9	15	127	335.55	5.96467e+08	5.58658e+08	5.57288e+08	5.90776e+08	4.86298e+08	5.59455e+08	6.7196e+08	6.1339e+08	0.183752	1.08002	NoChange
D0C9E7	11	144	393.22	1.01001e+09	9.0577e+08	8.856e+08	1.06687e+09	7.51406e+08	8.90562e+08	9.97523e+08	1.10134e+09	0.276173	1.03018	NoChange
D0C5P8	10	84	242.86	3.93977e+07	2.98109e+07	2.82421e+07	3.48737e+07	2.32624e+07	2.74586e+07	3.48696e+07	3.77385e+07	0.42584	0.984803	NoChange
D0CD81	8	84	302.82	5.10278e+07	5.37504e+07	52579575	5.42212e+07	39651325	3.99927e+07	5.63134e+07	5.34831e+07	0.211479	0.948821	NoChange
D0CD38	8	76	241.54	9.44546e+07	8.9444e+07	8.91016e+07	8.52887e+07	7.66769e+07	7.11006e+07	9.6098e+07	9.94865e+07	0.380312	1.01815	NoChange
D0C9V7	15	75	212.98	6.07552e+07	6.19536e+07	6.05445e+07	6.84951e+07	4.701e+07	4.59801e+07	6.04894e+07	6.32712e+07	0.0744648	0.916271	NoChange
D0CDH6	12	69	188.64	2.04215e+07	2.32807e+07	2.41736e+07	2.45367e+07	1.64771e+07	1.69894e+07	1.89864e+07	2.13878e+07	0.0746868	0.85428	NoChange
D0CAM7	7	80	285.46	9.71843e+07	9.20479e+07	9.00282e+07	1.03128e+08	8.22098e+07	8.14138e+07	1.00401e+08	1.04227e+08	0.300393	1.02952	NoChange
D0CDS7	4	80	319.62	2.47934e+08	1.90931e+08	2.15719e+08	2.1556e+08	1.50772e+08	163295671	2.43276e+08	2.27986e+08	0.335112	0.948548	NoChange
D0CAU0	12	94	299.29	5.38883e+07	50732437	5.29142e+07	5.78832e+07	4.52838e+07	4.63957e+07	5.6467e+07	5.93102e+07	0.301122	1.02742	NoChange
D0CBE3	7	103	340.14	4.01478e+08	4.00291e+08	4.32439e+08	4.63731e+08	3.17788e+08	3.62848e+08	4.63616e+08	4.72138e+08	0.354866	1.00761	NoChange
D0CDF9	7	93	327.4	7.76604e+08	8.0258e+08	7.92919e+08	7.73936e+08	6.01988e+08	6.296e+08	8.30126e+08	8.19924e+08	0.380312	0.971196	NoChange
D0C683	12	95	277.57	7.49075e+07	7.51335e+07	7.3517e+07	8.37965e+07	5.52108e+07	6.66624e+07	7.97522e+07	8.14251e+07	0.290122	0.977861	NoChange
D0C9E0	6	106	366.72	8.1743e+08	8.97333e+08	9.43491e+08	9.623e+08	8.89341e+08	8.61172e+08	9.29744e+08	9.8279e+08	0.272425	1.09087	NoChange
D0CFI7	10	129	364.59	9.01945e+08	8.57916e+08	8.51363e+08	8.73833e+08	782106284	8.55611e+08	9.94845e+08	992846257	0.116702	1.11108	NoChange
D0C6L8	11	92	230.65	2.71122e+07	2.47198e+07	2.58554e+07	2.67257e+07	1.87441e+07	1.7462e+07	2.29174e+07	2.24993e+07	0.0418858	0.834825	NoChange
D0C7Q4	6	200	749.17	2.38573e+09	2.11306e+09	2.07079e+09	2.21637e+09	1.8166e+09	1.94318e+09	2.42505e+09	2.23873e+09	0.328895	1.02349	NoChange
D0C8W7	10	70	232.7	6.29564e+07	6.81945e+07	6.68455e+07	7.31214e+07	55334955	5.50404e+07	81348525	7.25724e+07	0.305867	1.0336	NoChange
D0C5T2	12	120	390.4	1.75279e+08	144057085	149838218	1.66933e+08	1.30221e+08	1.50192e+08	1.83085e+08	1.92971e+08	0.115698	1.09441	NoChange
D0CAA5	7	78	241.82	7.87549e+07	7.90031e+07	7.63872e+07	6.38522e+07	6.44481e+07	7.21142e+07	8.57474e+07	9.29016e+07	0.187557	1.11959	NoChange
D0CDJ7	7	88	267.65	8.34532e+07	9.57251e+07	1.05079e+08	1.08648e+08	8.9285e+07	7.92734e+07	1.05001e+08	1.0682e+08	0.356576	1.03463	NoChange
D0CA01	10	86	257.67	7.95053e+07	7.71909e+07	8.26172e+07	9.35186e+07	6.56445e+07	6.73704e+07	7.26146e+07	7.73157e+07	0.22898	0.915138	NoChange
D0C9E1	9	104	286.54	635994564	5.6849e+08	6.0159e+08	6.65766e+08	396997138	4.26679e+08	508204276	554199082	0.0225476	0.812221	NoChange
D0CF95	9	49	145.61	2.0647e+07	2.01033e+07	1.99841e+07	2.0139e+07	1.5039e+07	1.48554e+07	1.85364e+07	1.86507e+07	0.0593995	0.885347	NoChange
D0CCI1	11	94	249.96	9.36939e+07	8.45803e+07	8.97514e+07	9.21973e+07	7.15728e+07	6.58164e+07	9.08084e+07	9.73972e+07	0.308655	0.958768	NoChange
D0CB90	14	80	167.42	6.02631e+07	4.4149e+07	4.4454e+07	4.93352e+07	3.38454e+07	3.86641e+07	4.73924e+07	6.38409e+07	0.398889	0.972742	NoChange
D0CAT9	6	90	323.28	4.99245e+08	4.47451e+08	4.3884e+08	4.74768e+08	3.67733e+08	3.90565e+08	4.77505e+08	4.84469e+08	0.438248	0.985581	NoChange
D0CEK3	5	81	298.47	1.42616e+08	1.53641e+08	1.61668e+08	1.71512e+08	1.02279e+08	1.16957e+08	1.56658e+08	1.6188e+08	0.11161	0.900593	NoChange
D0C627	8	66	209.24	3.2394e+07	2.82191e+07	2.79569e+07	3.15026e+07	2.54907e+07	2.59277e+07	3.32367e+07	32605084	0.273343	1.04148	NoChange
D0CC38	10	74	180.98	1.92314e+07	1.91618e+07	2.0395e+07	2.31007e+07	1.54989e+07	1.58197e+07	1.93403e+07	2.03001e+07	0.156026	0.924993	NoChange
D0C7U9	6	111	319.52	1.0421e+09	8.69939e+08	9.46654e+08	1.11246e+09	7.38056e+08	8.86517e+08	1.0814e+09	1.09526e+09	0.334126	1.01566	NoChange
D0CC03	12	94	231.58	1.47736e+08	1.30136e+08	1.31476e+08	1.47984e+08	9.47616e+07	1.02458e+08	1.19502e+08	1.34022e+08	0.0439135	0.861216	NoChange
D0CB30	8	73	180.49	4.48121e+07	4.60252e+07	4.7717e+07	3.65071e+07	3.98763e+07	3.8462e+07	5.03119e+07	4.99298e+07	0.279384	1.08234	NoChange
D0C862	5	53	213.33	5.33271e+07	4.90871e+07	5.71745e+07	5.26965e+07	3.92332e+07	3.83976e+07	4.83503e+07	5.25935e+07	0.168905	0.893247	NoChange
D0C689	9	52	158.89	1.72215e+07	1.58724e+07	1.61682e+07	1.60217e+07	9.44708e+06	9.45847e+06	1.25509e+07	1.32927e+07	0.00373473	0.726034	NoChange
D0CAW4	8	81	270.22	8.14016e+07	6.45269e+07	6.94794e+07	8.61719e+07	5.44869e+07	6.80571e+07	8.95346e+07	8.81089e+07	0.29596	1.05058	NoChange
D0C832	7	67	207.43	1.43974e+08	1.54646e+08	158975957	1.75423e+08	1.10495e+08	1.18352e+08	1.36253e+08	1.3589e+08	0.0698941	0.848001	NoChange
D0CAC4	9	62	161.47	2.29925e+07	2.0289e+07	2.05329e+07	2.38841e+07	1.43396e+07	1.31501e+07	2.09333e+07	2.55934e+07	0.209112	0.882966	NoChange
D0CBK2	8	73	170.48	4.78574e+07	4.64582e+07	4.84611e+07	50570494	3.96938e+07	4.49021e+07	5.26066e+07	5.15795e+07	0.260537	1.04154	NoChange
D0C7M3	10	74	226.56	8.63529e+07	7.58984e+07	7.8214e+07	8.07041e+07	6.39841e+07	6.67697e+07	8.13832e+07	8.8858e+07	0.454107	0.996155	NoChange
D0CAM9	9	79	217.8	2.10241e+08	1.85252e+08	1.98028e+08	2.80893e+08	1.64143e+08	1.93968e+08	2.06274e+08	2.16151e+08	0.392756	0.95952	NoChange
D0CDT9	9	52	157.68	5.1233e+07	5.10522e+07	5.03985e+07	5.06441e+07	4.37915e+07	4.21452e+07	4.83412e+07	5.04061e+07	0.36535	0.975515	NoChange
D0CCL2	6	54	162.69	3.21874e+07	3.32323e+07	3.24993e+07	3.34434e+07	28729842	31745570	40653565	4.13634e+07	0.00599034	1.14917	NoChange
D0C769	11	66	145.86	1.07886e+07	1.11232e+07	1.02562e+07	1.1532e+07	1.0272e+07	1.12258e+07	1.52938e+07	1.36137e+07	0.00461337	1.22519	NoChange
D0CF72	11	60	129.16	1.10648e+07	9.40562e+06	9.64631e+06	9.49002e+06	8.15858e+06	8.25996e+06	1.12057e+07	10961425	0.345719	1.03265	NoChange
D0C8W5	12	59	135.34	9.72924e+06	9.83399e+06	8.74531e+06	1.03559e+07	7.73744e+06	7.68304e+06	9.82875e+06	1.03497e+07	0.276173	0.981616	NoChange
D0C9E6	8	102	265.67	3.86045e+08	3.36041e+08	3.4549e+08	4.1929e+08	2.74236e+08	3.25662e+08	4.36399e+08	4.37288e+08	0.225302	1.04612	NoChange
D0CB29	7	59	189.92	2.06623e+07	1.98887e+07	2.11289e+07	2.21282e+07	1.65113e+07	1.82449e+07	2.21885e+07	2.2693e+07	0.398072	1.01038	NoChange
D0C6S1	12	65	172.05	2.76168e+07	2.13024e+07	2.34021e+07	25758735	1.69535e+07	1.84845e+07	2.16595e+07	2.44599e+07	0.137481	0.88397	NoChange
D0C7G8	10	31	86.23	9.4956e+06	8.38168e+06	8.95631e+06	1.03556e+07	8.37497e+06	1.06396e+07	1.17295e+07	1.07318e+07	0.0697027	1.19341	NoChange
D0CD77	9	107	317.4	3.35545e+08	2.93972e+08	2.86534e+08	3.65971e+08	2.65949e+08	3.27361e+08	3.63e+08	3.50882e+08	0.187557	1.09181	NoChange
D0CEU0	7	71	214.29	5.21563e+07	4.57369e+07	4.71509e+07	49691587	3.15159e+07	3.34512e+07	4.16915e+07	4.4587e+07	0.0154598	0.824471	NoChange
D0CCP6	6	45	154.24	1.79179e+07	1.88872e+07	1.86955e+07	2.09181e+07	1.89725e+07	18340718	2.3172e+07	2.28542e+07	0.0439135	1.16737	NoChange
D0C5P5	8	61	146.53	1.71196e+07	1.62638e+07	1.77223e+07	2.1234e+07	1.13163e+07	1.18344e+07	1.51405e+07	1.71936e+07	0.039117	0.813132	NoChange
D0C9M0	7	77	213.42	1.17849e+08	1.48718e+08	1.29063e+08	1.78235e+08	1.41789e+08	1.72788e+08	1.88305e+08	1.8666e+08	0.0546512	1.29048	NoChange
D0C7R4	5	55	206.62	1.84136e+07	1.84399e+07	2.3325e+07	2.06114e+07	1.92841e+07	1.98606e+07	2.29972e+07	21495106	0.245945	1.10901	NoChange
D0C804	5	66	189.08	6.44629e+07	6.23913e+07	7.05985e+07	6.81056e+07	42233269	4.49266e+07	5.5704e+07	6.34496e+07	0.039117	0.821608	NoChange
D0C8Y3	6	68	252.69	1.15552e+08	1.06124e+08	1.10327e+08	1.15325e+08	8.09289e+07	8.21641e+07	1.07471e+08	1.07892e+08	0.0744648	0.899121	NoChange
D0CDB3	7	57	144.21	7.904e+06	1.01682e+07	12916860	1.7647e+07	1.39616e+07	1.44209e+07	1.59773e+07	1.58965e+07	0.147505	1.33982	NoChange
D0CBV1	7	62	190.41	1.41929e+08	1.2708e+08	1.26555e+08	1.49553e+08	107257990	1.22507e+08	1.43184e+08	1.40337e+08	0.398889	1.00615	NoChange
D0CCT5	9	72	164.79	3.04862e+07	2.85657e+07	2.89584e+07	2.88809e+07	2.44118e+07	2.6043e+07	3.23795e+07	3.42669e+07	0.168379	1.06301	NoChange
D0C7U1	4	56	204.99	365473786	3.63127e+08	400683471	3.61123e+08	309451881	305015794	371345740	4.02694e+08	0.447927	0.991349	NoChange
D0CA11	6	46	147.54	1.15511e+07	1.09102e+07	1.19e+07	1.09841e+07	9.362e+06	8.99228e+06	10424806	1.25023e+07	0.342681	0.96979	NoChange
D0CAX4	4	56	190.96	1.40752e+08	1.33291e+08	1.30741e+08	2.11486e+08	1.3806e+08	1.93236e+08	1.71211e+08	1.84176e+08	0.188036	1.20607	NoChange
D0CEL0	4	95	314.58	5.96231e+08	6.01808e+08	6.15273e+08	6.3254e+08	4.67644e+08	5.36761e+08	7.15083e+08	658437128	0.265102	1.029	NoChange
D0CCQ0	7	42	122.58	2.98362e+07	2.87737e+07	3.30623e+07	3.13754e+07	2.08555e+07	2.3629e+07	2.89139e+07	3.4156e+07	0.218821	0.920773	NoChange
D0CB51	5	41	129.67	1.8101e+07	1.91738e+07	2.1159e+07	2.04632e+07	1.56027e+07	1.53807e+07	20415009	20616337	0.335112	0.969057	NoChange
D0CD17	11	92	240.36	3.23492e+08	3.24928e+08	3.4554e+08	3.94801e+08	2.54488e+08	3.00125e+08	350613873	3.75017e+08	0.406442	0.979823	NoChange
D0CCM6	5	53	168.97	2.58592e+07	2.41477e+07	2.53205e+07	26306685	1.93687e+07	2.20956e+07	2.56831e+07	2.7469e+07	0.380312	0.989682	NoChange
D0C5S4	5	60	200.77	315461741	2.9218e+08	285739150	289663916	228796397	256978074	311836248	3.26744e+08	0.362038	1.00843	NoChange
D0CBL5	7	61	176.88	5.98359e+07	5.65972e+07	5.04348e+07	5.76989e+07	4.50833e+07	5.20838e+07	52838312	5.70922e+07	0.418882	0.990908	NoChange
D0CF68	8	68	188.8	2.76872e+08	2.42059e+08	2.28779e+08	3.22973e+08	1.50791e+08	1.87708e+08	2.10917e+08	2.17035e+08	0.0277445	0.764854	NoChange
D0CCL7	6	35	80.67	1.12158e+07	1.12755e+07	1.24344e+07	1.15554e+07	8.31952e+06	9.54558e+06	1.31192e+07	1.17666e+07	0.334378	0.970471	NoChange
D0CAU2	6	40	115.7	1.51891e+07	1.91022e+07	2.02966e+07	1.91328e+07	1.51493e+07	1.6354e+07	1.89403e+07	2.13742e+07	0.353392	1.03511	NoChange
D0CDM6	3	33	112.75	34285119	28563208	31154940	3.51486e+07	2.33105e+07	2.53604e+07	3.02566e+07	3.49674e+07	0.22898	0.935959	NoChange
D0CE10	5	46	140.63	39994833	3.70453e+07	3.68296e+07	38686557	3.25905e+07	3.0688e+07	4.50297e+07	46557641	0.217283	1.0727	NoChange
D0C9F2	6	69	224.23	2.43577e+08	2.69323e+08	2.99609e+08	3.55952e+08	236370490	2.81722e+08	3.25949e+08	3.29973e+08	0.262769	1.07143	NoChange
D0C8N6	6	26	79.89	1.85146e+07	1.84748e+07	1.97033e+07	2.7809e+07	8.88853e+06	1.07935e+07	1.0552e+07	1.16092e+07	0.00536225	0.533942	DOWN
D0CBE1	9	38	81.07	7.91248e+06	6.73288e+06	6.91874e+06	8.5498e+06	6.34152e+06	7.5366e+06	1.12985e+07	1.11104e+07	0.0676102	1.26295	NoChange
D0CCM1	6	48	144.44	3.37904e+07	3.86707e+07	3.99884e+07	4.09541e+07	3.02093e+07	32763465	43252165	4.29266e+07	0.327069	1.02968	NoChange
D0C7S5	3	42	155.4	4.67702e+07	4.30903e+07	3.92824e+07	5.46014e+07	4.22868e+07	4.32506e+07	5.10933e+07	4.54381e+07	0.29052	1.07078	NoChange
D0C998	7	46	117.11	15748746	1.48909e+07	1.51012e+07	15421150	1.44693e+07	1.57757e+07	2.03235e+07	1.85274e+07	0.0159959	1.2018	NoChange
D0CD79	3	56	133.52	3.0054e+08	2.89183e+08	2.90571e+08	3.12015e+08	2.2749e+08	2.07794e+08	2.88217e+08	3.09738e+08	0.193662	0.919931	NoChange
D0CBX8	8	40	114.1	15262469	1.37318e+07	1.37596e+07	1.44035e+07	1.19984e+07	1.27659e+07	1.5409e+07	1.60012e+07	0.233047	1.04683	NoChange
D0CAG2	7	77	158.95	1.37168e+08	1.2355e+08	1.24935e+08	1.51655e+08	1.08157e+08	1.1913e+08	1.52199e+08	1.61469e+08	0.115698	1.06785	NoChange
D0CAK4	4	87	279.88	3.23547e+08	3.3241e+08	3.41849e+08	3.75726e+08	2.69226e+08	3.00236e+08	3.47683e+08	3.45721e+08	0.418882	0.982734	NoChange
D0C9P3	3	32	106.87	32910670	3.30268e+07	3.17999e+07	3.79637e+07	2.92923e+07	3.25366e+07	3.82144e+07	37521135	0.0889626	1.08468	NoChange
D0C8V2	10	36	87.99	1.21976e+07	1.13835e+07	1.1226e+07	1.2774e+07	9.4422e+06	1.04003e+07	1.26308e+07	1.29847e+07	0.327351	1.01732	NoChange
D0C761	6	38	118.89	8.51593e+06	8.3893e+06	8.83855e+06	8.62857e+06	7.03958e+06	6783030	8.37451e+06	8.83965e+06	0.279384	0.963361	NoChange
D0CFG4	5	38	104.64	9.08727e+06	6.47751e+06	9.28953e+06	6.545e+06	7.68453e+06	5.21091e+06	9.40127e+06	1.05417e+07	0.34726	1.09592	NoChange
D0CEQ6	4	31	119.91	2.3848e+07	2.02809e+07	2.3163e+07	2.35542e+07	1.32e+07	1.43434e+07	2.53177e+07	2.16463e+07	0.165903	0.854668	NoChange
D0CD70	3	21	102.32	5.01859e+07	4.85031e+07	4.72252e+07	4.6935e+07	4.03361e+07	4.25215e+07	5.52621e+07	53989856	0.193662	1.05763	NoChange
D0CDI1	11	32	86.71	1.02368e+07	9.56655e+06	9.85218e+06	9.27103e+06	8.31331e+06	9.48409e+06	9.78153e+06	1.17253e+07	0.252805	1.07606	NoChange
D0CD30	8	32	86.76	8.39332e+06	8.73891e+06	8.47149e+06	9.33241e+06	7.52408e+06	8.23121e+06	1.03621e+07	10881997	0.00575568	1.1238	NoChange
D0CDN1	2	26	99.94	1.07346e+07	1.49945e+07	1.83208e+07	1.50089e+07	1.58965e+07	1.55326e+07	1.84703e+07	1.71066e+07	0.193662	1.21552	NoChange
D0CDU0	4	28	98.38	2.36871e+07	2.40344e+07	2.32868e+07	2.76128e+07	1.83623e+07	1.8589e+07	2.36375e+07	2.57191e+07	0.0929628	0.931307	NoChange
D0CCW3	4	35	113.51	2.73647e+07	2.71765e+07	2.73575e+07	3.17036e+07	2.53744e+07	2.88833e+07	3.3556e+07	3.28369e+07	0.0439135	1.13546	NoChange
D0CB92	3	35	127.01	14913502	1.05456e+07	1.07399e+07	1.2597e+07	9.83633e+06	1.38523e+07	1.46421e+07	1.7261e+07	0.144709	1.20482	NoChange
D0CAW7	4	40	140.54	4.19536e+07	4.25732e+07	4.186e+07	4.49737e+07	3.8273e+07	3.35262e+07	45020751	4.59946e+07	0.406442	1.01553	NoChange
D0CDK0	7	56	136.93	2.5137e+07	22987839	2.53107e+07	2.55393e+07	1.69158e+07	2.07318e+07	2.45216e+07	2.5921e+07	0.215574	0.941689	NoChange
D0CEW3	8	82	114.14	3.96648e+07	3.5151e+07	3.91649e+07	4.09786e+07	2.90423e+07	3.02032e+07	4.10794e+07	4.4889e+07	0.406442	0.988374	NoChange
D0CBS3	8	36	87.41	9.82837e+06	9.39167e+06	9.18521e+06	1.05097e+07	8.21408e+06	9.11397e+06	11186347	1.06644e+07	0.0698941	1.07416	NoChange
D0C9Q1	5	31	73.32	4.9481e+06	6.49991e+06	6.36188e+06	6.70357e+06	5.96071e+06	6.84368e+06	8.27603e+06	6.79229e+06	0.11161	1.21809	NoChange
D0CCN0	3	35	104.94	4.55892e+07	4.27037e+07	3.76506e+07	5.41402e+07	3.21128e+07	4.18114e+07	5.29652e+07	4.6752e+07	0.375241	1.02564	NoChange
D0CBD1	5	47	89.64	4.18238e+07	4.52968e+07	3.9425e+07	4.6005e+07	2.64285e+07	3.49451e+07	3.73002e+07	3.62684e+07	0.039117	0.835878	NoChange
D0C8R8	3	38	131.84	1.60084e+07	1.26183e+07	1.40103e+07	1.59873e+07	1.0161e+07	1.13857e+07	1.38074e+07	1.64987e+07	0.265102	0.935049	NoChange
D0CEQ5	5	30	76.14	2.65764e+07	2.46217e+07	2.52195e+07	3.28033e+07	2.00602e+07	2.41858e+07	2.76785e+07	2.98283e+07	0.430199	0.992494	NoChange
D0CEL4	6	42	119.71	3.85462e+07	3.43391e+07	3.24909e+07	4.14746e+07	3.08777e+07	2.94258e+07	3.61041e+07	49779369	0.334126	1.05555	NoChange
D0C7I3	3	29	96.96	3.37207e+07	2.80788e+07	2.57593e+07	4.09954e+07	2.40193e+07	35524747	3.94473e+07	3.62724e+07	0.247981	1.12362	NoChange
D0CBK4	5	31	72.71	8.24368e+06	6.69871e+06	6.7262e+06	6.79996e+06	3.80036e+06	4.13699e+06	4.67935e+06	4.84224e+06	0.00461337	0.655234	DOWN
D0C7R5	4	36	110.33	1.092e+07	1.16329e+07	1.16125e+07	1.38265e+07	1.107e+07	9.1207e+06	1.22557e+07	1.1963e+07	0.417799	0.99598	NoChange
D0C623	6	21	52.04	3.47891e+06	3.80233e+06	3.48395e+06	4.12083e+06	3.55501e+06	3.68279e+06	4.46347e+06	4.55579e+06	0.0132474	1.16813	NoChange
D0CD42	4	30	102.12	1.54491e+07	1.26052e+07	1.21224e+07	1.43989e+07	9.16999e+06	1.10489e+07	1.31306e+07	1.41177e+07	0.193662	0.92239	NoChange
D0CDD8	1	22	83.08	7.97579e+06	7.26869e+06	6.30781e+06	1.48106e+07	7.27892e+06	9434144	9.97141e+06	1.15613e+07	0.28171	1.13219	NoChange
D0CDQ4	5	33	85.14	1.43097e+07	1.34801e+07	1.27094e+07	1.37603e+07	1.10315e+07	1.23696e+07	1.51736e+07	1.67789e+07	0.0854713	1.08054	NoChange
D0CCU2	4	31	77.8	1.02055e+07	9.02027e+06	9.25152e+06	1.32706e+07	7.7022e+06	7.26717e+06	1.17874e+07	8.96188e+06	0.276173	0.912597	NoChange
D0CCT2	5	34	96.11	2.04959e+07	1.79295e+07	1.86451e+07	24731765	1.56149e+07	2.07356e+07	2.17177e+07	22913978	0.300393	1.0579	NoChange
D0CDR5	5	39	121.8	6.13799e+07	52532417	45052819	58578627	3.20592e+07	5.20053e+07	6.37213e+07	62204196	0.440041	1.01398	NoChange
D0C9E9	2	23	97.88	133822889	91005735	91153930	1.1816e+08	75986534	82375431	7.65719e+07	116154676	0.257816	0.865455	NoChange
D0CBL4	5	23	46.91	6.67941e+06	6.52641e+06	5.95532e+06	6454167	4.69928e+06	3.54799e+06	2.41233e+06	5.33803e+06	0.115698	0.683252	NoChange
D0CF55	4	18	59.07	4.64353e+06	8.75725e+06	9.38646e+06	9.59645e+06	7.58721e+06	5.33143e+06	1.27263e+07	1.13085e+07	0.300393	1.18897	NoChange
D0CDM2	5	32	70.32	3.02476e+07	2.35167e+07	2.69385e+07	2.75638e+07	1.75367e+07	1.95383e+07	2.79775e+07	3.02085e+07	0.262769	0.921401	NoChange
D0C8V3	6	17	36.06	3.20892e+06	3.48751e+06	2.67166e+06	2.37741e+06	3.15065e+06	8.99754e+06	4.04854e+06	5.43539e+06	0.092628	1.99677	NoChange
D0CF80	3	25	71.47	1.76672e+07	1.93615e+07	2.19093e+07	1.80592e+07	1.73584e+07	1.7576e+07	2.023e+07	21416444	0.300393	1.06083	NoChange
D0CBW3	5	33	93.67	2.29755e+07	1.64643e+07	1.70289e+07	1.92109e+07	1.31284e+07	1.85283e+07	2.08986e+07	2.06594e+07	0.398072	1.02481	NoChange
D0C6K7	2	16	51.46	7485512	5.96632e+06	7.78909e+06	7.26836e+06	4779199	5.19146e+06	7274716	6.13791e+06	0.170028	0.86797	NoChange
D0CET7	5	17	34.85	2.10554e+06	1.62804e+06	1.74257e+06	1.96728e+06	1.59123e+06	1.64941e+06	2.23086e+06	2.25703e+06	0.215574	1.1003	NoChange
D0CFD3	3	23	87.35	1.61043e+07	1.50944e+07	1.53912e+07	1.44886e+07	9.64662e+06	9.64974e+06	1.30252e+07	1.42804e+07	0.0295952	0.805396	NoChange
D0C6W1	4	24	63.72	1.59031e+07	9.28587e+06	6.89945e+06	8.54099e+06	5.78766e+06	6.03913e+06	9.41963e+06	7.0192e+06	0.215327	0.737983	NoChange
D0C628	5	32	87.61	1.30958e+07	1.18553e+07	1.08055e+07	1.45005e+07	9.05497e+06	9509699	1.39618e+07	1.13529e+07	0.233128	0.929692	NoChange
D0CDV8	6	17	36.74	2.76816e+06	1.88092e+06	1.57314e+06	2.67021e+06	983425	2.49383e+06	1.8966e+06	1.89664e+06	0.300393	0.876209	NoChange
D0CAJ7	5	29	72	1.6364e+08	1.48902e+08	1.51521e+08	1.63433e+08	1.14923e+08	1.0389e+08	1.62193e+08	1.54184e+08	0.168327	0.90236	NoChange
D0CD72	4	34	91.37	4.0985e+07	3.83466e+07	3.91885e+07	41282715	30416797	3.38678e+07	4.58859e+07	4.14934e+07	0.42584	1.00568	NoChange
D0C7R6	5	27	41.68	9.41537e+06	7.32596e+06	6.27407e+06	7.99466e+06	6.30549e+06	7.32433e+06	9.69325e+06	8.38452e+06	0.272425	1.08785	NoChange
D0C7C3	2	18	65.53	6.23951e+06	6.00825e+06	5.83462e+06	7588399	4.85569e+06	5.31672e+06	6.5973e+06	7117149	0.380312	0.990007	NoChange
D0C5U9	4	23	37.57	2.20896e+06	2.47287e+06	2.76882e+06	2.9094e+06	1.77957e+06	1.95083e+06	2.42268e+06	2.71484e+06	0.194606	0.905941	NoChange
D0CBL6	3	32	88.37	5.66039e+07	4.88188e+07	4.57975e+07	59130821	4.64768e+07	5.09924e+07	5.83627e+07	5.50347e+07	0.234008	1.07803	NoChange
D0CF92	4	17	37.29	3.54902e+07	3.50406e+07	3.66924e+07	3.53574e+07	2.67285e+07	2.40364e+07	3.38045e+07	3.39633e+07	0.11161	0.883154	NoChange
D0C8S3	4	27	63.52	1.15675e+08	9.64848e+07	9.66343e+07	9.66203e+07	67380323	6.94876e+07	8.14083e+07	8.93004e+07	0.0562328	0.808656	NoChange
D0CEM9	3	24	64.36	1.75847e+07	1.76412e+07	17567483	1.78232e+07	12006356	1.32535e+07	1.76095e+07	1.8059e+07	0.0562328	0.911093	NoChange
D0C9S3	2	21	65.27	1.1705e+08	1.26716e+08	1.2671e+08	1.19283e+08	110148075	1.19297e+08	151428191	1.41554e+08	0.0816231	1.13403	NoChange
D0C7N8	5	27	50.82	1.51279e+07	1.22713e+07	1.15612e+07	1.39646e+07	1.02454e+07	1.06784e+07	1.38585e+07	1.44384e+07	0.405269	0.988316	NoChange
D0C8T9	3	11	28.29	3.04109e+06	2328425	4.05334e+06	3.44637e+06	2.60529e+06	1.554e+06	2335830	4.64347e+06	0.334126	0.903544	NoChange
D0CAW5	2	18	46.85	41191863	37428864	19160030	3.91971e+07	2.482e+07	3.57394e+07	40528125	4.07742e+07	0.300393	1.10472	NoChange
D0C7V6	2	15	55.8	1.4961e+06	1621798	1.48107e+06	1.37328e+06	1.1664e+06	1.23662e+06	1.61092e+06	1.51119e+06	0.342681	0.982525	NoChange
D0C725	1	20	69.61	1.67398e+07	17013260	1.59625e+07	26413615	1.79778e+07	33669708	32083941	33596934	0.04599	1.64254	UP
D0CB76	2	19	67.23	1.89728e+07	1.65215e+07	16649441	1.88014e+07	1.20913e+07	1.46384e+07	1.65877e+07	1.963e+07	0.218821	0.939639	NoChange
D0CAZ3	4	35	77.63	4.93081e+07	4.36933e+07	4.66611e+07	6.31555e+07	4.07436e+07	49265080	5.68801e+07	5.79772e+07	0.237843	1.07836	NoChange
D0CE90	2	30	76.3	3.22805e+07	27357123	2.72865e+07	4.34019e+07	2.57686e+07	3.58808e+07	3.47393e+07	3.80074e+07	0.272425	1.10788	NoChange
D0CE26	3	17	51.28	2.21506e+06	2.4915e+06	2.66825e+06	2.2944e+06	2.24491e+06	1.92017e+06	2.94318e+06	2.78803e+06	0.29596	1.08382	NoChange
D0CEW2	2	16	50.84	3.27553e+06	3314795	3.62701e+06	3.49544e+06	2.16957e+06	2.23532e+06	2.60341e+06	2.82485e+06	0.00599034	0.764679	NoChange
D0C999	2	10	33.57	4.95433e+06	4.83238e+06	4.62536e+06	5.19993e+06	3.8028e+06	4.55824e+06	4.58601e+06	4.41761e+06	0.262769	0.954306	NoChange
D0CCP7	3	15	47.89	5.89634e+06	5.37392e+06	5.73214e+06	5.93236e+06	3.96173e+06	4.46638e+06	5.77518e+06	5.68628e+06	0.0744648	0.918201	NoChange
D0CE27	3	8	18.22	4.09444e+06	3.84634e+06	4.46831e+06	4.6633e+06	1.87974e+06	2.79144e+06	3.4012e+06	4.03229e+06	0.0631323	0.739384	NoChange
D0CG86	4	20	45.78	9.02006e+06	7.9695e+06	8986658	9.02613e+06	8.048e+06	9.48154e+06	1.22635e+07	1.22119e+07	0.0162636	1.2666	NoChange
D0C9I5	4	25	60.33	5.95025e+06	1.5718e+07	1.7822e+07	1.85455e+07	1.52173e+07	1.39824e+07	5258988	1.79073e+07	0.435823	0.996021	NoChange
D0CDY5	4	13	27.99	3.61761e+06	3.94347e+06	3.77428e+06	3.8388e+06	3.52306e+06	3.06633e+06	5.12094e+06	3.80481e+06	0.300393	1.08763	NoChange
D0CBX7	2	9	36.76	5.14072e+06	5.60415e+06	6.24698e+06	5.76108e+06	4.5069e+06	5.01843e+06	6.25587e+06	6.04928e+06	0.401221	1.01809	NoChange
D0C7E2	3	18	44.36	1.19724e+07	1.14357e+07	1.04107e+07	1.3626e+07	8736433	10140613	1.23753e+07	1.27717e+07	0.357387	0.987474	NoChange
D0CAY9	3	11	30.1	1.36096e+06	1.28146e+06	1382912	1.08391e+06	1.0948e+06	472376	353483	400634	0.080437	0.524239	NoChange
D0CFR2	3	6	14.9	1.55096e+06	1.14054e+06	1.14695e+06	1.32836e+06	846960	900965	1.27788e+06	1.39323e+06	0.22898	0.899646	NoChange
D0C7A7	3	12	31.57	1.93494e+06	1.74115e+06	1.84525e+06	1.68598e+06	760448	736319	1.03458e+06	885784	0.00121529	0.504365	DOWN
D0C9F0	4	37	101.9	134812013	141030026	119619849	158482374	1.44544e+08	1.40323e+08	166019068	158887455	0.0829555	1.18863	NoChange
D0C9G4	2	15	46.11	2.86308e+06	3.002e+06	2.63216e+06	2.5028e+06	1.97313e+06	1.97649e+06	2868187	2.6929e+06	0.193535	0.91392	NoChange
D0CB23	3	34	88.62	2.8759e+08	2.61379e+08	2.47084e+08	284021103	215295260	217288212	266654800	2.6499e+08	0.300393	0.955452	NoChange
D0CDF5	3	22	59.12	17970540	18364045	17901819	2.01423e+07	1.52527e+07	12292252	1.75782e+07	1.94786e+07	0.233047	0.925784	NoChange
D0CDD3	3	19	46.64	9826026	8.90238e+06	8963273	1.03717e+07	6.44398e+06	8.3716e+06	11697881	1.06707e+07	0.401221	1.02684	NoChange
D0C6A3	2	16	46.83	3.1349e+06	3.085e+06	2.86977e+06	3.03402e+06	2.46676e+06	2.11801e+06	3.32521e+06	3.68156e+06	0.430199	1.00755	NoChange
D0CEK9	2	126	257.32	3.67536e+09	3.24852e+09	3.21996e+09	3.76698e+09	2.49276e+09	2.61878e+09	2.59173e+09	2.73468e+09	0.142152	0.812503	NoChange
D0C6H0	2	22	53.29	2.57877e+07	2.43717e+07	2.31282e+07	35765101	2.05531e+07	24825916	2.88884e+07	26743106	0.454213	0.994476	NoChange
D0C6Q7	3	22	51.77	29951302	2.65858e+07	2.751e+07	2.91448e+07	2.32076e+07	25210583	3.22241e+07	30214180	0.262769	1.04203	NoChange
D0C6B2	3	19	39.24	8.32518e+06	6.93484e+06	7.19599e+06	8286933	6.13073e+06	6.26858e+06	4.92634e+06	8.68661e+06	0.290122	0.911597	NoChange
D0C9E8	3	15	40.02	61644272	50517235	51171203	79304381	52658433	47189571	7.41512e+07	75033743	0.28171	1.0899	NoChange
D0C7P2	3	9	11.41	390559	419501	342282	724081	369750	444937	467632	424503	0.454107	0.990773	NoChange
D0C7P4	2	10	14.97	1.09739e+06	1.3545e+06	1.47941e+06	1.39159e+06	1.3782e+06	1.4174e+06	1.6168e+06	1.70039e+06	0.0761322	1.22796	NoChange
D0CCJ3	2	18	57.57	2.18787e+07	2.09753e+07	2.10938e+07	20644711	1.81055e+07	1.62326e+07	2.26275e+07	1.99249e+07	0.348395	0.971629	NoChange
D0CDS8	3	32	68.56	3.50225e+08	3.23852e+08	3.35928e+08	3.32581e+08	2.78787e+08	2.75414e+08	3.7947e+08	3.58555e+08	0.335112	1.0219	NoChange
D0C9F1	3	30	74.62	321914744	266274520	271241328	301884296	223681204	234769472	287347176	282535816	0.300393	0.945685	NoChange
D0C5W8	2	14	39.27	8614618	10672432	1.05397e+07	1.08226e+07	8.31673e+06	1.00317e+07	1.25103e+07	1.29431e+07	0.119521	1.13855	NoChange
D0CG12	2	19	38.04	3732080	2.67379e+06	3.13105e+06	3.00513e+06	2.44097e+06	2.10388e+06	3135137	3.19353e+06	0.281401	0.917985	NoChange
D0CB91	3	7	16.75	8.56111e+06	6949235	6.85836e+06	9.26898e+06	5.99059e+06	7.98809e+06	8.11797e+06	8866827	0.345719	1.04655	NoChange
D0CB87	2	16	44.74	38945250	33978137	33436481	40815132	28309981	30778799	35914694	37650176	0.290122	0.963465	NoChange
D0CA02	2	16	39.74	9.37313e+06	8392248	8837521	7947475	5.81964e+06	5.77476e+06	8.40781e+06	9852596	0.22898	0.904183	NoChange
D0CC28	3	7	10.9	1.45062e+06	2.06441e+06	1.76218e+06	1.53895e+06	714351	1039823	1.50545e+06	1.17553e+06	0.0609937	0.680259	NoChange
D0CD58	3	17	33.1	6.53318e+06	5.49514e+06	5.69712e+06	5.51665e+06	5.07603e+06	4.23432e+06	4422948	5.78268e+06	0.259994	0.905605	NoChange
D0C6A0	2	6	14.66	1.72715e+06	4.87387e+06	1.52183e+06	5.37244e+06	4.21961e+06	4.63208e+06	7.18314e+06	6274525	0.11161	1.77465	NoChange
D0CDZ1	1	6	21.66	734356	767639	671256	575716	810948	711908	749771	995348	0.119521	1.27537	NoChange
D0C780	2	33	75.52	1.94285e+08	1.85966e+08	1.83823e+08	161111808	105676212	118360336	1.54274e+08	1.39581e+08	0.0354798	0.75654	NoChange
D0CCJ8	2	8	15.22	6.3323e+06	4.77747e+06	5.37046e+06	5.29075e+06	3252398	3.28444e+06	4.1394e+06	3.60694e+06	0.022093	0.702183	NoChange
D0C6M3	3	25	52.81	31341546	30846569	28049876	52102876	26069322	34512880	32538946	35234454	0.44221	0.976439	NoChange
D0CDI5	2	31	83.75	4.49516e+09	4.02164e+09	4.20261e+09	4478159209	3.5186e+09	3.36931e+09	4.25198e+09	3.93289e+09	0.342681	0.939974	NoChange
D0CEN0	4	29	23.63	57748895	5.19831e+07	4.64497e+07	5.76395e+07	4.37842e+07	5.91103e+07	6.58702e+07	6.53193e+07	0.0697027	1.16523	NoChange
D0CC29	2	4	9.27	666716	872877	917697	740642	568093	555973	655261	753793	0.144709	0.841963	NoChange
D0CDF7	1	7	24.65	4.89222e+06	6215951	6483656	6573272	5069525	3905738	5842654	5.58474e+06	0.262769	0.903208	NoChange
D0CCJ5	3	7	11.28	828476	689388	714287	891455	657542	810006	943306	891286	0.156026	1.12835	NoChange
D0CDY4	2	15	33.59	835606	627480	684271	827603	601652	571931	663652	691989	0.218821	0.915174	NoChange
D0CCY8	2	7	15.56	2.59824e+06	2196297	2.02872e+06	2695700	1.44138e+06	2.31053e+06	2224073	2.67942e+06	0.345719	0.964353	NoChange
D0CB96	1	2	6.54	1.64484e+06	1.32091e+06	1.49082e+06	1.47728e+06	1.07347e+06	1.27444e+06	1.76039e+06	1.58372e+06	0.454107	1.0108	NoChange
D0CEU9	2	16	36.64	2.15798e+06	1.65839e+06	2.55172e+06	2.34235e+06	1.55054e+06	1.79885e+06	2931012	3013414	0.327069	1.10466	NoChange
D0CFF0	2	16	46.84	9.77326e+06	9.63585e+06	8.99191e+06	1.13758e+07	8.00526e+06	9135231	1.16193e+07	12166562	0.0816231	1.09137	NoChange
D0CBT1	2	4	9.27	2.46455e+06	2.27993e+06	1.97382e+06	2.96178e+06	1.51699e+06	2.33909e+06	2.21948e+06	2.33821e+06	0.290122	0.931401	NoChange
D0CFB9	2	10	17.87	1.12643e+06	1.04277e+06	1.13879e+06	1.22491e+06	808314	815031	1.07303e+06	896325	0.0530658	0.848468	NoChange
D0C9Z3	1	3	6.1	737715	528897	637510	705927	430275	467968	693193	635700	0.22898	0.899113	NoChange
D0CA31	1	1	2.92	2118252	2223044	1.97519e+06	1.50715e+06	1.38371e+06	1.11483e+06	1.42377e+06	2322008	0.233128	0.838237	NoChange
D0C9Q8	1	8	30.38	6.58211e+06	5.44715e+06	6.01196e+06	5.89196e+06	4554823	5.28232e+06	6825954	6.76112e+06	0.348657	1.03357	NoChange
D0CC72	2	4	7.7	979666	1.17263e+06	880426	1.60766e+06	1.14129e+06	2.13629e+06	1.73457e+06	1.71413e+06	0.0744648	1.56854	NoChange
D0C8H8	1	5	16.16	2822553	2.67609e+06	2.76533e+06	2.87338e+06	2.29247e+06	2049369	2.9537e+06	2.47504e+06	0.22898	0.938164	NoChange
D0CG00	1	5	13.41	852311	754161	558975	611745	739848	470957	668427	887937	0.402677	1.06799	NoChange
D0C878	1	8	26.78	6211962	5.6939e+06	5019478	4.86823e+06	4.35137e+06	3738646	6039273	5994748	0.380312	0.973994	NoChange
D0C893	2	6	11.01	508268	306707	379512	350522	621363	550653	735922	449912	0.0730267	1.65483	NoChange
D0C7Y2	3	20	41.38	1.4175e+07	1.24755e+07	1.2034e+07	17032764	9.86224e+06	1.13218e+07	13988571	1.24416e+07	0.221391	0.915413	NoChange
D0C7S4	2	9	9.25	546934	659370	700684	451911	682176	633196	585658	502048	0.358488	1.1146	NoChange
D0C842	2	4	9.44	1.93623e+06	1.797e+06	2.04173e+06	1.81791e+06	1.39116e+06	1.56836e+06	1.95874e+06	2.23337e+06	0.398072	0.991372	NoChange
D0C812	1	8	24.17	593723	470863	570471	576736	446999	520490	724598	579330	0.29596	1.08735	NoChange
D0C8T5	2	9	12.96	1.89072e+06	1.80462e+06	2.12799e+06	2.13499e+06	1.30387e+06	1.22782e+06	1.47345e+06	1.58722e+06	0.0162636	0.751759	NoChange
D0CAR7	3	9	13.87	2.69488e+06	2.07381e+06	2.28311e+06	2.8856e+06	1.50543e+06	1.91704e+06	2.61596e+06	2.8538e+06	0.301122	0.93765	NoChange
D0CF35	1	7	19.64	723947	813579	857326	901969	387321	367290	406522	366818	0.00217656	0.502725	DOWN
D0CBH0	1	17	55.9	2.82007e+06	2.73943e+06	2.31565e+06	2.44711e+06	1.83401e+06	3.36229e+06	3.27746e+06	3.2202e+06	0.221391	1.19973	NoChange
D0CFY7	1	7	18.1	2731992	3014827	4596277	3171921	2.39257e+06	3131476	2672113	2556672	0.28171	0.85639	NoChange
D0CFZ1	1	7	16.68	1.2058e+06	1.05617e+06	792458	1086604	860898	847120	946174	1.16465e+06	0.403237	0.988985	NoChange
D0C5P4	1	8	21.56	5350485	4.14774e+06	3.63731e+06	5778933	3.33337e+06	3.50007e+06	4.455e+06	5183496	0.300393	0.926342	NoChange
D0CE46	2	7	8.47	2.60951e+06	855302	2.30388e+06	2.6972e+06	1.88823e+06	1.71667e+06	2.23742e+06	2.50598e+06	0.361073	1.04976	NoChange
D0CBS0	3	3	1.63	2.59677e+06	2.89245e+06	2.79981e+06	2.37805e+06	2.01141e+06	1.95194e+06	1.37174e+06	2.95995e+06	0.232026	0.834764	NoChange
D0CBY4	1	1	1.97	1.82177e+06	1.53532e+06	1.46747e+06	1.55486e+06	924939	1.0442e+06	1.29571e+06	1.57728e+06	0.0546255	0.799342	NoChange
D0CD47	1	1	3.08	345943	237097	445225	370829	216660	296167	440309	148159	0.29052	0.839207	NoChange
D0CFE2	3	16	19.45	27133116	22401139	21488400	3.1107e+07	17768214	2.01539e+07	2.42105e+07	2.28066e+07	0.193662	0.891507	NoChange
D0CC84	1	8	23.27	8009278	7841596	6.63473e+06	7.35503e+06	5275972	7.50491e+06	9301719	8973676	0.252805	1.09623	NoChange
D0CEI3	2	11	2.34	1.07297e+06	725874	805630	771583	639739	616682	749137	450104	0.193535	0.791789	NoChange
D0CA62	2	16	32.59	82641868	64889240	66989204	83843340	54410256	62781214	67035016	71276386	0.251843	0.918347	NoChange
D0CDG6	1	3	7.49	1.12318e+06	814458	1.25765e+06	1.09329e+06	764512	948222	1.26252e+06	1.25292e+06	0.398889	1.03275	NoChange
D0C792	1	6	12.81	877183	803772	684206	829763	575742	618915	644899	901855	0.215327	0.913998	NoChange
D0CG82	1	7	16.66	436262	495053	591001	516971	457793	465001	531906	555112	0.347656	1.05299	NoChange
D0C5T6	1	4	11.37	800125	734726	733330	795772	586018	694900	620638	752160	0.214401	0.932791	NoChange
D0C897	2	2	4.16	848807	697616	690053	627653	456915	806273	937948	865579	0.324404	1.12113	NoChange
D0CC52	1	11	29.37	8.19185e+06	6.21451e+06	6.13396e+06	8.32202e+06	5.13155e+06	8.05802e+06	8.82596e+06	9006322	0.245494	1.13814	NoChange
D0CBK5	2	6	1.68	1.54228e+06	1.45619e+06	428403	2.31235e+06	715308	683972	1.02001e+06	1.12429e+06	0.298241	0.663788	NoChange
D0C6K5	1	7	23.78	7.95787e+06	9186814	10338683	9213804	6.92251e+06	7855144	10774825	10127799	0.392756	1.02417	NoChange
D0C5P6	1	7	0	1.5272e+06	1.19339e+06	1.08801e+06	1.93458e+06	1.28823e+06	1.46569e+06	1.58738e+06	1.90392e+06	0.221391	1.16699	NoChange
D0C9H3	1	7	15.83	1.37342e+06	1.20697e+06	961143	1.17149e+06	1.05858e+06	1.08198e+06	1.41018e+06	1871440	0.168379	1.21127	NoChange
D0CE53	1	2	0	10408899	15563979	18062636	14353763	13160978	13281100	15943656	19930940	0.273343	1.12643	NoChange
D0CDA4	1	3	4.23	464369	676133	683819	608148	432474	425302	500029	443676	0.11161	0.796738	NoChange
D0CE92	2	4	5.72	7.4966e+06	7.13024e+06	6.69364e+06	4.76095e+06	6.55813e+06	7.17531e+06	6.75744e+06	5.99447e+06	0.337183	1.10076	NoChange
D0C7N3	1	6	5.09	503014	692183	334530	329349	346301	365634	517593	1.37888e+06	0.299489	1.41663	NoChange
D0CAU4	1	5	11.48	2.66095e+06	2.26097e+06	2.52267e+06	2.64793e+06	1.6714e+06	1564681	2.37851e+06	2.54517e+06	0.094094	0.850957	NoChange
D0CFL7	1	8	20.17	1.94727e+06	1.04924e+06	1.89217e+06	1.63485e+06	1.04254e+06	1.01884e+06	2.09573e+06	1.6182e+06	0.362038	0.916744	NoChange
D0CBM3	1	1	2.17	883482	498458	724590	892958	578460	409499	729626	681738	0.273343	0.850942	NoChange
D0C8T8	2	9	17.54	1.35782e+06	1.29575e+06	1.10677e+06	1.04428e+06	1.06691e+06	725184	1114291	785670	0.211479	0.834699	NoChange
D0CAY0	2	2	2.46	862679	1.38002e+06	1153587	938175	510617	587350	926350	1.20042e+06	0.187557	0.765349	NoChange
D0CEN1	1	8	16.23	800937	994640	1172025	1.17059e+06	1.14367e+06	1.01084e+06	1.23819e+06	1.29427e+06	0.16266	1.21572	NoChange
D0CCK7	1	1	0	514033	523239	479728	571912	225312	178542	293164	224676	0.00214159	0.473044	DOWN
D0CEJ7	1	6	1.87	667396	571814	565764	670700	526895	543470	663174	729043	0.276173	1.05993	NoChange
D0CEZ6	1	8	20.37	1.84214e+06	1.86316e+06	1.78185e+06	2.47559e+06	1.72689e+06	2.16255e+06	2.17534e+06	2184102	0.221391	1.1167	NoChange
D0C5Z1	1	8	18.13	3.60799e+06	3.62992e+06	4.63488e+06	3.98464e+06	3.43069e+06	3329395	4509793	4.74688e+06	0.300393	1.06725	NoChange
D0CBH5	1	5	1.65	509415	369861	339201	581736	343967	165224	288465	440827	0.193535	0.738585	NoChange
D0CBZ7	1	1	2.26	397441	436959	525066	410092	245520	141482	352088	508533	0.186372	0.721727	NoChange
D0C9B6	1	4	7.09	525142	463987	576101	682171	488467	386855	693366	970218	0.309192	1.17391	NoChange
D0CBS1	1	8	18.73	2.60761e+06	2844726	3.15032e+06	2.80007e+06	2304967	2966706	3.53632e+06	3.09053e+06	0.22898	1.10686	NoChange
D0CDX2	1	5	7.37	1.24615e+06	923342	738314	980105	492319	702272	838358	1.33429e+06	0.300393	0.897537	NoChange
D0C7L0	1	8	6.76	1011257	838370	991845	1.17361e+06	800180	1.02081e+06	1.17327e+06	1.15767e+06	0.245945	1.10015	NoChange
D0C8V7	1	3	5.54	568773	540890	987041	748703	644150	626599	814388	813210	0.334126	1.07809	NoChange
D0C863	1	8	13.57	2.87053e+06	1.45057e+06	1.94857e+06	1.87329e+06	891274	827156	1.25992e+06	1.56288e+06	0.0596715	0.582119	NoChange
D0CF84	1	8	21.67	26613954	22047438	20139610	26184800	14965272	14885261	13265008	17898638	0.0439135	0.696754	NoChange
D0C6C6	1	4	10.99	595765	667381	678570	621406	491035	526998	684914	540528	0.233128	0.93469	NoChange
D0CG30	1	2	0	771573	607789	651110	1.08775e+06	375878	855808	525518	1.02153e+06	0.357905	0.946478	NoChange
D0C5X1	1	8	15.14	19581432	16000502	16849266	18679238	10944994	11230989	16440553	17097774	0.0562328	0.824834	NoChange
D0CB57	12	152	484.12	7.29324e+08	6.70666e+08	6.30415e+08	7.80353e+08	5.12746e+08	5.86139e+08	6.95516e+08	6.7871e+08	0.248418	0.940056	NoChange
D0CBP8	15	108	266.27	6.90953e+07	6.26493e+07	6.18892e+07	7.76671e+07	3.17932e+07	3.19784e+07	4.21021e+07	4.36856e+07	0.000540661	0.586897	DOWN
D0CBL3	16	140	389.03	1.05386e+08	1.00124e+08	1.01647e+08	1.12458e+08	55036599	5.91509e+07	6.69938e+07	6.95327e+07	0.00123853	0.639738	DOWN
D0C997	12	60	136.28	1.09061e+07	1.43839e+07	1.21685e+07	1.46947e+07	8.6117e+06	8.51689e+06	1.21469e+07	1.86896e+07	0.354866	0.95785	NoChange
D0C855	8	32	75.11	9259789	1.07062e+07	8.20782e+06	9.34653e+06	7373475	9.13039e+06	1.04644e+07	1.05081e+07	0.253516	1.06376	NoChange
D0CD51	9	38	93.05	6.12326e+06	5.77666e+06	5.01635e+06	4.90676e+06	4.3518e+06	4.64541e+06	6.1924e+06	6.77514e+06	0.300393	1.06104	NoChange
D0CFM0	6	68	191.54	6.34082e+07	6.94841e+07	6.92635e+07	8.01426e+07	7.50913e+07	6.90861e+07	92141850	8.67141e+07	0.0546512	1.22618	NoChange
D0CF21	3	11	18.83	1.06909e+07	7.48033e+06	6.83063e+06	7627904	6.37979e+06	6.71708e+06	8861224	1.0655e+07	0.351025	1.05242	NoChange
D0CDG8	3	12	22.47	6.51476e+06	4.88895e+06	4.36197e+06	7.16131e+06	2.9928e+06	4.06589e+06	4.98218e+06	5.2734e+06	0.142152	0.799504	NoChange
D0CDQ8	2	4	3.33	458710	400355	758665	808390	750359	342540	939753	941776	0.298162	1.28928	NoChange
D0CFL9	12	160	628.63	3.01688e+08	3.02789e+08	3.15632e+08	3.08312e+08	2.59533e+08	2.49423e+08	3.26904e+08	3.26995e+08	0.398072	1.00784	NoChange
D0CB67	16	147	417.67	2.96188e+08	2.79831e+08	2.81367e+08	2.91423e+08	2.39341e+08	255765862	3.03541e+08	3.1069e+08	0.29596	1.03011	NoChange
D0CB66	9	109	386.13	1.34714e+08	1.38586e+08	135551068	1.43795e+08	1.1882e+08	1.16723e+08	1.54184e+08	1.55974e+08	0.205426	1.05058	NoChange
D0CCX5	6	45	126.91	9.18907e+07	8.57065e+07	8.96847e+07	9.02487e+07	7.15797e+07	72321361	9.77276e+07	1.02929e+08	0.342681	1.0194	NoChange
D0C7P1	6	23	45.56	9.25772e+06	7.25525e+06	8.12687e+06	7.88127e+06	6.4449e+06	4.41384e+06	6.98073e+06	8.82499e+06	0.233047	0.867636	NoChange
D0C805	5	30	75.42	2.04855e+07	1.67639e+07	1.85006e+07	2.23862e+07	8.37079e+06	1.08081e+07	1.37293e+07	1.28233e+07	0.00423635	0.619377	DOWN
D0C7P0	6	15	19.24	2.97524e+06	3.91842e+06	5.18171e+06	3.99391e+06	3.30501e+06	4.15496e+06	5.04999e+06	6.29283e+06	0.211479	1.21997	NoChange
D0C806	4	37	84.27	1.51555e+07	1.29224e+07	1.38045e+07	1.55201e+07	8.68738e+06	8.94815e+06	1.2321e+07	1.28785e+07	0.0158664	0.789063	NoChange
D0CBN8	1	1	3.08	782001	802655	735086	803081	645275	748568	879102	990068	0.0744648	1.10799	NoChange
